# Supplementary material for: OCA-B promotes pathogenic maturation of stem-like CD4+ T cells and autoimmune demyelination
Source: J Clin Invest. 2025 Apr 29;135(13):e187862. doi: 10.1172/JCI187862 (PMC12208553; doi:10.1172/JCI187862)
Supplement: Supplemental table 1 [file jci-135-187862-s056.xlsx]

## Sheet: summary
Hughes et al Supplemental Table 1. MOG primed bulk RNAseq DESeq
contrast	summary	count	percent
OCABPos vs. OCABNeg	up-regulated	3578	18.37
OCABPos vs. OCABNeg	down-regulated	2675	13.73
OCABPos vs. OCABNeg	outliers	1	0.01
OCABPos vs. OCABNeg	low counts < 0.8	0	0

## Sheet: OCABPos_vs_OCABNeg
id	gene_name	biotype	chromosome	description	human_homolog	baseMean	MLE_log2FC	log2FoldChange	lfcSE	stat	pvalue	padj
ENSMUSG00000000001	Gnai3	protein_coding	3	guanine nucleotide binding protein (G protein), alpha inhibiting 3	GNAI3	2392.52	0.382055	0.378613	0.105491	3.58905	0.000331884	0.00173301
ENSMUSG00000000028	Cdc45	protein_coding	16	cell division cycle 45	CDC45	240.558	2.81224	2.73088	0.186468	14.5718	4.247e-48	2.74813e-46
ENSMUSG00000000037	Scml2	protein_coding	X	Scm polycomb group protein like 2	SCML2	6.20589	2.3132	1.30555	0.549737	2.32937	0.0198396	0.0597058
ENSMUSG00000000056	Narf	protein_coding	11	nuclear prelamin A recognition factor	NARF	1100.45	0.0946564	0.0938923	0.0999078	0.939789	0.347326	0.519216
ENSMUSG00000000078	Klf6	protein_coding	13	Kruppel-like factor 6	KLF6	6067.75	-0.931655	-0.924522	0.0973284	-9.49891	2.12109e-21	5.55274e-20
ENSMUSG00000000085	Scmh1	protein_coding	4	sex comb on midleg homolog 1	SCMH1	360.917	-0.553499	-0.544308	0.142677	-3.81477	0.000136312	0.000777662
ENSMUSG00000000088	Cox5a	protein_coding	9	cytochrome c oxidase subunit 5A	COX5A	561.087	0.545573	0.538115	0.129682	4.14927	3.33542e-05	0.000213557
ENSMUSG00000000093	Tbx2	protein_coding	11	T-box 2	TBX2	20.679	0.454997	0.384668	0.403721	0.951865	0.341166	0.513714
ENSMUSG00000000125	Wnt3	protein_coding	11	wingless-type MMTV integration site family, member 3	WNT3	17.3734	0.0490742	0.0396159	0.440328	0.0899782	0.928305	0.957328
ENSMUSG00000000127	Fer	protein_coding	17	fer (fms/fps related) protein kinase	FER	6.49063	0.925789	0.499724	0.556145	0.899243	0.368523	0.540085
ENSMUSG00000000131	Xpo6	protein_coding	7	exportin 6	XPO6	6548.98	0.0339402	0.0337757	0.0775444	0.435566	0.663152	0.78921
ENSMUSG00000000134	Tfe3	protein_coding	X	transcription factor E3	TFE3	828.385	0.886984	0.8779	0.112417	7.80867	5.77924e-15	1.06392e-13
ENSMUSG00000000142	Axin2	protein_coding	11	axin 2	AXIN2	1865.46	0.463115	0.457363	0.123664	3.69839	0.000216975	0.00118575
ENSMUSG00000000148	Brat1	protein_coding	5	BRCA1-associated ATM activator 1	BRAT1	916.922	-0.393534	-0.389519	0.112224	-3.47085	0.000518808	0.00258171
ENSMUSG00000000149	Gna12	protein_coding	5	guanine nucleotide binding protein, alpha 12	GNA12	616.148	0.838339	0.82944	0.114418	7.24844	4.216e-13	6.73074e-12
ENSMUSG00000000167	Pih1d2	protein_coding	9	PIH1 domain containing 2	PIH1D2	10.1712	0.458576	0.338118	0.491087	0.68789	0.491522	0.65295
ENSMUSG00000000168	Dlat	protein_coding	9	dihydrolipoamide S-acetyltransferase (E2 component of pyruvate dehydrogenase complex)	DLAT	676.236	-0.0839721	-0.0830073	0.119004	-0.697513	0.485482	0.647874
ENSMUSG00000000171	Sdhd	protein_coding	9	succinate dehydrogenase complex, subunit D, integral membrane protein	SDHD	494.583	0.402189	0.397292	0.122459	3.24418	0.00117788	0.00535145
ENSMUSG00000000184	Ccnd2	protein_coding	6	cyclin D2	CCND2	11485.2	-0.546504	-0.542289	0.0976846	-5.55142	2.83361e-08	2.88803e-07
ENSMUSG00000000194	Gpr107	protein_coding	2	G protein-coupled receptor 107	GPR107	1932.94	0.335554	0.332847	0.0998765	3.33257	0.000860475	0.00405602
ENSMUSG00000000202	Btbd17	protein_coding	11	BTB (POZ) domain containing 17	BTBD17	1.7766	4.22934	0.99994	0.50102	2.1886	0.028626	0.0801088
ENSMUSG00000000204	Slfn4	protein_coding	11	schlafen 4	SLFN12,SLFN12L	15.5953	-0.0958843	-0.0767179	0.446678	-0.171714	0.863662	0.919713
ENSMUSG00000000223	Drp2	protein_coding	X	dystrophin related protein 2	DRP2	3.44303	4.15453	1.4838	0.55454	2.65703	0.00788322	0.0275856
ENSMUSG00000000244	Tspan32	protein_coding	7	tetraspanin 32	TSPAN32	6492.99	-0.317528	-0.315514	0.0886425	-3.55939	0.00037171	0.00192145
ENSMUSG00000000247	Lhx2	protein_coding	2	LIM homeobox protein 2	LHX2	2.9646	2.94328	1.13882	0.553559	1.99459	0.0460876	0.117414
ENSMUSG00000000248	Clec2g	protein_coding	6	C-type lectin domain family 2, member g	CLEC2A,CLEC2D	8.93291	0.901291	0.600328	0.525483	1.14067	0.254007	0.420652
ENSMUSG00000000266	Mid2	protein_coding	X	midline 2	MID2	6.85813	1.80594	1.10105	0.541743	2.00659	0.0447937	0.114856
ENSMUSG00000000275	Trim25	protein_coding	11	tripartite motif-containing 25	TRIM25	2345.08	-0.088147	-0.08747	0.097469	-0.897414	0.369498	0.541106
ENSMUSG00000000276	Dgke	protein_coding	11	diacylglycerol kinase, epsilon	DGKE	793.541	-0.312988	-0.309647	0.114746	-2.69852	0.00696494	0.024891
ENSMUSG00000000278	Scpep1	protein_coding	11	serine carboxypeptidase 1	SCPEP1	133.058	2.22149	2.13539	0.214792	9.89658	4.30741e-23	1.21061e-21
ENSMUSG00000000282	Mnt	protein_coding	11	max binding protein	MNT	1259.46	-0.280187	-0.276603	0.125473	-2.20447	0.027491	0.0776566
ENSMUSG00000000290	Itgb2	protein_coding	10	integrin beta 2	ITGB2	9214.11	0.437298	0.434527	0.0886099	4.9038	9.39985e-07	7.83737e-06
ENSMUSG00000000295	Hddc2	protein_coding	10	HD domain containing 2	HDDC2	267.384	0.0094933	0.00930159	0.157003	0.0592457	0.952756	0.971232
ENSMUSG00000000301	Pemt	protein_coding	11	phosphatidylethanolamine N-methyltransferase	PEMT	20.7922	-1.62317	-1.3421	0.419328	-3.18054	0.00146999	0.00649964
ENSMUSG00000000303	Cdh1	protein_coding	8	cadherin 1	CDH1	4.38149	-3.74228	-1.64038	0.558267	-2.70773	0.00677453	0.0243042
ENSMUSG00000000317	Bcl6b	protein_coding	11	B cell CLL/lymphoma 6, member B	BCL6B	5.33501	2.74627	1.41379	0.555435	2.46789	0.0135912	0.0435674
ENSMUSG00000000326	Comt	protein_coding	16	catechol-O-methyltransferase	COMT	445.2	0.986064	0.971854	0.133057	7.30256	2.82348e-13	4.57512e-12
ENSMUSG00000000339	Rtca	protein_coding	3	RNA 3'-terminal phosphate cyclase	RTCA	293.124	0.251074	0.24586	0.159195	1.54437	0.122498	0.249232
ENSMUSG00000000340	Dbt	protein_coding	3	dihydrolipoamide branched chain transacylase E2	DBT	331.859	-0.120512	-0.118722	0.135072	-0.878954	0.379426	0.550841
ENSMUSG00000000346	Dazap2	protein_coding	15	DAZ associated protein 2	DAZAP2	4337.2	0.100403	0.0998526	0.0824598	1.21092	0.225924	0.388722
ENSMUSG00000000355	Mcts1	protein_coding	X	malignant T cell amplified sequence 1	MCTS1	434.359	-0.0221952	-0.0217483	0.156805	-0.138697	0.889689	0.933546
ENSMUSG00000000365	Rnf17	protein_coding	14	ring finger protein 17	RNF17	3.15943	1.83349	0.822043	0.557131	1.46597	0.142656	0.278641
ENSMUSG00000000374	Trappc10	protein_coding	10	trafficking protein particle complex 10	TRAPPC10	2944.42	0.0499727	0.0496494	0.0895132	0.554661	0.579127	0.725466
ENSMUSG00000000378	Ccm2	protein_coding	11	cerebral cavernous malformation 2	CCM2	4890.24	-0.2215	-0.220002	0.0914973	-2.40446	0.0161963	0.0503381
ENSMUSG00000000384	Tbrg4	protein_coding	11	transforming growth factor beta regulated gene 4	TBRG4	1342.11	-0.340322	-0.337335	0.104162	-3.23854	0.00120143	0.00545205
ENSMUSG00000000386	Mx1	protein_coding	16	MX dynamin-like GTPase 1	MX1,MX2	300.817	2.29484	2.2494	0.155263	14.4549	2.33465e-47	1.46684e-45
ENSMUSG00000000392	Fap	protein_coding	2	fibroblast activation protein	FAP	21.7796	-1.06167	-0.867381	0.430258	-2.0131	0.0441044	0.113537
ENSMUSG00000000394	Gcg	protein_coding	2	glucagon	GCG	2.01818	1.5045	0.425558	0.509919	0.849913	0.395374	0.565521
ENSMUSG00000000399	Ndufa9	protein_coding	6	NADH:ubiquinone oxidoreductase subunit A9	NDUFA9	799.927	0.0430181	0.0426154	0.107509	0.396391	0.691816	0.808988
ENSMUSG00000000409	Lck	protein_coding	4	lymphocyte protein tyrosine kinase	LCK	15422.3	0.24621	0.24441	0.0951385	2.56899	0.0101997	0.0341808
ENSMUSG00000000420	Galnt1	protein_coding	18	polypeptide N-acetylgalactosaminyltransferase 1	GALNT1	2186.27	0.232988	0.231356	0.0931268	2.48431	0.0129804	0.0419062
ENSMUSG00000000439	Mkrn2	protein_coding	6	makorin, ring finger protein, 2	MKRN2	726.971	-0.220933	-0.218785	0.109559	-1.99695	0.0458308	0.116915
ENSMUSG00000000441	Raf1	protein_coding	6	v-raf-leukemia viral oncogene 1	RAF1	3351.24	0.297971	0.296329	0.0826497	3.58536	0.000336615	0.0017563
ENSMUSG00000000486	Septin1	protein_coding	7	septin 1	SEPTIN1	8043.52	-0.0376537	-0.0373622	0.0978795	-0.381715	0.702672	0.81577
ENSMUSG00000000489	Pdgfb	protein_coding	15	platelet derived growth factor, B polypeptide	PDGFB	71.4286	2.7827	2.58079	0.28683	8.86092	7.93548e-19	1.82479e-17
ENSMUSG00000000530	Acvrl1	protein_coding	15	activin A receptor, type II-like 1	ACVRL1	630.312	-1.49637	-1.47349	0.136978	-10.7541	5.67144e-27	1.8534e-25
ENSMUSG00000000531	Tamalin	protein_coding	15	trafficking regulator and scaffold protein tamalin	TAMALIN	148.274	-0.308906	-0.299109	0.195609	-1.52909	0.126242	0.254425
ENSMUSG00000000532	Acvr1b	protein_coding	15	activin A receptor, type 1B	ACVR1B	1351.34	-0.743969	-0.736709	0.109755	-6.71215	1.91775e-11	2.69689e-10
ENSMUSG00000000538	Tom1l2	protein_coding	11	target of myb1-like 2 (chicken)	TOM1L2	1081.2	0.000532276	0.000527275	0.10723	0.00491765	0.996076	0.99787
ENSMUSG00000000555	Itga5	protein_coding	15	integrin alpha 5 (fibronectin receptor alpha)	ITGA5	117.683	-1.42004	-1.36778	0.21005	-6.50218	7.91658e-11	1.05106e-09
ENSMUSG00000000561	Wdr77	protein_coding	3	WD repeat domain 77	WDR77	505.626	-0.316359	-0.312149	0.127919	-2.44019	0.0146794	0.0464215
ENSMUSG00000000563	Atp5pb	protein_coding	3	ATP synthase peripheral stalk-membrane subunit b	ATP5PB	1409.84	0.379231	0.376307	0.0976498	3.85361	0.000116391	0.000676699
ENSMUSG00000000568	Hnrnpd	protein_coding	5	heterogeneous nuclear ribonucleoprotein D	HNRNPD	2042.37	0.0284002	0.02815	0.104336	0.269802	0.787313	0.87212
ENSMUSG00000000579	Dynlt1c	protein_coding	17	dynein light chain Tctex-type 1C	DYNLT1	54.5435	-0.195162	-0.182599	0.274104	-0.666118	0.505336	0.664265
ENSMUSG00000000581	C1d	protein_coding	11	C1D nuclear receptor co-repressor	C1D	288.769	0.318676	0.311255	0.168355	1.84875	0.0644936	0.152741
ENSMUSG00000000594	Gm2a	protein_coding	11	GM2 ganglioside activator protein	GM2A	2091.49	0.335908	0.333673	0.0907603	3.67641	0.000236542	0.00127798
ENSMUSG00000000600	Krit1	protein_coding	5	KRIT1, ankyrin repeat containing	KRIT1	2206.99	-0.11692	-0.115481	0.123091	-0.93818	0.348152	0.519947
ENSMUSG00000000605	Clcn4	protein_coding	7	chloride channel, voltage-sensitive 4	CLCN4	1839.93	0.1044	0.103585	0.0982648	1.05414	0.291819	0.462658
ENSMUSG00000000617	Grm6	protein_coding	11	glutamate receptor, metabotropic 6	GRM6	215.506	0.933576	0.90958	0.176633	5.14769	2.63709e-07	2.3735e-06
ENSMUSG00000000627	Sema4f	protein_coding	6	sema domain, immunoglobulin domain (Ig), TM domain, and short cytoplasmic domain	SEMA4F	1070.47	0.467515	0.461566	0.125158	3.68779	0.000226211	0.00122821
ENSMUSG00000000628	Hk2	protein_coding	6	hexokinase 2	HK2	111.076	2.79066	2.64987	0.242708	10.8039	3.29884e-27	1.08901e-25
ENSMUSG00000000631	Myo18a	protein_coding	11	myosin XVIIIA	MYO18A	3465.82	0.58432	0.577018	0.124039	4.65186	3.28954e-06	2.49885e-05
ENSMUSG00000000673	Haao	protein_coding	17	3-hydroxyanthranilate 3,4-dioxygenase	HAAO	2.72299	3.79126	1.25917	0.547885	2.33201	0.0197004	0.059351
ENSMUSG00000000682	Cd52	protein_coding	4	CD52 antigen	CD52	5594.04	-0.204131	-0.202631	0.0953415	-2.12532	0.0335598	0.0909862
ENSMUSG00000000686	Abhd15	protein_coding	11	abhydrolase domain containing 15	ABHD15	270.664	0.2441	0.239327	0.154639	1.5476	0.121719	0.247932
ENSMUSG00000000708	Kat2b	protein_coding	17	K(lysine) acetyltransferase 2B	KAT2B	1869.95	-0.556243	-0.551041	0.107454	-5.12814	2.92626e-07	2.62286e-06
ENSMUSG00000000711	Rab5b	protein_coding	10	RAB5B, member RAS oncogene family	RAB5B	1338.87	0.160352	0.159106	0.0980272	1.62308	0.104573	0.221195
ENSMUSG00000000731	Aire	protein_coding	10	autoimmune regulator (autoimmune polyendocrinopathy candidiasis ectodermal dystrophy)	AIRE	4.72149	0.365926	0.211211	0.551501	0.382613	0.702006	0.815487
ENSMUSG00000000732	Icosl	protein_coding	10	icos ligand	ICOSLG	177.064	-1.83646	-1.77128	0.206269	-8.57255	1.01217e-17	2.20763e-16
ENSMUSG00000000738	Spg7	protein_coding	8	SPG7, paraplegin matrix AAA peptidase subunit	SPG7	1151.45	-0.0810629	-0.0803975	0.100751	-0.79798	0.424882	0.593774
ENSMUSG00000000740	Rpl13	protein_coding	8	ribosomal protein L13	RPL13	18050.4	-0.548706	-0.545306	0.0876257	-6.22312	4.87357e-10	5.96622e-09
ENSMUSG00000000743	Chmp1a	protein_coding	8	charged multivesicular body protein 1A	CHMP1A	1439.06	0.337291	0.334709	0.0973221	3.43916	0.000583518	0.00287363
ENSMUSG00000000751	Rpa1	protein_coding	11	replication protein A1	RPA1	3613.09	0.588883	0.585594	0.0832055	7.03787	1.95205e-12	2.9773e-11
ENSMUSG00000000753	Serpinf1	protein_coding	11	serine (or cysteine) peptidase inhibitor, clade F, member 1	SERPINF1	9.93482	5.73066	2.87545	0.538596	4.33571	1.45288e-05	9.94645e-05
ENSMUSG00000000759	Tubgcp3	protein_coding	8	tubulin, gamma complex associated protein 3	TUBGCP3	1870.54	-0.281565	-0.279826	0.0874829	-3.19863	0.00138083	0.00613607
ENSMUSG00000000766	Oprm1	protein_coding	10	opioid receptor, mu 1	OPRM1	2.71366	1.13204	0.483727	0.553426	0.872079	0.383165	0.554122
ENSMUSG00000000776	Polr3d	protein_coding	14	polymerase (RNA) III (DNA directed) polypeptide D	POLR3D	406.745	-0.654612	-0.644727	0.136174	-4.73425	2.19864e-06	1.72673e-05
ENSMUSG00000000782	Tcf7	protein_coding	11	transcription factor 7, T cell specific	TCF7	32290.9	0.13229	0.131654	0.0772252	1.7048	0.0882312	0.194596
ENSMUSG00000000787	Ddx3x	protein_coding	X	DEAD box helicase 3, X-linked	DDX3X	5276.45	-0.336929	-0.334125	0.101442	-3.29375	0.00098862	0.00458841
ENSMUSG00000000791	Il12rb1	protein_coding	8	interleukin 12 receptor, beta 1	IL12RB1	349.406	2.07245	2.03465	0.14926	13.6119	3.40297e-42	1.84623e-40
ENSMUSG00000000804	Usp32	protein_coding	11	ubiquitin specific peptidase 32	USP32	1628.47	-0.191223	-0.189416	0.108043	-1.75315	0.0795766	0.179659
ENSMUSG00000000811	Txnrd3	protein_coding	6	thioredoxin reductase 3	TXNRD3	40.093	-0.527898	-0.484582	0.306293	-1.58152	0.11376	0.235313
ENSMUSG00000000817	Fasl	protein_coding	1	Fas ligand (TNF superfamily, member 6)	FASLG	180.655	0.742436	0.722871	0.178785	4.04215	5.29622e-05	0.000330306
ENSMUSG00000000823	Zfp512b	protein_coding	2	zinc finger protein 512B	ZNF512B	2151.71	-0.275692	-0.273587	0.0972065	-2.81448	0.00488562	0.0184413
ENSMUSG00000000826	Dnajc5	protein_coding	2	DnaJ heat shock protein family (Hsp40) member C5	DNAJC5	3941.41	-0.117721	-0.11709	0.0815688	-1.43547	0.151153	0.290881
ENSMUSG00000000827	Tpd52l2	protein_coding	2	tumor protein D52-like 2	TPD52L2	586.724	-0.170915	-0.169169	0.112248	-1.50711	0.131784	0.262288
ENSMUSG00000000838	Fmr1	protein_coding	X	fragile X messenger ribonucleoprotein 1	FMR1	1097.41	0.143255	0.141217	0.132213	1.0681	0.285474	0.455446
ENSMUSG00000000869	Il4	protein_coding	11	interleukin 4	IL4	48.418	6.12659	4.58074	0.437168	7.84371	4.37418e-15	8.12162e-14
ENSMUSG00000000876	Pxmp4	protein_coding	2	peroxisomal membrane protein 4	PXMP4	408.342	0.0876721	0.0864634	0.130191	0.664127	0.506609	0.665491
ENSMUSG00000000881	Dlg3	protein_coding	X	discs large MAGUK scaffold protein 3	DLG3	199.759	0.472498	0.4618	0.166105	2.77985	0.00543838	0.0202144
ENSMUSG00000000884	Gnb1l	protein_coding	16	guanine nucleotide binding protein (G protein), beta polypeptide 1-like	GNB1L	161.457	-0.221877	-0.215135	0.191778	-1.12173	0.261977	0.429529
ENSMUSG00000000889	Dbh	protein_coding	2	dopamine beta hydroxylase	DBH	1.83553	4.2871	1.08762	0.511799	2.31207	0.020774	0.0619637
ENSMUSG00000000901	Mmp11	protein_coding	10	matrix metallopeptidase 11	MMP11	48.4524	-1.03908	-0.939903	0.327217	-2.86953	0.00411086	0.01588
ENSMUSG00000000902	Smarcb1	protein_coding	10	SWI/SNF related, matrix associated, actin dependent regulator of chromatin, subfamily b, member 1	SMARCB1	1387.57	0.325362	0.322648	0.10156	3.17689	0.00148866	0.00657772
ENSMUSG00000000915	Hip1r	protein_coding	5	huntingtin interacting protein 1 related	HIP1R	1107.72	2.32238	2.2822	0.145538	15.6727	2.32504e-55	1.84836e-53
ENSMUSG00000000916	Nsun5	protein_coding	5	NOL1/NOP2/Sun domain family, member 5	NSUN5,NSUN5P1,NSUN5P2	454.79	-0.601677	-0.59157	0.143463	-4.12331	3.73461e-05	0.000237244
ENSMUSG00000000934	Top1mt	protein_coding	15	DNA topoisomerase 1, mitochondrial	TOP1MT	181.366	-0.116534	-0.113138	0.187799	-0.602443	0.546879	0.699656
ENSMUSG00000000942	Hoxa4	protein_coding	6	homeobox A4	HOXA4	3.92534	-1.93254	-0.969024	0.55781	-1.72261	0.0849598	0.189094
ENSMUSG00000000957	Mmp14	protein_coding	14	matrix metallopeptidase 14 (membrane-inserted)	MMP14	32.7267	1.05478	0.905504	0.388279	2.32773	0.0199262	0.0599017
ENSMUSG00000000958	Slc7a7	protein_coding	14	solute carrier family 7 (cationic amino acid transporter, y+ system), member 7	SLC7A7	19.8886	1.45769	1.21933	0.41088	2.94597	0.00321943	0.0128205
ENSMUSG00000000959	Oxa1l	protein_coding	14	oxidase assembly 1-like	OXA1L	1257.42	0.234196	0.232348	0.0987865	2.35202	0.018672	0.0567178
ENSMUSG00000000976	Heatr6	protein_coding	11	HEAT repeat containing 6	HEATR6	1230.87	0.0166122	0.0164848	0.0973671	0.169306	0.865556	0.920721
ENSMUSG00000001014	Icam4	protein_coding	9	intercellular adhesion molecule 4, Landsteiner-Wiener blood group	ICAM4	13.5864	0.427588	0.325046	0.476402	0.682037	0.495216	0.656008
ENSMUSG00000001016	Ilf2	protein_coding	3	interleukin enhancer binding factor 2	ILF2	1090.35	0.131806	0.130805	0.0969101	1.34976	0.177094	0.326356
ENSMUSG00000001017	Chtop	protein_coding	3	chromatin target of PRMT1	CHTOP	3358.39	-0.110936	-0.110262	0.0867935	-1.27039	0.203944	0.36178
ENSMUSG00000001018	Snapin	protein_coding	3	SNAP-associated protein	SNAPIN	496.725	0.138131	0.135934	0.13966	0.973319	0.330395	0.502664
ENSMUSG00000001020	S100a4	protein_coding	3	S100 calcium binding protein A4	S100A4	140.305	2.69847	2.57508	0.231918	11.0234	2.94804e-28	1.02717e-26
ENSMUSG00000001021	S100a3	protein_coding	3	S100 calcium binding protein A3	S100A3	7.3861	6.28879	2.52665	0.556706	4.42601	9.59917e-06	6.77157e-05
ENSMUSG00000001025	S100a6	protein_coding	3	S100 calcium binding protein A6 (calcyclin)	S100A6	222.833	3.69789	3.56695	0.204425	17.198	2.7503e-66	2.99261e-64
ENSMUSG00000001029	Icam2	protein_coding	11	intercellular adhesion molecule 2	ICAM2	828.275	-0.526509	-0.521383	0.109611	-4.75657	1.96905e-06	1.56026e-05
ENSMUSG00000001034	Mapk7	protein_coding	11	mitogen-activated protein kinase 7	MAPK7	417.571	0.132286	0.130221	0.138426	0.940722	0.346847	0.518736
ENSMUSG00000001036	Epn2	protein_coding	11	epsin 2	EPN2	10.6608	0.6707	0.504392	0.481508	1.04561	0.295743	0.466753
ENSMUSG00000001039	B9d1	protein_coding	11	B9 protein domain 1	B9D1	5.72657	3.97027	1.93741	0.553759	3.10861	0.00187968	0.00805688
ENSMUSG00000001052	Sec24b	protein_coding	3	Sec24 related gene family, member B (S. cerevisiae)	SEC24B	2741.03	-0.0329655	-0.0327607	0.0877379	-0.373393	0.708856	0.819565
ENSMUSG00000001053	N4bp3	protein_coding	11	NEDD4 binding protein 3	N4BP3	85.6674	0.189845	0.177468	0.275765	0.643474	0.519916	0.67699
ENSMUSG00000001054	Rmnd5b	protein_coding	11	required for meiotic nuclear division 5 homolog B	RMND5B	832.417	-0.0165106	-0.0163092	0.122572	-0.133057	0.894148	0.93661
ENSMUSG00000001056	Nhp2	protein_coding	11	NHP2 ribonucleoprotein	NHP2	482.866	0.020722	0.0203973	0.138672	0.147091	0.88306	0.930281
ENSMUSG00000001062	Vps9d1	protein_coding	8	VPS9 domain containing 1	VPS9D1	694.755	0.358521	0.35369	0.128752	2.74701	0.00601419	0.0219689
ENSMUSG00000001065	Zfp276	protein_coding	8	zinc finger protein (C2H2 type) 276	ZNF276	899.641	-0.224185	-0.221823	0.114024	-1.9454	0.0517274	0.128556
ENSMUSG00000001082	Mfsd10	protein_coding	5	major facilitator superfamily domain containing 10	MFSD10	522.582	0.323236	0.318126	0.139299	2.2837	0.0223894	0.0659325
ENSMUSG00000001089	Luzp1	protein_coding	4	leucine zipper protein 1	LUZP1	223.946	2.01026	1.96439	0.166478	11.7743	5.29802e-32	2.11454e-30
ENSMUSG00000001098	Kctd10	protein_coding	5	potassium channel tetramerisation domain containing 10	KCTD10	1646.39	-0.341606	-0.339173	0.0939029	-3.61194	0.000303918	0.00160331
ENSMUSG00000001100	Poldip2	protein_coding	11	polymerase (DNA-directed), delta interacting protein 2	POLDIP2	431.053	0.279755	0.276338	0.122662	2.25278	0.0242729	0.0703937
ENSMUSG00000001105	Ift20	protein_coding	11	intraflagellar transport 20	IFT20	318.967	0.317237	0.312171	0.140001	2.22969	0.0257681	0.073826
ENSMUSG00000001120	Pcbp3	protein_coding	10	poly(rC) binding protein 3	PCBP3	166.096	0.363088	0.353366	0.180218	1.96063	0.0499227	0.125028
ENSMUSG00000001123	Lgals9	protein_coding	11	lectin, galactose binding, soluble 9	LGALS9,LGALS9B,LGALS9C	1716.5	-0.385707	-0.38274	0.0975477	-3.9236	8.7234e-05	0.000521183
ENSMUSG00000001127	Araf	protein_coding	X	Araf proto-oncogene, serine/threonine kinase	ARAF	2681.03	-0.0794178	-0.0789424	0.0861346	-0.9165	0.359405	0.531344
ENSMUSG00000001128	Cfp	protein_coding	X	complement factor properdin	CFP	193.326	-0.0252066	-0.0244847	0.186292	-0.131429	0.895436	0.937455
ENSMUSG00000001131	Timp1	protein_coding	X	tissue inhibitor of metalloproteinase 1	TIMP1	6.28095	-0.077543	-0.0497337	0.535891	-0.0926328	0.926195	0.955837
ENSMUSG00000001134	Uxt	protein_coding	X	ubiquitously expressed prefoldin like chaperone	UXT	171.943	-0.189691	-0.18521	0.169561	-1.09228	0.274709	0.444069
ENSMUSG00000001138	Cnnm3	protein_coding	1	cyclin M3	CNNM3	1120.6	0.0204208	0.0202628	0.0978229	0.207138	0.835902	0.902988
ENSMUSG00000001143	Lman2l	protein_coding	1	lectin, mannose-binding 2-like	LMAN2L	751.638	-0.601448	-0.590967	0.146086	-4.04524	5.22699e-05	0.000326406
ENSMUSG00000001150	Mcm3ap	protein_coding	10	minichromosome maintenance complex component 3 associated protein	MCM3AP	2970.88	0.0683862	0.0679524	0.0886443	0.766574	0.443335	0.610322
ENSMUSG00000001151	Pcnt	protein_coding	10	pericentrin (kendrin)	PCNT	3504.18	-0.104558	-0.103985	0.0824297	-1.2615	0.20713	0.365722
ENSMUSG00000001156	Mxd1	protein_coding	6	MAX dimerization protein 1	MXD1	953.853	-0.193277	-0.191415	0.109045	-1.75538	0.079195	0.179005
ENSMUSG00000001157	Gmcl1	protein_coding	6	germ cell-less, spermatogenesis associated 1	GMCL1,GMCL2	753.823	0.0459063	0.0453041	0.127014	0.356689	0.721325	0.828881
ENSMUSG00000001158	Snrnp27	protein_coding	6	small nuclear ribonucleoprotein 27 (U4/U6.U5)	SNRNP27	226.443	0.0153173	0.0150044	0.157937	0.0950026	0.924313	0.954944
ENSMUSG00000001166	Oas1c	protein_coding	5	2'-5' oligoadenylate synthetase 1C	OAS1	346.31	-0.00821809	-0.00810305	0.131207	-0.0617574	0.950756	0.97048
ENSMUSG00000001173	Ocrl	protein_coding	X	OCRL, inositol polyphosphate-5-phosphatase	OCRL	378.533	0.0164366	0.0161859	0.136801	0.118318	0.905816	0.943986
ENSMUSG00000001175	Calm1	protein_coding	12	calmodulin 1	CALM1	6428.82	-0.0290775	-0.0288919	0.0889363	-0.32486	0.745287	0.844935
ENSMUSG00000001211	Agpat3	protein_coding	10	1-acylglycerol-3-phosphate O-acyltransferase 3	AGPAT3	3633.37	0.369257	0.366493	0.0962388	3.80815	0.000140012	0.000797605
ENSMUSG00000001227	Sema6b	protein_coding	17	sema domain, transmembrane domain (TM), and cytoplasmic domain, (semaphorin) 6B	SEMA6B	1.46387	3.96701	0.790007	0.468995	1.84212	0.0654578	0.154477
ENSMUSG00000001228	Uhrf1	protein_coding	17	ubiquitin-like, containing PHD and RING finger domains, 1	UHRF1	971.827	3.56897	3.50647	0.14613	23.9354	1.31044e-126	5.67189e-124
ENSMUSG00000001229	Dpp9	protein_coding	17	dipeptidylpeptidase 9	DPP9	1812.62	0.0326217	0.0323268	0.105665	0.305938	0.759652	0.853518
ENSMUSG00000001247	Lsr	protein_coding	7	lipolysis stimulated lipoprotein receptor	LSR	19.9554	0.678827	0.566741	0.414313	1.36571	0.172031	0.319414
ENSMUSG00000001248	Gramd1a	protein_coding	7	GRAM domain containing 1A	GRAMD1A	14832.3	-0.35456	-0.351379	0.105299	-3.33697	0.000846976	0.00400013
ENSMUSG00000001249	Hpn	protein_coding	7	hepsin	HPN	42.2078	1.84199	1.64402	0.344219	4.74243	2.11167e-06	1.6638e-05
ENSMUSG00000001270	Ckb	protein_coding	12	creatine kinase, brain	CKB	293.78	0.411693	0.401688	0.171998	2.33525	0.0195305	0.0589578
ENSMUSG00000001280	Sp1	protein_coding	15	trans-acting transcription factor 1	SP1	5619.99	0.0509053	0.0506506	0.0787736	0.64299	0.52023	0.677218
ENSMUSG00000001281	Itgb7	protein_coding	15	integrin beta 7	ITGB7	10505.5	-0.595007	-0.589539	0.106544	-5.53327	3.14311e-08	3.19511e-07
ENSMUSG00000001285	Myg1	protein_coding	15	melanocyte proliferating gene 1	MYG1	563.693	0.0961972	0.0947713	0.134959	0.702216	0.482544	0.645724
ENSMUSG00000001288	Rarg	protein_coding	15	retinoic acid receptor, gamma	RARG	1221.94	0.46701	0.462364	0.110827	4.17188	3.02091e-05	0.000195023
ENSMUSG00000001289	Pfdn5	protein_coding	15	prefoldin 5	PFDN5	1288.58	-0.0792407	-0.0785566	0.103308	-0.760413	0.447008	0.613514
ENSMUSG00000001300	Efnb2	protein_coding	8	ephrin B2	EFNB2	65.6416	0.216865	0.202678	0.276164	0.733814	0.463062	0.628009
ENSMUSG00000001305	Rrp15	protein_coding	1	ribosomal RNA processing 15 homolog	RRP15	261.524	-0.427469	-0.419569	0.150391	-2.78973	0.0052752	0.0197018
ENSMUSG00000001313	Rnd2	protein_coding	11	Rho family GTPase 2	RND2	10.7304	-0.916939	-0.678486	0.488647	-1.38573	0.16583	0.311134
ENSMUSG00000001323	Srr	protein_coding	11	serine racemase	SRR	175.477	0.0462424	0.0450304	0.178272	0.252602	0.800576	0.881797
ENSMUSG00000001348	Acp5	protein_coding	9	acid phosphatase 5, tartrate resistant	ACP5	2317.03	-0.590417	-0.585596	0.100491	-5.82729	5.63353e-09	6.12985e-08
ENSMUSG00000001366	Fbxo9	protein_coding	9	f-box protein 9	FBXO9	765.707	-0.135778	-0.134545	0.105904	-1.27045	0.203926	0.36178
ENSMUSG00000001376	Vps50	protein_coding	6	VPS50 EARP/GARPII complex subunit	VPS50	543.265	-0.225275	-0.22182	0.137171	-1.61711	0.105855	0.223128
ENSMUSG00000001380	Hars	protein_coding	18	histidyl-tRNA synthetase	HARS1	737.626	0.223661	0.221683	0.104543	2.12048	0.0339653	0.0919063
ENSMUSG00000001383	Zmat2	protein_coding	18	zinc finger, matrin type 2	ZMAT2	635.98	0.204022	0.201459	0.124379	1.6197	0.105296	0.222301
ENSMUSG00000001403	Ube2c	protein_coding	2	ubiquitin-conjugating enzyme E2C	UBE2C	288.686	4.25393	4.06649	0.226509	17.6419	1.17343e-69	1.40214e-67
ENSMUSG00000001415	Smg5	protein_coding	3	SMG5 nonsense mediated mRNA decay factor	SMG5	3080.97	-0.118023	-0.117284	0.0881224	-1.33091	0.183217	0.334381
ENSMUSG00000001416	Cct3	protein_coding	3	chaperonin containing Tcp1, subunit 3 (gamma)	CCT3	2656.29	-0.0672999	-0.0668772	0.0882121	-0.75814	0.448367	0.614752
ENSMUSG00000001418	Glmp	protein_coding	3	glycosylated lysosomal membrane protein	GLMP	1273.44	0.532024	0.526835	0.109739	4.8007	1.58109e-06	1.2699e-05
ENSMUSG00000001419	Mef2d	protein_coding	3	myocyte enhancer factor 2D	MEF2D	4628.25	-0.594069	-0.588693	0.105741	-5.56731	2.58707e-08	2.65202e-07
ENSMUSG00000001420	Tmem79	protein_coding	3	transmembrane protein 79	TMEM79	22.306	0.257179	0.217474	0.402922	0.539891	0.589272	0.732949
ENSMUSG00000001424	Snd1	protein_coding	6	staphylococcal nuclease and tudor domain containing 1	SND1	3483.69	0.0445933	0.0442659	0.0953209	0.464388	0.64237	0.773791
ENSMUSG00000001436	Slc19a1	protein_coding	10	solute carrier family 19 (folate transporter), member 1	SLC19A1	518.388	0.474332	0.468568	0.122354	3.82945	0.000128432	0.000737246
ENSMUSG00000001440	Kpnb1	protein_coding	11	karyopherin (importin) beta 1	KPNB1	6368.76	0.17728	0.176374	0.0796294	2.21493	0.0267648	0.0760651
ENSMUSG00000001441	Npepps	protein_coding	11	aminopeptidase puromycin sensitive	NPEPPS	1716.76	0.149185	0.148222	0.0893944	1.65807	0.0973041	0.20997
ENSMUSG00000001444	Tbx21	protein_coding	11	T-box 21	TBX21	61.5564	2.56682	2.30988	0.332314	6.86963	6.43707e-12	9.43377e-11
ENSMUSG00000001445	Mrpl10	protein_coding	11	mitochondrial ribosomal protein L10	MRPL10	709.011	0.382698	0.378503	0.116276	3.25515	0.00113334	0.00517658
ENSMUSG00000001467	Cyp51	protein_coding	5	cytochrome P450, family 51	CYP51A1	368.991	0.517594	0.510382	0.130858	3.90002	9.61866e-05	0.000569777
ENSMUSG00000001472	Tcf25	protein_coding	8	transcription factor 25 (basic helix-loop-helix)	TCF25	5600.83	-0.17013	-0.169166	0.0838376	-2.01778	0.0436145	0.112454
ENSMUSG00000001473	Tubb6	protein_coding	18	tubulin, beta 6 class V	TUBB6	18.9833	6.67543	3.74189	0.509487	5.29032	1.22106e-07	1.15058e-06
ENSMUSG00000001482	Def8	protein_coding	8	differentially expressed in FDCP 8	DEF8	370.219	0.247232	0.243272	0.14021	1.73501	0.0827386	0.185081
ENSMUSG00000001506	Col1a1	protein_coding	11	collagen, type I, alpha 1	COL1A1	23.3372	2.30545	1.92467	0.409648	4.60487	4.12725e-06	3.07288e-05
ENSMUSG00000001507	Itga3	protein_coding	11	integrin alpha 3	ITGA3	199.416	1.19101	1.16111	0.174624	6.64465	3.03935e-11	4.18948e-10
ENSMUSG00000001517	Foxm1	protein_coding	6	forkhead box M1	FOXM1	504.903	2.92542	2.85906	0.165924	17.1882	3.25592e-66	3.52309e-64
ENSMUSG00000001518	Itfg2	protein_coding	6	integrin alpha FG-GAP repeat containing 2	ITFG2	558.777	-0.469454	-0.463253	0.127478	-3.6339	0.000279172	0.0014893
ENSMUSG00000001521	Tulp3	protein_coding	6	tubby-like protein 3	TULP3	234.918	-0.525355	-0.513848	0.163498	-3.14253	0.00167497	0.00729324
ENSMUSG00000001524	Gtf2h4	protein_coding	17	general transcription factor II H, polypeptide 4	GTF2H4	216.895	-0.00943859	-0.00923146	0.16362	-0.0564194	0.955008	0.972636
ENSMUSG00000001525	Tubb5	protein_coding	17	tubulin, beta 5 class I	TUBB	16125.6	0.64378	0.638998	0.0958743	6.66494	2.64773e-11	3.67307e-10
ENSMUSG00000001542	Ell2	protein_coding	13	elongation factor for RNA polymerase II 2	ELL2	107.014	1.16998	1.1138	0.238535	4.66412	3.09943e-06	2.36794e-05
ENSMUSG00000001552	Jup	protein_coding	11	junction plakoglobin	JUP	94.4992	0.688138	0.656663	0.233085	2.81616	0.00486012	0.0183736
ENSMUSG00000001558	Klhl10	protein_coding	11	kelch-like 10	KLHL10	10.5239	-0.41445	-0.305739	0.491282	-0.621705	0.534136	0.689284
ENSMUSG00000001569	Nom1	protein_coding	5	nucleolar protein with MIF4G domain 1	NOM1	924.343	-0.232617	-0.230608	0.103317	-2.23204	0.0256126	0.0734478
ENSMUSG00000001576	Ergic1	protein_coding	17	endoplasmic reticulum-golgi intermediate compartment (ERGIC) 1	ERGIC1	857.468	0.697353	0.689821	0.115428	5.97588	2.28846e-09	2.62344e-08
ENSMUSG00000001588	Acap1	protein_coding	11	ArfGAP with coiled-coil, ankyrin repeat and PH domains 1	ACAP1	9511.34	-0.0688964	-0.068348	0.0992258	-0.688812	0.490941	0.652523
ENSMUSG00000001604	Tcea3	protein_coding	4	transcription elongation factor A (SII), 3	TCEA3	2.38505	2.55904	0.819421	0.534973	1.54294	0.122845	0.249648
ENSMUSG00000001627	Ifrd1	protein_coding	12	interferon-related developmental regulator 1	IFRD1	1201.63	-0.168414	-0.166297	0.1244	-1.33679	0.181291	0.331954
ENSMUSG00000001630	Stk38l	protein_coding	6	serine/threonine kinase 38 like	STK38L	272.434	0.00287725	0.00282875	0.143596	0.0197001	0.984283	0.99103
ENSMUSG00000001632	Brpf1	protein_coding	6	bromodomain and PHD finger containing, 1	BRPF1	1962.31	-0.249756	-0.247479	0.106148	-2.33144	0.0197303	0.0594135
ENSMUSG00000001642	Akr1b3	protein_coding	6	aldo-keto reductase family 1, member B3 (aldose reductase)	AKR1B1	1659.36	0.110566	0.109796	0.0928444	1.18258	0.236975	0.401633
ENSMUSG00000001665	Gstt3	protein_coding	10	glutathione S-transferase, theta 3		37.7563	3.59113	2.99866	0.403151	7.07717	1.47127e-12	2.27428e-11
ENSMUSG00000001666	Ddt	protein_coding	10	D-dopachrome tautomerase	DDT,DDTL	213.394	0.862025	0.840223	0.175314	4.7911	1.6587e-06	1.33058e-05
ENSMUSG00000001674	Ddx18	protein_coding	1	DEAD box helicase 18	DDX18	1182.55	-0.176767	-0.175428	0.0967974	-1.81232	0.0699364	0.162543
ENSMUSG00000001687	Ubl3	protein_coding	5	ubiquitin-like 3	UBL3	2076.28	0.183711	0.182626	0.0855634	2.13439	0.032811	0.0893164
ENSMUSG00000001700	Gramd3	protein_coding	18	GRAM domain containing 3	GRAMD2B	4927.08	-1.00727	-0.997822	0.107641	-9.26977	1.86543e-20	4.6942e-19
ENSMUSG00000001707	Eef1e1	protein_coding	13	eukaryotic translation elongation factor 1 epsilon 1	EEF1E1	280.379	-0.431226	-0.423926	0.144053	-2.94272	0.0032534	0.0129346
ENSMUSG00000001729	Akt1	protein_coding	12	thymoma viral proto-oncogene 1	AKT1	2347.56	0.526827	0.521446	0.112272	4.64443	3.41014e-06	2.58039e-05
ENSMUSG00000001739	Cldn15	protein_coding	5	claudin 15	CLDN15	23.2029	-0.744109	-0.631587	0.399498	-1.57945	0.114234	0.236017
ENSMUSG00000001741	Il16	protein_coding	7	interleukin 16	IL16	10620.8	0.209569	0.208439	0.0817914	2.54842	0.0108213	0.035918
ENSMUSG00000001750	Tcirg1	protein_coding	19	T cell, immune regulator 1, ATPase, H+ transporting, lysosomal V0 protein A3	TCIRG1	1204.88	0.264558	0.260948	0.129538	2.01444	0.043963	0.113203
ENSMUSG00000001751	Naglu	protein_coding	11	alpha-N-acetylglucosaminidase (Sanfilippo disease IIIB)	NAGLU	351.686	0.164721	0.161996	0.142442	1.13726	0.25543	0.422291
ENSMUSG00000001755	Coasy	protein_coding	11	Coenzyme A synthase	COASY	336.374	0.163792	0.160379	0.159536	1.00526	0.314772	0.487113
ENSMUSG00000001761	Smo	protein_coding	6	smoothened, frizzled class receptor	SMO	79.3784	2.15282	2.02723	0.260424	7.7323	1.05625e-14	1.9031e-13
ENSMUSG00000001767	Crnkl1	protein_coding	2	crooked neck pre-mRNA splicing factor 1	CRNKL1	822.017	0.249323	0.247098	0.105014	2.35299	0.0186231	0.0565868
ENSMUSG00000001768	Rin2	protein_coding	2	Ras and Rab interactor 2	RIN2	31.4135	2.66935	2.27236	0.391548	5.66782	1.44624e-08	1.51362e-07
ENSMUSG00000001774	Chordc1	protein_coding	9	cysteine and histidine-rich domain (CHORD)-containing, zinc-binding protein 1	CHORDC1	1520.03	-0.18718	-0.184366	0.135861	-1.35702	0.174776	0.323406
ENSMUSG00000001783	Rtcb	protein_coding	10	RNA 2',3'-cyclic phosphate and 5'-OH ligase	RTCB	1547.83	-0.357461	-0.354989	0.0925307	-3.83642	0.00012484	0.000719806
ENSMUSG00000001785	Pwp1	protein_coding	10	PWP1 homolog, endonuclein	PWP1	543.042	-0.158042	-0.156234	0.118697	-1.31625	0.188091	0.340533
ENSMUSG00000001786	Fbxo7	protein_coding	10	F-box protein 7	FBXO7	844.488	-0.0286512	-0.0283808	0.107946	-0.262918	0.792614	0.876049
ENSMUSG00000001794	Capns1	protein_coding	7	calpain, small subunit 1	CAPNS1	2604.94	0.825836	0.819634	0.0963941	8.50276	1.8513e-17	3.95805e-16
ENSMUSG00000001802	Lrp3	protein_coding	7	low density lipoprotein receptor-related protein 3	LRP3	10.1266	2.69833	1.74728	0.525755	3.21597	0.00130006	0.00582901
ENSMUSG00000001829	Clpb	protein_coding	7	ClpB caseinolytic peptidase B	CLPB	748.482	0.221927	0.219529	0.115442	1.90163	0.0572192	0.139273
ENSMUSG00000001833	Septin7	protein_coding	9	septin 7	SEPTIN7	3530.15	0.275456	0.271949	0.125178	2.17249	0.0298186	0.0827906
ENSMUSG00000001844	Zdhhc4	protein_coding	5	zinc finger, DHHC domain containing 4	ZDHHC4	526.885	0.166094	0.163879	0.128093	1.27936	0.200769	0.357645
ENSMUSG00000001847	Rac1	protein_coding	5	Rac family small GTPase 1	RAC1	3807.89	0.177843	0.17683	0.0840494	2.10388	0.0353891	0.0949806
ENSMUSG00000001855	Nup214	protein_coding	2	nucleoporin 214	NUP214	3166.62	-0.0285552	-0.0283907	0.0845112	-0.335939	0.736917	0.839009
ENSMUSG00000001891	Ugp2	protein_coding	11	UDP-glucose pyrophosphorylase 2	UGP2	518.134	0.541963	0.534322	0.131627	4.05917	4.92474e-05	0.000308719
ENSMUSG00000001901	Kcnh6	protein_coding	11	potassium voltage-gated channel, subfamily H (eag-related), member 6	KCNH6	19.6009	-1.20879	-0.99327	0.426702	-2.31802	0.0204483	0.0611879
ENSMUSG00000001909	Trmt1	protein_coding	8	tRNA methyltransferase 1	TRMT1	1488.85	-0.5901	-0.585259	0.10072	-5.81068	6.22202e-09	6.75462e-08
ENSMUSG00000001910	Nacc1	protein_coding	8	nucleus accumbens associated 1, BEN and BTB (POZ) domain containing	NACC1	2490.42	0.523467	0.518275	0.110657	4.68357	2.81926e-06	2.16781e-05
ENSMUSG00000001911	Nfix	protein_coding	8	nuclear factor I/X	NFIX	452.59	-0.744088	-0.731521	0.14387	-5.0842	3.69184e-07	3.25956e-06
ENSMUSG00000001918	Slc1a5	protein_coding	7	solute carrier family 1 (neutral amino acid transporter), member 5	SLC1A5	4212.72	0.442271	0.438379	0.104279	4.20388	2.62374e-05	0.000171485
ENSMUSG00000001924	Uba1	protein_coding	X	ubiquitin-like modifier activating enzyme 1	UBA1	7908.67	0.515825	0.512725	0.0863004	5.94115	2.83036e-09	3.20879e-08
ENSMUSG00000001942	Siae	protein_coding	9	sialic acid acetylesterase	SIAE	459.565	0.433725	0.428493	0.121878	3.51561	0.00043874	0.00222477
ENSMUSG00000001946	Esam	protein_coding	9	endothelial cell-specific adhesion molecule	ESAM	12.9213	-1.75264	-1.30161	0.48401	-2.66632	0.00766871	0.0269308
ENSMUSG00000001962	Fam50a	protein_coding	X	family with sequence similarity 50, member A	FAM50A	509.883	-0.00362294	-0.00356574	0.139312	-0.0255946	0.979581	0.987848
ENSMUSG00000001964	Emd	protein_coding	X	emerin	EMD	847.034	0.0896477	0.0888562	0.104443	0.850759	0.394903	0.565055
ENSMUSG00000001983	Taco1	protein_coding	11	translational activator of mitochondrially encoded cytochrome c oxidase I	TACO1	215.015	-0.068648	-0.0672829	0.155871	-0.431658	0.66599	0.790966
ENSMUSG00000001986	Gria3	protein_coding	X	glutamate receptor, ionotropic, AMPA3 (alpha 3)	GRIA3	7.71149	0.319031	0.214046	0.52422	0.408559	0.682863	0.803002
ENSMUSG00000001995	Sipa1l2	protein_coding	8	signal-induced proliferation-associated 1 like 2	SIPA1L2	695.811	-0.429829	-0.423094	0.138664	-3.05116	0.00227955	0.00950929
ENSMUSG00000001998	Ap4e1	protein_coding	2	adaptor-related protein complex AP-4, epsilon 1	AP4E1	831.74	-0.201545	-0.199137	0.121319	-1.64143	0.100708	0.215306
ENSMUSG00000001999	Blvra	protein_coding	2	biliverdin reductase A	BLVRA	301.306	0.561314	0.552525	0.138598	3.98613	6.71594e-05	0.000410308
ENSMUSG00000002006	Pdzd4	protein_coding	X	PDZ domain containing 4	PDZD4	25.6709	-1.37095	-1.19597	0.371315	-3.20571	0.00134729	0.00601033
ENSMUSG00000002010	Idh3g	protein_coding	X	isocitrate dehydrogenase 3 (NAD+), gamma	IDH3G	1389.13	0.139392	0.138362	0.0956528	1.4465	0.148038	0.286187
ENSMUSG00000002012	Pnck	protein_coding	X	pregnancy upregulated non-ubiquitously expressed CaM kinase	PNCK	6.75744	0.123791	0.0791372	0.536451	0.147291	0.882903	0.930233
ENSMUSG00000002014	Ssr4	protein_coding	X	signal sequence receptor, delta	SSR4	937.21	0.0333634	0.0331005	0.0987289	0.335266	0.737424	0.839316
ENSMUSG00000002015	Bcap31	protein_coding	X	B cell receptor associated protein 31	BCAP31	1331.85	0.160692	0.159447	0.0979003	1.62866	0.103385	0.219421
ENSMUSG00000002017	Fam98a	protein_coding	17	family with sequence similarity 98, member A	FAM98A	515.7	-0.160379	-0.15851	0.119853	-1.32253	0.185992	0.338021
ENSMUSG00000002028	Kmt2a	protein_coding	9	lysine (K)-specific methyltransferase 2A	KMT2A	19176.3	-0.318922	-0.316879	0.0890619	-3.55797	0.000373739	0.00192932
ENSMUSG00000002031	Ift46	protein_coding	9	intraflagellar transport 46	IFT46	444.045	0.128097	0.126334	0.130072	0.971261	0.331419	0.503828
ENSMUSG00000002032	Tmem25	protein_coding	9	transmembrane protein 25	TMEM25	11.5056	-0.999348	-0.742787	0.486661	-1.52211	0.127982	0.256954
ENSMUSG00000002033	Cd3g	protein_coding	9	CD3 antigen, gamma polypeptide	CD3G	4584.21	0.103244	0.102543	0.0916985	1.11827	0.263454	0.431099
ENSMUSG00000002043	Trappc6a	protein_coding	7	trafficking protein particle complex 6A	TRAPPC6A	257.182	0.481548	0.469414	0.17496	2.68279	0.0073011	0.0258705
ENSMUSG00000002052	Supt6	protein_coding	11	SPT6, histone chaperone and transcription elongation factor	SUPT6H	4171.23	-0.0954227	-0.0947918	0.0904925	-1.04751	0.294865	0.465781
ENSMUSG00000002055	Spag5	protein_coding	11	sperm associated antigen 5	SPAG5	351.925	4.51769	4.3324	0.218745	19.4394	3.58279e-84	6.58321e-82
ENSMUSG00000002058	Unc119	protein_coding	11	unc-119 lipid binding chaperone	UNC119	216.723	1.68274	1.6395	0.176515	9.2755	1.76784e-20	4.45436e-19
ENSMUSG00000002064	Sdf2	protein_coding	11	stromal cell derived factor 2	SDF2	456.684	0.420393	0.41525	0.122726	3.38343	0.000715874	0.00345327
ENSMUSG00000002068	Ccne1	protein_coding	7	cyclin E1	CCNE1	180.301	2.23026	2.13588	0.224244	9.49563	2.18874e-21	5.71448e-20
ENSMUSG00000002076	Hsf2bp	protein_coding	17	heat shock transcription factor 2 binding protein	HSF2BP	17.9361	1.37696	1.13491	0.422847	2.66627	0.00766983	0.0269308
ENSMUSG00000002083	Bbc3	protein_coding	7	BCL2 binding component 3	BBC3	527.105	-1.52575	-1.48957	0.169924	-8.76293	1.90245e-18	4.31361e-17
ENSMUSG00000002102	Psmc3	protein_coding	2	proteasome (prosome, macropain) 26S subunit, ATPase 3	PSMC3	1584.17	0.355315	0.351746	0.111339	3.15921	0.00158197	0.00692717
ENSMUSG00000002103	Acp2	protein_coding	2	acid phosphatase 2, lysosomal	ACP2	258.91	0.413773	0.405599	0.155352	2.61068	0.00903613	0.0309418
ENSMUSG00000002104	Rapsn	protein_coding	2	receptor-associated protein of the synapse	RAPSN	19.7699	2.08483	1.6325	0.455874	3.53313	0.000410665	0.00209715
ENSMUSG00000002105	Slc39a13	protein_coding	2	solute carrier family 39 (metal ion transporter), member 13	SLC39A13	312.736	0.457348	0.448278	0.155721	2.8785	0.0039957	0.0154874
ENSMUSG00000002107	Celf2	protein_coding	2	CUGBP, Elav-like family member 2	CELF2	8089	0.788524	0.783182	0.0915857	8.5513	1.21705e-17	2.6397e-16
ENSMUSG00000002108	Nr1h3	protein_coding	2	nuclear receptor subfamily 1, group H, member 3	NR1H3	28.6038	-0.761419	-0.667263	0.367045	-1.81631	0.0693221	0.16139
ENSMUSG00000002109	Ddb2	protein_coding	2	damage specific DNA binding protein 2	DDB2	1394.51	-0.233324	-0.23133	0.102768	-2.25098	0.0243866	0.0706602
ENSMUSG00000002129	Sf3a1	protein_coding	11	splicing factor 3a, subunit 1	SF3A1	2432.47	0.197696	0.19625	0.095146	2.06262	0.039149	0.102999
ENSMUSG00000002147	Stat6	protein_coding	10	signal transducer and activator of transcription 6	STAT6	5038.31	-0.226137	-0.224235	0.101963	-2.19918	0.0278653	0.0784977
ENSMUSG00000002205	Vrk3	protein_coding	7	vaccinia related kinase 3	VRK3	1435.57	-0.125745	-0.124845	0.0941259	-1.32636	0.184721	0.336343
ENSMUSG00000002210	Smg9	protein_coding	7	SMG9 nonsense mediated mRNA decay factor	SMG9	1313.98	-0.530546	-0.524754	0.116029	-4.52254	6.11017e-06	4.43562e-05
ENSMUSG00000002221	Paxip1	protein_coding	5	PAX interacting (with transcription-activation domain) protein 1	PAXIP1	1360.76	0.287346	0.285072	0.0989282	2.88159	0.00395676	0.015365
ENSMUSG00000002222	Rmnd5a	protein_coding	6	required for meiotic nuclear division 5 homolog A	RMND5A	2734.35	0.23571	0.233892	0.0976905	2.39421	0.0166562	0.0514532
ENSMUSG00000002227	Mov10	protein_coding	3	Mov10 RISC complex RNA helicase	MOV10	1858.45	-0.362316	-0.358425	0.115086	-3.11439	0.00184327	0.00791999
ENSMUSG00000002228	Ppm1j	protein_coding	3	protein phosphatase 1J	PPM1J	435.241	-1.67854	-1.64372	0.159044	-10.3294	5.18823e-25	1.55943e-23
ENSMUSG00000002233	Rhoc	protein_coding	3	ras homolog family member C	RHOC	35.1839	0.0889748	0.0802267	0.332723	0.241064	0.809506	0.887327
ENSMUSG00000002249	Tead3	protein_coding	17	TEA domain family member 3	TEAD3	11.5645	2.70315	1.92535	0.495529	3.72609	0.000194471	0.0010749
ENSMUSG00000002250	Ppard	protein_coding	17	peroxisome proliferator activator receptor delta	PPARD	627.11	-0.409762	-0.403911	0.132476	-3.0489	0.00229685	0.00957322
ENSMUSG00000002257	Def6	protein_coding	17	differentially expressed in FDCP 6	DEF6	2974.41	-0.234364	-0.232098	0.109268	-2.12411	0.0336613	0.0912123
ENSMUSG00000002274	Metrn	protein_coding	17	meteorin, glial cell differentiation regulator	METRN	296.384	0.427599	0.417655	0.168335	2.48091	0.0131047	0.0422305
ENSMUSG00000002279	Lmf1	protein_coding	17	lipase maturation factor 1	LMF1	654.529	-0.295892	-0.29293	0.111149	-2.63545	0.00840251	0.029115
ENSMUSG00000002280	Ciao3	protein_coding	17	cytosolic iron-sulfur assembly component 3	CIAO3	433.168	-0.0559835	-0.0551636	0.13412	-0.411302	0.680851	0.801707
ENSMUSG00000002289	Angptl4	protein_coding	17	angiopoietin-like 4	ANGPTL4	46.0172	0.310842	0.287792	0.292583	0.983395	0.325413	0.497663
ENSMUSG00000002297	Dbf4	protein_coding	5	DBF4 zinc finger	DBF4	786.28	0.381795	0.378386	0.105037	3.60234	0.000315361	0.00165426
ENSMUSG00000002307	Daxx	protein_coding	17	Fas death domain-associated protein	DAXX	1591.55	-0.128326	-0.127284	0.100206	-1.27022	0.204007	0.361848
ENSMUSG00000002308	Cd320	protein_coding	17	CD320 antigen	CD320	102.423	0.216481	0.207778	0.219443	0.946745	0.343769	0.516153
ENSMUSG00000002319	Ipo4	protein_coding	14	importin 4	IPO4	372.138	-0.443339	-0.436273	0.139831	-3.1199	0.00180915	0.00778885
ENSMUSG00000002320	Tm9sf1	protein_coding	14	transmembrane 9 superfamily member 1	TM9SF1	816.743	0.114547	0.113309	0.115437	0.981566	0.326314	0.498479
ENSMUSG00000002324	Rec8	protein_coding	14	REC8 meiotic recombination protein	REC8	78.4853	1.24157	1.17679	0.247891	4.73885	2.14935e-06	1.69143e-05
ENSMUSG00000002325	Irf9	protein_coding	14	interferon regulatory factor 9	IRF9	2676.51	-0.311667	-0.309387	0.0951431	-3.25181	0.00114673	0.00523065
ENSMUSG00000002326	Gmpr2	protein_coding	14	guanosine monophosphate reductase 2	GMPR2	321.068	0.0767793	0.0755367	0.140898	0.536107	0.591885	0.734651
ENSMUSG00000002329	Mdp1	protein_coding	14	magnesium-dependent phosphatase 1	MDP1	807.927	0.01339	0.0132732	0.103799	0.127874	0.898248	0.939389
ENSMUSG00000002332	Dhrs1	protein_coding	14	dehydrogenase/reductase (SDR family) member 1	DHRS1	279.461	1.00145	0.980926	0.158133	6.20115	5.60512e-10	6.82318e-09
ENSMUSG00000002342	Tmem161a	protein_coding	8	transmembrane protein 161A	TMEM161A	529.834	-0.165052	-0.162269	0.143824	-1.12823	0.259222	0.426461
ENSMUSG00000002343	Armc6	protein_coding	8	armadillo repeat containing 6	ARMC6	181.778	-0.0277127	-0.0269818	0.178991	-0.150741	0.88018	0.928168
ENSMUSG00000002345	Borcs8	protein_coding	8	BLOC-1 related complex subunit 8	BORCS8	612.036	0.0295613	0.0291579	0.129534	0.225099	0.821902	0.894213
ENSMUSG00000002346	Slc25a42	protein_coding	8	solute carrier family 25, member 42	SLC25A42	410.876	0.533377	0.525267	0.136648	3.84369	0.0001212	0.00070152
ENSMUSG00000002365	Snx9	protein_coding	17	sorting nexin 9	SNX9	313.967	0.750149	0.728328	0.187629	3.88118	0.000103952	0.000610943
ENSMUSG00000002372	Ranbp3	protein_coding	17	RAN binding protein 3	RANBP3	2206.73	0.00481148	0.00476804	0.105543	0.0451768	0.963966	0.978332
ENSMUSG00000002379	Ndufa11	protein_coding	17	NADH:ubiquinone oxidoreductase subunit A11	NDUFA11	377.285	0.140079	0.137639	0.146128	0.941889	0.34625	0.518463
ENSMUSG00000002393	Nr2f6	protein_coding	8	nuclear receptor subfamily 2, group F, member 6	NR2F6	129.025	1.87114	1.7953	0.21975	8.14604	3.76048e-16	7.48904e-15
ENSMUSG00000002395	Use1	protein_coding	8	unconventional SNARE in the ER 1 homolog (S. cerevisiae)	USE1	1499.19	-0.287912	-0.284726	0.116814	-2.43743	0.0147921	0.0466947
ENSMUSG00000002396	Ocel1	protein_coding	8	occludin/ELL domain containing 1	OCEL1	642.255	-0.237093	-0.234122	0.124184	-1.88528	0.0593917	0.143378
ENSMUSG00000002409	Dyrk1b	protein_coding	7	dual-specificity tyrosine-(Y)-phosphorylation regulated kinase 1b	DYRK1B	412.512	0.750638	0.73841	0.141348	5.22341	1.75662e-07	1.61844e-06
ENSMUSG00000002413	Braf	protein_coding	6	Braf transforming gene	BRAF	1287.61	-0.174595	-0.172839	0.111404	-1.55147	0.120789	0.24645
ENSMUSG00000002416	Ndufb2	protein_coding	6	NADH:ubiquinone oxidoreductase subunit B2	NDUFB2	238.392	-0.0117983	-0.0115636	0.155933	-0.074157	0.940885	0.965027
ENSMUSG00000002428	Hltf	protein_coding	3	helicase-like transcription factor	HLTF	1432.96	0.0868835	0.0858599	0.120461	0.712761	0.475994	0.639639
ENSMUSG00000002455	Prpf6	protein_coding	2	pre-mRNA splicing factor 6	PRPF6	1787.09	-0.0616877	-0.0612833	0.0901077	-0.680111	0.496434	0.656954
ENSMUSG00000002458	Rgs19	protein_coding	2	regulator of G-protein signaling 19	RGS19	1228.53	-0.493069	-0.489362	0.096457	-5.07331	3.90961e-07	3.43781e-06
ENSMUSG00000002477	Snrpd1	protein_coding	18	small nuclear ribonucleoprotein D1	SNRPD1	369.422	0.147948	0.145631	0.138638	1.05043	0.29352	0.464505
ENSMUSG00000002486	Tchp	protein_coding	5	trichoplein, keratin filament binding	TCHP	499.325	0.022192	0.0218729	0.132931	0.164543	0.869304	0.923088
ENSMUSG00000002489	Tiam1	protein_coding	16	T cell lymphoma invasion and metastasis 1	TIAM1	2531.83	2.6024	2.58261	0.096948	26.6303	3.02937e-156	2.95015e-153
ENSMUSG00000002496	Tsc2	protein_coding	17	TSC complex subunit 2	TSC2	1796.36	0.138036	0.136917	0.100124	1.36747	0.171478	0.31874
ENSMUSG00000002524	Puf60	protein_coding	15	poly-U binding splicing factor 60	PUF60	2657.98	-0.0107223	-0.0106381	0.0985758	-0.107917	0.914061	0.949495
ENSMUSG00000002546	Golga2	protein_coding	2	golgi autoantigen, golgin subfamily a, 2	GOLGA2	1217.64	0.164067	0.162519	0.107954	1.50545	0.132209	0.26292
ENSMUSG00000002550	Uck1	protein_coding	2	uridine-cytidine kinase 1	UCK1	816.213	-0.00381999	-0.00378384	0.108173	-0.0349789	0.972097	0.983509
ENSMUSG00000002578	Ikzf4	protein_coding	10	IKAROS family zinc finger 4	IKZF4	427.718	-0.676914	-0.6652	0.145641	-4.56703	4.94674e-06	3.62891e-05
ENSMUSG00000002580	Mien1	protein_coding	11	migration and invasion enhancer 1	MIEN1	292.859	0.474102	0.466327	0.141809	3.28816	0.00100843	0.00466979
ENSMUSG00000002602	Axl	protein_coding	7	AXL receptor tyrosine kinase	AXL	176.166	1.26744	1.23221	0.183426	6.71188	1.92136e-11	2.69807e-10
ENSMUSG00000002603	Tgfb1	protein_coding	7	transforming growth factor, beta 1	TGFB1	3213.4	0.120344	0.119023	0.116341	1.02305	0.306286	0.478314
ENSMUSG00000002608	Ccdc97	protein_coding	7	coiled-coil domain containing 97	CCDC97	1889.28	-0.0752836	-0.0745104	0.112581	-0.661835	0.508077	0.666696
ENSMUSG00000002617	Zfp40	protein_coding	17	zinc finger protein 40		153.931	0.00661358	0.00633902	0.222588	0.0284803	0.977279	0.98614
ENSMUSG00000002625	Akap8l	protein_coding	17	A kinase (PRKA) anchor protein 8-like	AKAP8L	3060.98	-0.238374	-0.236321	0.103168	-2.29063	0.0219849	0.0648688
ENSMUSG00000002635	Pdcd2l	protein_coding	7	programmed cell death 2-like	PDCD2L	216.709	-0.112815	-0.110223	0.167329	-0.658712	0.51008	0.668697
ENSMUSG00000002658	Gtf2f1	protein_coding	17	general transcription factor IIF, polypeptide 1	GTF2F1	711.186	0.195982	0.193682	0.120263	1.61047	0.107295	0.225356
ENSMUSG00000002660	Clpp	protein_coding	17	caseinolytic mitochondrial matrix peptidase proteolytic subunit	CLPP	314.104	-0.137134	-0.1346	0.150414	-0.894854	0.370865	0.542497
ENSMUSG00000002661	Alkbh7	protein_coding	17	alkB homolog 7	ALKBH7	117.002	0.168124	0.160685	0.22962	0.699762	0.484076	0.646687
ENSMUSG00000002664	Pspn	protein_coding	17	persephin	PSPN	2.38905	-3.68596	-1.09836	0.537709	-2.14697	0.0317956	0.0870636
ENSMUSG00000002668	Dennd1c	protein_coding	17	DENN domain containing 1C	DENND1C	5031.54	0.229563	0.227784	0.0978935	2.32686	0.0199729	0.060005
ENSMUSG00000002679	Med6	protein_coding	12	mediator complex subunit 6	MED6	183.643	-0.0488653	-0.047364	0.192587	-0.245944	0.805725	0.884917
ENSMUSG00000002699	Lcp2	protein_coding	11	lymphocyte cytosolic protein 2	LCP2	7518.04	0.388058	0.386225	0.0765515	5.04529	4.52833e-07	3.94447e-06
ENSMUSG00000002718	Cse1l	protein_coding	2	chromosome segregation 1-like (S. cerevisiae)	CSE1L	1600.04	0.0807543	0.0801165	0.0988259	0.810684	0.417547	0.587231
ENSMUSG00000002728	Naa20	protein_coding	2	N(alpha)-acetyltransferase 20, NatB catalytic subunit	NAA20	397.159	0.788128	0.777843	0.126704	6.13815	8.34894e-10	9.96399e-09
ENSMUSG00000002731	Prkra	protein_coding	2	protein kinase, interferon inducible double stranded RNA dependent activator	PRKRA	62.1565	0.933906	0.87658	0.267906	3.26778	0.00108394	0.00498393
ENSMUSG00000002732	Fkbp7	protein_coding	2	FK506 binding protein 7	FKBP7	20.6298	-0.744876	-0.624974	0.409707	-1.52395	0.127522	0.256221
ENSMUSG00000002733	Plekha3	protein_coding	2	pleckstrin homology domain-containing, family A (phosphoinositide binding specific) member 3	PLEKHA3	743.937	-0.0109025	-0.0107966	0.109564	-0.0985404	0.921503	0.953539
ENSMUSG00000002741	Ykt6	protein_coding	11	YKT6 v-SNARE homolog (S. cerevisiae)	YKT6	1191.08	0.383799	0.380332	0.105649	3.59991	0.000318327	0.00166758
ENSMUSG00000002748	Baz1b	protein_coding	5	bromodomain adjacent to zinc finger domain, 1B	BAZ1B	5838.34	0.189947	0.188851	0.0845896	2.23255	0.0255784	0.0733673
ENSMUSG00000002763	Pex6	protein_coding	17	peroxisomal biogenesis factor 6	PEX6	1122.62	0.0843216	0.0833544	0.118896	0.70107	0.483259	0.646148
ENSMUSG00000002767	Mrpl2	protein_coding	17	mitochondrial ribosomal protein L2	MRPL2	260.207	0.0266641	0.0261025	0.160325	0.162809	0.870669	0.923857
ENSMUSG00000002768	Mea1	protein_coding	17	male enhanced antigen 1	MEA1	451.022	0.469569	0.462151	0.139259	3.31846	0.000905168	0.00424614
ENSMUSG00000002769	Gnmt	protein_coding	17	glycine N-methyltransferase	GNMT	15.6998	-0.959016	-0.763049	0.448992	-1.69637	0.0898152	0.197174
ENSMUSG00000002771	Grin2d	protein_coding	7	glutamate receptor, ionotropic, NMDA2D (epsilon 4)	GRIN2D	29.5539	-1.17606	-1.02048	0.377909	-2.69228	0.00709644	0.0252821
ENSMUSG00000002778	Kdelr1	protein_coding	7	KDEL (Lys-Asp-Glu-Leu) endoplasmic reticulum protein retention receptor 1	KDELR1	668.627	-0.102669	-0.101539	0.1165	-0.871575	0.38344	0.554231
ENSMUSG00000002781	Tmem143	protein_coding	7	transmembrane protein 143	TMEM143	211.428	-0.336112	-0.326656	0.184553	-1.76997	0.0767315	0.174775
ENSMUSG00000002797	Ggct	protein_coding	6	gamma-glutamyl cyclotransferase	GGCT	192.918	-0.123493	-0.120576	0.169521	-0.711285	0.476907	0.640293
ENSMUSG00000002799	Jag2	protein_coding	12	jagged 2	JAG2	162.805	-0.887758	-0.861739	0.188278	-4.57537	4.75371e-06	3.49917e-05
ENSMUSG00000002803	Btbd6	protein_coding	12	BTB (POZ) domain containing 6	BTBD6	553.848	-0.0353774	-0.0349967	0.115218	-0.303743	0.761323	0.85446
ENSMUSG00000002804	Nudt14	protein_coding	12	nudix hydrolase 14	NUDT14	307.617	-0.155344	-0.151611	0.171025	-0.886471	0.375364	0.54702
ENSMUSG00000002808	Epdr1	protein_coding	13	ependymin related protein 1 (zebrafish)	EPDR1	34.0265	6.02596	4.23907	0.46055	6.70561	2.00561e-11	2.81031e-10
ENSMUSG00000002812	Flii	protein_coding	11	flightless I actin binding protein	FLII	3603.72	0.272879	0.271066	0.0906944	2.98878	0.00280091	0.011363
ENSMUSG00000002814	Top3a	protein_coding	11	topoisomerase (DNA) III alpha	TOP3A	663.904	-0.177326	-0.175515	0.112275	-1.56325	0.117993	0.241758
ENSMUSG00000002820	Atg4d	protein_coding	9	autophagy related 4D, cysteine peptidase	ATG4D	944.399	-0.271629	-0.268713	0.115067	-2.33527	0.0195293	0.0589578
ENSMUSG00000002825	Qtrt1	protein_coding	9	queuine tRNA-ribosyltransferase catalytic subunit 1	QTRT1	358.435	-0.780073	-0.767497	0.14064	-5.45647	4.85683e-08	4.82143e-07
ENSMUSG00000002833	Hdgfl2	protein_coding	17	HDGF like 2	HDGFL2	1397.63	0.0333509	0.0329751	0.117849	0.279808	0.779625	0.866858
ENSMUSG00000002835	Chaf1a	protein_coding	17	chromatin assembly factor 1, subunit A (p150)	CHAF1A	414.674	3.89045	3.78547	0.179817	20.8639	1.14098e-96	2.64557e-94
ENSMUSG00000002844	Adprh	protein_coding	16	ADP-ribosylarginine hydrolase	ADPRH	882.115	0.720111	0.71173	0.119758	5.94276	2.80265e-09	3.18478e-08
ENSMUSG00000002845	Tmem39a	protein_coding	16	transmembrane protein 39a	TMEM39A	421.819	0.0147661	0.0145615	0.130505	0.111578	0.911158	0.947497
ENSMUSG00000002846	Timmdc1	protein_coding	16	translocase of inner mitochondrial membrane domain containing 1	TIMMDC1	342.595	0.216533	0.213412	0.133064	1.60382	0.108755	0.227618
ENSMUSG00000002870	Mcm2	protein_coding	6	minichromosome maintenance complex component 2	MCM2	2029.66	0.921285	0.913033	0.105201	8.67862	4.00596e-18	8.91705e-17
ENSMUSG00000002871	Tpra1	protein_coding	6	transmembrane protein, adipocyte asscociated 1	TPRA1	974.25	-0.0438899	-0.0433084	0.1277	-0.33914	0.734505	0.837453
ENSMUSG00000002881	Nab1	protein_coding	1	Ngfi-A binding protein 1	NAB1	1613.85	0.285906	0.283973	0.091508	3.10324	0.00191413	0.00819194
ENSMUSG00000002885	Adgre5	protein_coding	8	adhesion G protein-coupled receptor E5	ADGRE2,ADGRE5	6038.78	-0.679468	-0.676018	0.0793653	-8.51776	1.62665e-17	3.49693e-16
ENSMUSG00000002897	Il17ra	protein_coding	6	interleukin 17 receptor A	IL17RA	5538.87	-0.219094	-0.217871	0.0831894	-2.61897	0.00881951	0.0303333
ENSMUSG00000002910	Arrdc2	protein_coding	8	arrestin domain containing 2	ARRDC2	336.233	-0.583205	-0.574732	0.133592	-4.30186	1.69372e-05	0.000114623
ENSMUSG00000002948	Map2k7	protein_coding	8	mitogen-activated protein kinase kinase 7	MAP2K7	1192.23	-0.103983	-0.102907	0.113019	-0.910524	0.362546	0.534495
ENSMUSG00000002949	Timm44	protein_coding	8	translocase of inner mitochondrial membrane 44	TIMM44	833.256	0.093146	0.092324	0.10441	0.884245	0.376564	0.548116
ENSMUSG00000002957	Ap2a2	protein_coding	7	adaptor-related protein complex 2, alpha 2 subunit	AP2A2	2213.65	-0.284214	-0.28249	0.0867006	-3.25822	0.00112113	0.00513313
ENSMUSG00000002963	Pnkp	protein_coding	7	polynucleotide kinase 3'- phosphatase	PNKP	1065.38	0.0609025	0.0601002	0.127308	0.472082	0.636868	0.769735
ENSMUSG00000002968	Med25	protein_coding	7	mediator complex subunit 25	MED25	1338.16	0.0481136	0.0476495	0.109142	0.436581	0.662415	0.788526
ENSMUSG00000002980	Bcam	protein_coding	7	basal cell adhesion molecule	BCAM	23.4451	0.853099	0.724495	0.399032	1.81188	0.070005	0.162668
ENSMUSG00000002981	Clptm1	protein_coding	7	cleft lip and palate associated transmembrane protein 1	CLPTM1	1938.38	0.117829	0.11677	0.105381	1.10807	0.267832	0.436241
ENSMUSG00000002983	Relb	protein_coding	7	avian reticuloendotheliosis viral (v-rel) oncogene related B	RELB	1165.93	0.288289	0.285487	0.109547	2.60605	0.00915921	0.0312807
ENSMUSG00000002984	Tomm40	protein_coding	7	translocase of outer mitochondrial membrane 40	TOMM40	910.101	-0.0598581	-0.0590331	0.130183	-0.453463	0.650216	0.779482
ENSMUSG00000002985	Apoe	protein_coding	7	apolipoprotein E	APOE	123.294	-0.281746	-0.271713	0.207045	-1.31223	0.189442	0.342322
ENSMUSG00000002996	Hbp1	protein_coding	12	high mobility group box transcription factor 1	HBP1	1381.81	-0.0605424	-0.0597017	0.130652	-0.456953	0.647705	0.777705
ENSMUSG00000002997	Prkar2b	protein_coding	12	protein kinase, cAMP dependent regulatory, type II beta	PRKAR2B	27.6971	-0.190932	-0.165907	0.376896	-0.440137	0.659838	0.7869
ENSMUSG00000003031	Cdkn1b	protein_coding	6	cyclin-dependent kinase inhibitor 1B	CDKN1B	4498.54	-0.0850161	-0.0845315	0.0840557	-1.00566	0.314579	0.486892
ENSMUSG00000003032	Klf4	protein_coding	4	Kruppel-like factor 4 (gut)	KLF4	403.238	1.01929	0.998419	0.158137	6.31215	2.75184e-10	3.46685e-09
ENSMUSG00000003033	Ap1m1	protein_coding	8	adaptor-related protein complex AP-1, mu subunit 1	AP1M1	1572.32	-0.225901	-0.224051	0.100639	-2.22629	0.0259946	0.0743025
ENSMUSG00000003037	Rab8a	protein_coding	8	RAB8A, member RAS oncogene family	RAB8A	2643.57	-0.436569	-0.433643	0.0911149	-4.75927	1.94291e-06	1.5408e-05
ENSMUSG00000003038	Hmgn2	protein_coding	4	high mobility group nucleosomal binding domain 2	HMGN2	1720.32	0.800212	0.792568	0.1086	7.29785	2.92393e-13	4.72218e-12
ENSMUSG00000003039	Fam32a	protein_coding	8	family with sequence similarity 32, member A	FAM32A	1194.66	-0.101346	-0.100501	0.101534	-0.989828	0.322258	0.495119
ENSMUSG00000003062	Stard3nl	protein_coding	13	STARD3 N-terminal like	STARD3NL	315.435	0.588213	0.578298	0.143695	4.02412	5.719e-05	0.000354178
ENSMUSG00000003068	Stk11	protein_coding	10	serine/threonine kinase 11	STK11	1980.02	-0.0450704	-0.0445517	0.119117	-0.374013	0.708395	0.819323
ENSMUSG00000003070	Efna2	protein_coding	10	ephrin A2	EFNA2	8.33694	-1.53228	-1.03524	0.519445	-1.98071	0.047624	0.120527
ENSMUSG00000003072	Atp5d	protein_coding	10	ATP synthase, H+ transporting, mitochondrial F1 complex, delta subunit	ATP5F1D	1403.03	0.280165	0.277251	0.113296	2.44712	0.0144001	0.0456867
ENSMUSG00000003099	Ppp5c	protein_coding	7	protein phosphatase 5, catalytic subunit	PPP5C	1518.22	0.129686	0.128556	0.103807	1.23841	0.215565	0.376114
ENSMUSG00000003119	Cdk12	protein_coding	11	cyclin-dependent kinase 12	CDK12	4719.78	-0.15492	-0.154006	0.0855	-1.80124	0.0716649	0.165597
ENSMUSG00000003123	Lipe	protein_coding	7	lipase, hormone sensitive	LIPE	333.779	-0.249093	-0.24508	0.140557	-1.74363	0.0812236	0.18251
ENSMUSG00000003131	Pafah1b2	protein_coding	9	platelet-activating factor acetylhydrolase, isoform 1b, subunit 2	PAFAH1B2	1361.98	0.0165868	0.0164629	0.0961037	0.171304	0.863985	0.9198
ENSMUSG00000003134	Tbc1d8	protein_coding	1	TBC1 domain family, member 8	TBC1D8	12.4394	-0.517806	-0.385072	0.487654	-0.788572	0.430362	0.598625
ENSMUSG00000003135	Cnot11	protein_coding	1	CCR4-NOT transcription complex, subunit 11	CNOT11	706.537	0.250154	0.247503	0.114325	2.16489	0.0303958	0.0840508
ENSMUSG00000003153	Slc2a3	protein_coding	6	solute carrier family 2 (facilitated glucose transporter), member 3	SLC2A14,SLC2A3	902.441	-0.595455	-0.589849	0.10783	-5.47005	4.49904e-08	4.47995e-07
ENSMUSG00000003154	Foxj2	protein_coding	6	forkhead box J2	FOXJ2	1536.84	-0.174156	-0.172824	0.097296	-1.77626	0.0756894	0.172826
ENSMUSG00000003161	Sri	protein_coding	5	sorcin	SRI	2070.22	0.242536	0.240277	0.107248	2.24039	0.0250656	0.072198
ENSMUSG00000003166	Dgcr2	protein_coding	16	DiGeorge syndrome critical region gene 2	DGCR2	1460.51	-0.143811	-0.142591	0.102378	-1.3928	0.163681	0.307992
ENSMUSG00000003184	Irf3	protein_coding	7	interferon regulatory factor 3	IRF3	2013.56	-0.0268884	-0.0266638	0.10164	-0.262335	0.793063	0.876347
ENSMUSG00000003190	Bcl2l12	protein_coding	7	BCL2-like 12 (proline rich)	BCL2L12	385.088	0.29699	0.292439	0.137147	2.13225	0.0329864	0.0897063
ENSMUSG00000003198	Zfp959	protein_coding	17	zinc finger protein 959		327.841	-0.18657	-0.18274	0.158284	-1.15452	0.248289	0.413999
ENSMUSG00000003199	Mpnd	protein_coding	17	MPN domain containing	MPND	795.151	-0.380095	-0.375811	0.117883	-3.18795	0.00143287	0.00634849
ENSMUSG00000003200	Sh3gl1	protein_coding	17	SH3-domain GRB2-like 1	SH3GL1	2390.47	-0.539444	-0.535555	0.0944713	-5.66893	1.43696e-08	1.50552e-07
ENSMUSG00000003206	Ebi3	protein_coding	17	Epstein-Barr virus induced gene 3	EBI3	45.7239	1.76008	1.60676	0.313563	5.09133	3.55567e-07	3.15076e-06
ENSMUSG00000003208	Yju2	protein_coding	17	YJU2 splicing factor	YJU2	516.421	-0.240552	-0.237727	0.120297	-1.97614	0.0481387	0.121545
ENSMUSG00000003226	Ranbp2	protein_coding	10	RAN binding protein 2	RANBP2,RGPD1,RGPD2,RGPD3,RGPD4,RGPD5,RGPD6,RGPD8	6731.09	-0.109278	-0.108063	0.117107	-0.922771	0.356127	0.527916
ENSMUSG00000003228	Grk5	protein_coding	19	G protein-coupled receptor kinase 5	GRK5	297.936	0.867677	0.850556	0.155201	5.47918	4.27292e-08	4.26569e-07
ENSMUSG00000003233	Dvl3	protein_coding	16	dishevelled segment polarity protein 3	DVL3	1009.99	-0.00878542	-0.00870619	0.105604	-0.0824411	0.934296	0.960836
ENSMUSG00000003234	Abcf3	protein_coding	16	ATP-binding cassette, sub-family F (GCN20), member 3	ABCF3	1207.94	-0.252012	-0.25005	0.0981387	-2.54791	0.0108369	0.035963
ENSMUSG00000003235	Eif2b5	protein_coding	16	eukaryotic translation initiation factor 2B, subunit 5 epsilon	EIF2B5	926.569	-0.0957512	-0.094953	0.101533	-0.935193	0.349689	0.521507
ENSMUSG00000003269	Cyth2	protein_coding	7	cytohesin 2	CYTH2	1447.95	0.146433	0.145364	0.0950425	1.52946	0.126149	0.254349
ENSMUSG00000003271	Sult2b1	protein_coding	7	sulfotransferase family, cytosolic, 2B, member 1	SULT2B1	17.784	1.09222	0.900034	0.423834	2.11517	0.0344157	0.092867
ENSMUSG00000003273	Car11	protein_coding	7	carbonic anhydrase 11	CA11	21.314	-2.56963	-2.08403	0.429892	-4.73394	2.20204e-06	1.72871e-05
ENSMUSG00000003282	Plag1	protein_coding	4	pleiomorphic adenoma gene 1	PLAG1	44.0063	-0.844873	-0.779859	0.297345	-2.61998	0.00879358	0.0302627
ENSMUSG00000003299	Mrpl4	protein_coding	9	mitochondrial ribosomal protein L4	MRPL4	762.959	0.427815	0.421337	0.13636	3.08982	0.00200277	0.00852074
ENSMUSG00000003308	Keap1	protein_coding	9	kelch-like ECH-associated protein 1	KEAP1	1189.24	-0.0882109	-0.0872058	0.118524	-0.735759	0.461877	0.626898
ENSMUSG00000003309	Ap1m2	protein_coding	9	adaptor protein complex AP-1, mu 2 subunit	AP1M2	65.3837	-0.513019	-0.478766	0.278389	-1.71964	0.0854975	0.189944
ENSMUSG00000003316	Glg1	protein_coding	8	golgi apparatus protein 1	GLG1	4731.62	0.273137	0.271677	0.0814294	3.33634	0.000848893	0.00400821
ENSMUSG00000003344	Btbd2	protein_coding	10	BTB (POZ) domain containing 2	BTBD2	678.19	0.326695	0.322982	0.11837	2.72853	0.00636168	0.0230159
ENSMUSG00000003345	Csnk1g2	protein_coding	10	casein kinase 1, gamma 2	CSNK1G2	3640.29	0.28864	0.28601	0.106104	2.69556	0.00702699	0.0250806
ENSMUSG00000003346	Abhd17a	protein_coding	10	abhydrolase domain containing 17A	ABHD17A	949.96	0.435071	0.42728	0.148094	2.88512	0.0039126	0.0152107
ENSMUSG00000003348	Mob3a	protein_coding	10	MOB kinase activator 3A	MOB3A	4360.26	-0.0524407	-0.0520813	0.092132	-0.565289	0.571877	0.720003
ENSMUSG00000003352	Cacnb3	protein_coding	15	calcium channel, voltage-dependent, beta 3 subunit	CACNB3	132.626	-0.29188	-0.280618	0.215014	-1.30509	0.191864	0.345478
ENSMUSG00000003355	Fkbp11	protein_coding	15	FK506 binding protein 11	FKBP11	28.317	-0.752671	-0.650885	0.381461	-1.70472	0.0882466	0.194608
ENSMUSG00000003360	Ddx23	protein_coding	15	DEAD box helicase 23	DDX23	2098.88	-0.101751	-0.100938	0.0994348	-1.01512	0.31005	0.48222
ENSMUSG00000003363	Pld3	protein_coding	7	phospholipase D family, member 3	PLD3	1431.2	-0.197641	-0.195969	0.102273	-1.91613	0.055349	0.135448
ENSMUSG00000003378	Grik5	protein_coding	7	glutamate receptor, ionotropic, kainate 5 (gamma 2)	GRIK5	391.041	0.768637	0.751323	0.165686	4.53402	5.78719e-06	4.21373e-05
ENSMUSG00000003379	Cd79a	protein_coding	7	CD79A antigen (immunoglobulin-associated alpha)	CD79A	22.9663	-1.93933	-1.61033	0.416158	-3.8284	0.000128979	0.000739946
ENSMUSG00000003380	Rabac1	protein_coding	7	Rab acceptor 1 (prenylated)	RABAC1	1772.24	-1.00635	-0.994749	0.119203	-8.34464	7.14314e-17	1.46142e-15
ENSMUSG00000003382	Etv3	protein_coding	3	ets variant 3	ETV3	3234.36	-0.523156	-0.519656	0.0910249	-5.70891	1.13703e-08	1.20489e-07
ENSMUSG00000003402	Prkcsh	protein_coding	9	protein kinase C substrate 80K-H	PRKCSH	1687.03	0.390453	0.386325	0.114194	3.38304	0.000716895	0.00345577
ENSMUSG00000003418	St8sia6	protein_coding	2	ST8 alpha-N-acetyl-neuraminide alpha-2,8-sialyltransferase 6	ST8SIA6	2040.07	-1.18968	-1.16842	0.147906	-7.89936	2.8033e-15	5.27535e-14
ENSMUSG00000003420	Fcgrt	protein_coding	7	Fc fragment of IgG receptor and transporter	FCGRT	50.1934	-2.24785	-2.04671	0.316629	-6.40184	1.53511e-10	1.98402e-09
ENSMUSG00000003421	Nosip	protein_coding	7	nitric oxide synthase interacting protein	NOSIP	868.065	0.0757167	0.0748395	0.119491	0.626317	0.531107	0.686376
ENSMUSG00000003423	Pih1d1	protein_coding	7	PIH1 domain containing 1	PIH1D1	356.763	0.291794	0.287016	0.141686	2.02567	0.0427982	0.110731
ENSMUSG00000003429	Rps11	protein_coding	7	ribosomal protein S11	RPS11	11844.9	-0.535834	-0.532906	0.0823219	-6.47343	9.58023e-11	1.26162e-09
ENSMUSG00000003435	Supt5	protein_coding	7	suppressor of Ty 5, DSIF elongation factor subunit	SUPT5H	4445.45	-0.0702399	-0.0696724	0.0999663	-0.696958	0.485829	0.64822
ENSMUSG00000003436	Dll3	protein_coding	7	delta like canonical Notch ligand 3	DLL3	5.13751	0.157725	0.0886918	0.553657	0.160664	0.872358	0.924424
ENSMUSG00000003437	Paf1	protein_coding	7	Paf1, RNA polymerase II complex component	PAF1	1227.94	0.00546842	0.00542125	0.103198	0.0525331	0.958104	0.974261
ENSMUSG00000003438	Timm50	protein_coding	7	translocase of inner mitochondrial membrane 50	TIMM50	421.893	0.26108	0.25547	0.16191	1.57782	0.114608	0.236514
ENSMUSG00000003444	Med29	protein_coding	7	mediator complex subunit 29	MED29	194.423	-0.134548	-0.131552	0.164745	-0.798516	0.424571	0.59351
ENSMUSG00000003452	Bicd1	protein_coding	6	BICD cargo adaptor 1	BICD1	14.4754	0.577779	0.444756	0.469967	0.94486	0.344731	0.516852
ENSMUSG00000003458	Ncstn	protein_coding	1	nicastrin	NCSTN	1833.57	0.261072	0.258975	0.0996681	2.59836	0.00936695	0.0318617
ENSMUSG00000003464	Pex19	protein_coding	1	peroxisomal biogenesis factor 19	PEX19	644.895	0.254659	0.252048	0.112494	2.24051	0.0250581	0.0721925
ENSMUSG00000003500	Impdh1	protein_coding	6	inosine monophosphate dehydrogenase 1	IMPDH1	1870.61	-0.936616	-0.927688	0.108489	-8.55075	1.22295e-17	2.64954e-16
ENSMUSG00000003526	Prodh	protein_coding	16	proline dehydrogenase	PRODH	30.0427	-0.62111	-0.548535	0.358602	-1.52851	0.126385	0.254639
ENSMUSG00000003527	Ess2	protein_coding	16	ess-2 splicing factor	ESS2	737.421	0.009394	0.0092903	0.116648	0.0796444	0.93652	0.962209
ENSMUSG00000003528	Slc25a1	protein_coding	16	solute carrier family 25 (mitochondrial carrier, citrate transporter), member 1	SLC25A1	347.931	0.429655	0.421904	0.148638	2.8383	0.00453539	0.0172666
ENSMUSG00000003531	Dgcr6	protein_coding	16	DiGeorge syndrome critical region gene 6	DGCR6,DGCR6L	79.3694	0.445554	0.419204	0.263447	1.5908	0.111655	0.232019
ENSMUSG00000003534	Ddr1	protein_coding	17	discoidin domain receptor family, member 1	DDR1	448.566	-0.212493	-0.209075	0.140449	-1.48861	0.13659	0.269486
ENSMUSG00000003541	Ier3	protein_coding	17	immediate early response 3	IER3	7.24982	3.71767	2.0231	0.546428	3.37601	0.000735444	0.0035366
ENSMUSG00000003545	Fosb	protein_coding	7	FBJ osteosarcoma oncogene B	FOSB	4412.2	0.998591	0.985728	0.125905	7.82897	4.91877e-15	9.10674e-14
ENSMUSG00000003546	Klc4	protein_coding	17	kinesin light chain 4	KLC4	281.779	0.282613	0.277307	0.151586	1.82929	0.0673558	0.15789
ENSMUSG00000003549	Ercc1	protein_coding	7	excision repair cross-complementing rodent repair deficiency, complementation group 1	ERCC1	441.502	0.165993	0.163647	0.131803	1.24159	0.214388	0.374564
ENSMUSG00000003559	As3mt	protein_coding	19	arsenite methyltransferase	AS3MT	58.997	-0.955488	-0.895687	0.270195	-3.31147	0.000928088	0.00433902
ENSMUSG00000003573	Homer3	protein_coding	8	homer scaffolding protein 3	HOMER3	55.4279	-0.786411	-0.736968	0.270891	-2.71849	0.00655802	0.0236451
ENSMUSG00000003575	Crtc1	protein_coding	8	CREB regulated transcription coactivator 1	CRTC1	1014.5	0.0340488	0.0336439	0.121034	0.277971	0.781034	0.867831
ENSMUSG00000003581	Rnf215	protein_coding	11	ring finger protein 215	RNF215	425.318	0.340399	0.334889	0.140922	2.37634	0.0174851	0.0536396
ENSMUSG00000003585	Sec14l2	protein_coding	11	SEC14-like lipid binding 2	SEC14L2	24.2928	0.0402347	0.0344952	0.39057	0.0883101	0.92963	0.957861
ENSMUSG00000003604	Aven	protein_coding	2	apoptosis, caspase activation inhibitor	AVEN	478.991	-0.684199	-0.675805	0.122888	-5.49899	3.81982e-08	3.83696e-07
ENSMUSG00000003623	Crot	protein_coding	5	carnitine O-octanoyltransferase	CROT	943.227	0.277457	0.273929	0.125102	2.18962	0.0285516	0.0799567
ENSMUSG00000003644	Rps6ka1	protein_coding	4	ribosomal protein S6 kinase polypeptide 1	RPS6KA1	4037.31	0.0337022	0.0334164	0.102385	0.326379	0.744137	0.844023
ENSMUSG00000003660	Snrnp200	protein_coding	2	small nuclear ribonucleoprotein 200 (U5)	SNRNP200	6179.36	-0.157136	-0.156321	0.0801787	-1.94966	0.0512168	0.12745
ENSMUSG00000003662	Ciao1	protein_coding	2	cytosolic iron-sulfur protein assembly 1	CIAO1	582.888	-0.0945975	-0.0935223	0.118377	-0.790033	0.429508	0.597923
ENSMUSG00000003680	Taf6l	protein_coding	19	TATA-box binding protein associated factor 6 like	TAF6L	272.61	0.285802	0.278843	0.172122	1.61997	0.105239	0.222251
ENSMUSG00000003721	Insig2	protein_coding	1	insulin induced gene 2	INSIG2	292.918	0.281017	0.275326	0.157254	1.7508	0.0799809	0.180406
ENSMUSG00000003731	Kpna6	protein_coding	4	karyopherin (importin) alpha 6	KPNA6	1405.71	0.190982	0.189584	0.0951857	1.99172	0.0464014	0.118068
ENSMUSG00000003746	Man1a	protein_coding	10	mannosidase 1, alpha	MAN1A1	3257	-0.320046	-0.317696	0.0953157	-3.33309	0.000858868	0.00404942
ENSMUSG00000003752	Itpkc	protein_coding	7	inositol 1,4,5-trisphosphate 3-kinase C	ITPKC	315.127	0.0527057	0.0516907	0.153507	0.336726	0.736324	0.838641
ENSMUSG00000003762	Coq8b	protein_coding	7	coenzyme Q8B	COQ8B	500.555	0.242247	0.237682	0.151854	1.56517	0.117542	0.241114
ENSMUSG00000003778	Brd8	protein_coding	18	bromodomain containing 8	BRD8	2400.06	0.281593	0.279959	0.0848192	3.30065	0.000964623	0.00449151
ENSMUSG00000003779	Kif20a	protein_coding	18	kinesin family member 20A	KIF20A	470.513	3.97511	3.85461	0.190271	20.0964	7.93391e-90	1.64392e-87
ENSMUSG00000003808	Farsa	protein_coding	8	phenylalanyl-tRNA synthetase, alpha subunit	FARSA	1030.43	-0.0901179	-0.089193	0.112552	-0.792454	0.428096	0.596681
ENSMUSG00000003809	Gcdh	protein_coding	8	glutaryl-Coenzyme A dehydrogenase	GCDH	340.385	-0.000420794	-0.00041364	0.145337	-0.00284537	0.99773	0.998858
ENSMUSG00000003810	Mast2	protein_coding	4	microtubule associated serine/threonine kinase 2	MAST2	1339.07	0.946454	0.937748	0.106597	8.79667	1.40938e-18	3.21059e-17
ENSMUSG00000003812	Dnase2a	protein_coding	8	deoxyribonuclease II alpha	DNASE2	254.027	0.586572	0.574175	0.160607	3.57455	0.000350827	0.00182604
ENSMUSG00000003813	Rad23a	protein_coding	8	RAD23 homolog A, nucleotide excision repair protein	RAD23A	1043.52	-0.158515	-0.156989	0.109019	-1.44001	0.149865	0.28899
ENSMUSG00000003814	Calr	protein_coding	8	calreticulin	CALR	6264.27	0.329609	0.327961	0.0787688	4.16358	3.13299e-05	0.000201523
ENSMUSG00000003824	Syce2	protein_coding	8	synaptonemal complex central element protein 2	SYCE2	38.3625	2.24112	1.97756	0.356471	5.47757	4.31211e-08	4.30261e-07
ENSMUSG00000003847	Nfat5	protein_coding	8	nuclear factor of activated T cells 5	NFAT5	3693.98	0.133616	0.13249	0.102079	1.29791	0.194318	0.348791
ENSMUSG00000003848	Nob1	protein_coding	8	NIN1/RPN12 binding protein 1 homolog	NOB1	674.359	-0.549316	-0.543727	0.112052	-4.85234	1.22016e-06	9.9937e-06
ENSMUSG00000003849	Nqo1	protein_coding	8	NAD(P)H dehydrogenase, quinone 1	NQO1	8.02932	0.0692565	0.0467424	0.523078	0.0893275	0.928822	0.957601
ENSMUSG00000003863	Ppfia3	protein_coding	7	protein tyrosine phosphatase, receptor type, f polypeptide (PTPRF), interacting protein (liprin), alpha 3	PPFIA3	8.70345	2.9172	1.7995	0.534161	3.22383	0.00126491	0.00569763
ENSMUSG00000003865	Gys1	protein_coding	7	glycogen synthase 1, muscle	GYS1	318.708	0.287865	0.282386	0.152566	1.85086	0.0641891	0.152186
ENSMUSG00000003868	Ruvbl2	protein_coding	7	RuvB-like protein 2	RUVBL2	833.383	0.144549	0.142575	0.129601	1.1001	0.271289	0.440142
ENSMUSG00000003872	Lin7b	protein_coding	7	lin-7 homolog B, crumbs cell polarity complex component	LIN7B	13.8396	-0.322946	-0.258561	0.446183	-0.579217	0.562443	0.712964
ENSMUSG00000003873	Bax	protein_coding	7	BCL2-associated X protein	BAX	793.062	0.176014	0.173731	0.126365	1.37483	0.169185	0.315881
ENSMUSG00000003882	Il7r	protein_coding	15	interleukin 7 receptor	IL7R	6781.78	-2.83349	-2.78661	0.142411	-19.5648	3.08343e-85	5.83067e-83
ENSMUSG00000003923	Tfam	protein_coding	10	transcription factor A, mitochondrial	TFAM	860.44	0.0231385	0.0229279	0.105996	0.216311	0.828746	0.89828
ENSMUSG00000003929	Zfp81	protein_coding	17	zinc finger protein 81	ZNF124,ZNF443,ZNF823	351.308	-0.300899	-0.294346	0.162974	-1.80607	0.0709079	0.164355
ENSMUSG00000003934	Efnb3	protein_coding	11	ephrin B3	EFNB3	39.2697	-0.458934	-0.407649	0.351473	-1.15976	0.246146	0.412155
ENSMUSG00000003948	Mmd	protein_coding	11	monocyte to macrophage differentiation-associated	MMD	546.125	1.48783	1.46978	0.122208	12.0221	2.72094e-33	1.13725e-31
ENSMUSG00000003949	Hlf	protein_coding	11	hepatic leukemia factor	HLF	16.0364	0.108887	0.0898678	0.423814	0.212056	0.832063	0.900388
ENSMUSG00000003955	Fam162a	protein_coding	16	family with sequence similarity 162, member A	FAM162A	294.096	0.620922	0.61097	0.140202	4.35726	1.31699e-05	9.08643e-05
ENSMUSG00000003970	Rpl8	protein_coding	15	ribosomal protein L8	RPL8	17558.1	-0.675038	-0.6709	0.0871523	-7.69801	1.38199e-14	2.46041e-13
ENSMUSG00000003992	Ssbp2	protein_coding	13	single-stranded DNA binding protein 2	SSBP2	654.936	-0.96018	-0.947173	0.129016	-7.34085	2.12246e-13	3.4856e-12
ENSMUSG00000004018	Fancl	protein_coding	11	Fanconi anemia, complementation group L	FANCL	193.11	-0.0169346	-0.0165137	0.173905	-0.0949563	0.92435	0.954944
ENSMUSG00000004035	Gstm7	protein_coding	3	glutathione S-transferase, mu 7	GSTM2	1.99264	2.26098	0.680864	0.524999	1.30982	0.190255	0.343589
ENSMUSG00000004040	Stat3	protein_coding	11	signal transducer and activator of transcription 3	STAT3	6457.43	0.052847	0.0525642	0.0814573	0.645298	0.518734	0.676083
ENSMUSG00000004043	Stat5a	protein_coding	11	signal transducer and activator of transcription 5A	STAT5A	2355.32	0.341763	0.338821	0.103158	3.28447	0.00102173	0.00472353
ENSMUSG00000004054	Map3k11	protein_coding	19	mitogen-activated protein kinase kinase kinase 11	MAP3K11	2187.07	0.191168	0.189034	0.117301	1.61152	0.107066	0.225051
ENSMUSG00000004056	Akt2	protein_coding	7	thymoma viral proto-oncogene 2	AKT2	3376.65	0.115217	0.114178	0.105506	1.0822	0.279164	0.448842
ENSMUSG00000004069	Dnaja3	protein_coding	16	DnaJ heat shock protein family (Hsp40) member A3	DNAJA3	737.869	-0.184895	-0.18309	0.109787	-1.66769	0.0953782	0.206731
ENSMUSG00000004070	Hmox2	protein_coding	16	heme oxygenase 2	HMOX2	821.842	0.172116	0.170159	0.118402	1.43712	0.150684	0.29015
ENSMUSG00000004071	Cdip1	protein_coding	16	cell death inducing Trp53 target 1	CDIP1	964.448	-0.197366	-0.195793	0.0992925	-1.97187	0.0486244	0.122517
ENSMUSG00000004085	Map3k20	protein_coding	2	mitogen-activated protein kinase kinase kinase 20	MAP3K20	6.09294	2.27915	1.29659	0.548906	2.31542	0.0205899	0.0615517
ENSMUSG00000004096	Cwc15	protein_coding	9	CWC15 spliceosome-associated protein	CWC15	721.585	0.114354	0.113162	0.113388	0.998006	0.318276	0.491327
ENSMUSG00000004098	Col5a3	protein_coding	9	collagen, type V, alpha 3	COL5A3	12.8715	5.20046	2.96001	0.526801	4.44022	8.98677e-06	6.3742e-05
ENSMUSG00000004099	Dnmt1	protein_coding	9	DNA methyltransferase (cytosine-5) 1	DNMT1	5130.76	0.588356	0.58374	0.0985061	5.9259	3.106e-09	3.50091e-08
ENSMUSG00000004100	Ppan	protein_coding	9	peter pan homolog	PPAN,PPAN-P2RY11	968.81	-0.510991	-0.504483	0.125219	-4.02873	5.60781e-05	0.000348067
ENSMUSG00000004105	Angptl2	protein_coding	2	angiopoietin-like 2	ANGPTL2	1847.19	5.90512	5.79672	0.148582	38.4941	0	0
ENSMUSG00000004110	Cacna1e	protein_coding	1	calcium channel, voltage-dependent, R type, alpha 1E subunit	CACNA1E	9.62207	3.70172	2.2371	0.531311	3.84494	0.00012058	0.000698555
ENSMUSG00000004113	Cacna1b	protein_coding	2	calcium channel, voltage-dependent, N type, alpha 1B subunit	CACNA1B	14.144	2.42403	1.83255	0.472107	3.7712	0.000162466	0.000914555
ENSMUSG00000004127	Trmt10a	protein_coding	3	tRNA methyltransferase 10A	TRMT10A	161.698	-0.134379	-0.130705	0.182166	-0.717483	0.473076	0.637478
ENSMUSG00000004151	Etv1	protein_coding	12	ets variant 1	ETV1	6.04703	-0.921245	-0.586799	0.535947	-1.09262	0.274559	0.443894
ENSMUSG00000004187	Kifc2	protein_coding	15	kinesin family member C2	KIFC2	291.866	-0.290268	-0.284861	0.151028	-1.88609	0.0592832	0.143258
ENSMUSG00000004207	Psap	protein_coding	10	prosaposin	PSAP	6458.26	-0.0812683	-0.0805807	0.102276	-0.787877	0.430769	0.598907
ENSMUSG00000004221	Ikbkg	protein_coding	X	inhibitor of kappaB kinase gamma	IKBKG	1179.72	-0.076786	-0.0761243	0.103217	-0.737513	0.460811	0.626192
ENSMUSG00000004233	Wars2	protein_coding	3	tryptophanyl tRNA synthetase 2 (mitochondrial)	WARS2	240.785	-0.203924	-0.199991	0.15352	-1.30271	0.192674	0.346574
ENSMUSG00000004263	Atn1	protein_coding	6	atrophin 1	ATN1	179.931	-1.69957	-1.64102	0.203598	-8.04842	8.38706e-16	1.63355e-14
ENSMUSG00000004264	Phb2	protein_coding	6	prohibitin 2	PHB2	1836.25	0.104737	0.103751	0.107842	0.962058	0.33602	0.508679
ENSMUSG00000004266	Ptpn6	protein_coding	6	protein tyrosine phosphatase, non-receptor type 6	PTPN6	3657.82	-0.278856	-0.276277	0.106886	-2.58479	0.00974395	0.0328685
ENSMUSG00000004267	Eno2	protein_coding	6	enolase 2, gamma neuronal	ENO2	32.0622	1.01309	0.897225	0.354684	2.52385	0.0116076	0.0381595
ENSMUSG00000004268	Emg1	protein_coding	6	EMG1 N1-specific pseudouridine methyltransferase	EMG1	1744.18	-0.191851	-0.190215	0.102673	-1.85263	0.0639351	0.151713
ENSMUSG00000004270	Lpcat3	protein_coding	6	lysophosphatidylcholine acyltransferase 3	LPCAT3	900.94	-0.297522	-0.294671	0.108782	-2.70879	0.00675286	0.0242443
ENSMUSG00000004285	Atp6v1f	protein_coding	6	ATPase, H+ transporting, lysosomal V1 subunit F	ATP6V1F	867.219	0.337648	0.334265	0.111198	3.00599	0.00264716	0.010809
ENSMUSG00000004317	Clcn5	protein_coding	X	chloride channel, voltage-sensitive 5	CLCN5	228.063	0.259288	0.254416	0.151619	1.67794	0.0933597	0.203165
ENSMUSG00000004319	Clcn3	protein_coding	8	chloride channel, voltage-sensitive 3	CLCN3	1675	-0.0421368	-0.0418388	0.0935681	-0.447148	0.654768	0.782436
ENSMUSG00000004328	Hif3a	protein_coding	7	hypoxia inducible factor 3, alpha subunit	HIF3A	80.4015	0.602829	0.568761	0.257817	2.20515	0.0274434	0.077553
ENSMUSG00000004347	Pde1c	protein_coding	6	phosphodiesterase 1C	PDE1C	3.21861	1.44237	0.637739	0.555906	1.14635	0.25165	0.41785
ENSMUSG00000004356	Utp20	protein_coding	10	UTP20 small subunit processome component	UTP20	1974.22	-0.454502	-0.451538	0.0898662	-5.02453	5.04669e-07	4.35509e-06
ENSMUSG00000004364	Cul3	protein_coding	1	cullin 3	CUL3	2953.66	-0.0729749	-0.0722898	0.107677	-0.671357	0.501993	0.66184
ENSMUSG00000004383	Large1	protein_coding	8	LARGE xylosyl- and glucuronyltransferase 1	LARGE1	57.7138	0.60599	0.564599	0.281604	2.00382	0.0450892	0.115431
ENSMUSG00000004393	Ddx56	protein_coding	11	DEAD box helicase 56	DDX56	808.343	-0.288627	-0.285889	0.108243	-2.64117	0.00826201	0.0286792
ENSMUSG00000004394	Tmed4	protein_coding	11	transmembrane p24 trafficking protein 4	TMED4	496.604	0.0171951	0.0169866	0.122206	0.138999	0.889451	0.933495
ENSMUSG00000004446	Bid	protein_coding	6	BH3 interacting domain death agonist	BID	246.362	-0.103045	-0.100987	0.156236	-0.646373	0.518038	0.675401
ENSMUSG00000004451	Ralb	protein_coding	1	v-ral simian leukemia viral oncogene B	RALB	193.392	0.777798	0.760565	0.164304	4.62766	3.69827e-06	2.78005e-05
ENSMUSG00000004455	Ppp1cc	protein_coding	5	protein phosphatase 1 catalytic subunit gamma	PPP1CC	2696.42	0.36044	0.358326	0.085265	4.20248	2.64011e-05	0.000172382
ENSMUSG00000004460	Dnajb11	protein_coding	16	DnaJ heat shock protein family (Hsp40) member B11	DNAJB11	841.78	0.238944	0.236581	0.110463	2.14171	0.0322169	0.0879822
ENSMUSG00000004462	Tbccd1	protein_coding	16	TBCC domain containing 1	TBCCD1	396.707	0.0290086	0.0286306	0.126612	0.226129	0.821101	0.893804
ENSMUSG00000004473	Clec11a	protein_coding	7	C-type lectin domain family 11, member a	CLEC11A	28.0724	-0.285001	-0.25053	0.36393	-0.688392	0.491206	0.652676
ENSMUSG00000004500	Zfp324	protein_coding	7	zinc finger protein 324	ZNF324,ZNF324B	279.795	0.322731	0.316424	0.154588	2.04679	0.0406787	0.106377
ENSMUSG00000004508	Gab2	protein_coding	7	growth factor receptor bound protein 2-associated protein 2	GAB2	31.6186	4.66688	3.61772	0.438605	7.15585	8.3159e-13	1.30725e-11
ENSMUSG00000004530	Coro1c	protein_coding	5	coronin, actin binding protein 1C	CORO1C	2520.88	0.524899	0.519682	0.110762	4.69183	2.7077e-06	2.0878e-05
ENSMUSG00000004535	Tax1bp1	protein_coding	6	Tax1 (human T cell leukemia virus type I) binding protein 1	TAX1BP1	2992.89	-0.20799	-0.205601	0.118953	-1.72843	0.0839112	0.187274
ENSMUSG00000004552	Ctse	protein_coding	1	cathepsin E	CTSE	691.165	0.107739	0.106629	0.112723	0.945939	0.34418	0.516415
ENSMUSG00000004558	Ndrg2	protein_coding	14	N-myc downstream regulated gene 2	NDRG2	257.09	-0.464376	-0.455682	0.151301	-3.01163	0.00259846	0.0106391
ENSMUSG00000004561	Mettl17	protein_coding	14	methyltransferase like 17	METTL17	762.049	-0.190687	-0.188861	0.10874	-1.73681	0.0824206	0.184518
ENSMUSG00000004565	Pnpla6	protein_coding	8	patatin-like phospholipase domain containing 6	PNPLA6	1560.7	0.29238	0.289503	0.110222	2.62653	0.00862612	0.0297523
ENSMUSG00000004567	Mcoln1	protein_coding	8	mucolipin 1	MCOLN1	1139.5	-0.062517	-0.0619646	0.104498	-0.592973	0.553199	0.705287
ENSMUSG00000004568	Arhgef18	protein_coding	8	rho/rac guanine nucleotide exchange factor (GEF) 18	ARHGEF18	12002.3	-0.90063	-0.895984	0.0799827	-11.2022	3.97801e-29	1.43216e-27
ENSMUSG00000004591	Pkn2	protein_coding	3	protein kinase N2	PKN2	1936.68	-0.247735	-0.245271	0.110781	-2.21402	0.0268275	0.0761802
ENSMUSG00000004610	Etfb	protein_coding	7	electron transferring flavoprotein, beta polypeptide	ETFB	112.28	0.561665	0.53416	0.241007	2.21575	0.0267083	0.0759635
ENSMUSG00000004612	Nkg7	protein_coding	7	natural killer cell group 7 sequence	NKG7	71.0796	3.10852	2.82641	0.316386	8.75741	1.99784e-18	4.51939e-17
ENSMUSG00000004626	Stxbp2	protein_coding	8	syntaxin binding protein 2	STXBP2	2184.11	0.0957804	0.0950725	0.0956386	0.99408	0.320184	0.493189
ENSMUSG00000004633	Chn2	protein_coding	6	chimerin 2	CHN2	363.463	0.644461	0.63396	0.141312	4.4858	7.26398e-06	5.20451e-05
ENSMUSG00000004637	Wwox	protein_coding	8	WW domain-containing oxidoreductase	WWOX	271.598	0.0977299	0.0959319	0.150049	0.639333	0.522606	0.678994
ENSMUSG00000004642	Slbp	protein_coding	5	stem-loop binding protein	SLBP	855.285	0.876373	0.866347	0.118735	7.29593	2.96613e-13	4.77843e-12
ENSMUSG00000004661	Arid3b	protein_coding	9	AT rich interactive domain 3B (BRIGHT-like)	ARID3B	1875.45	-0.626092	-0.620026	0.109369	-5.66907	1.43571e-08	1.50502e-07
ENSMUSG00000004665	Cnn2	protein_coding	10	calponin 2	CNN2	10093.7	0.1329	0.131725	0.104536	1.2601	0.207634	0.366312
ENSMUSG00000004667	Polr2e	protein_coding	10	polymerase (RNA) II (DNA directed) polypeptide E	POLR2E	655.479	0.0394677	0.0390686	0.111709	0.349735	0.726537	0.832196
ENSMUSG00000004677	Myo9b	protein_coding	8	myosin IXb	MYO9B	7428.07	0.0692621	0.0688636	0.0844484	0.815452	0.414814	0.584611
ENSMUSG00000004698	Hdac9	protein_coding	12	histone deacetylase 9	HDAC9	108.246	3.73932	3.49273	0.272323	12.4606	1.22431e-35	5.49445e-34
ENSMUSG00000004707	Ly9	protein_coding	1	lymphocyte antigen 9	LY9	3015.7	0.0395593	0.0393329	0.0842097	0.467084	0.64044	0.772197
ENSMUSG00000004748	Mtfp1	protein_coding	11	mitochondrial fission process 1	MTFP1	18.6962	-0.0716078	-0.0601952	0.40863	-0.14732	0.882879	0.930233
ENSMUSG00000004768	Rab23	protein_coding	1	RAB23, member RAS oncogene family	RAB23	230.428	0.417918	0.409865	0.153443	2.67094	0.00756385	0.0266192
ENSMUSG00000004771	Rab11a	protein_coding	9	RAB11A, member RAS oncogene family	RAB11A	690.511	0.549291	0.543331	0.115666	4.69725	2.63691e-06	2.03806e-05
ENSMUSG00000004788	Eif2b2	protein_coding	12	eukaryotic translation initiation factor 2B, subunit 2 beta	EIF2B2	673.597	0.190653	0.188583	0.115726	1.62954	0.103198	0.219144
ENSMUSG00000004789	Dlst	protein_coding	12	dihydrolipoamide S-succinyltransferase (E2 component of 2-oxo-glutarate complex)	DLST	2501.94	-0.0136387	-0.0135504	0.0895832	-0.15126	0.879771	0.928038
ENSMUSG00000004798	Ulk2	protein_coding	11	unc-51 like kinase 2	ULK2	1222.49	0.200998	0.199263	0.103281	1.92933	0.05369	0.132336
ENSMUSG00000004815	Dgkq	protein_coding	5	diacylglycerol kinase, theta	DGKQ	1002.45	-0.0788449	-0.0779623	0.117496	-0.663527	0.506993	0.66586
ENSMUSG00000004837	Grap	protein_coding	11	GRB2-related adaptor protein	GRAP,GRAPL	2283.81	-0.276271	-0.273935	0.102237	-2.67941	0.00737528	0.0260894
ENSMUSG00000004843	Chmp2b	protein_coding	16	charged multivesicular body protein 2B	CHMP2B	368.821	-0.00781691	-0.00767612	0.148502	-0.0516903	0.958775	0.974875
ENSMUSG00000004846	Plod3	protein_coding	5	procollagen-lysine, 2-oxoglutarate 5-dioxygenase 3	PLOD3	343.863	-0.124394	-0.122279	0.144356	-0.847063	0.39696	0.567165
ENSMUSG00000004849	Ap1s1	protein_coding	5	adaptor protein complex AP-1, sigma 1	AP1S1	420.894	0.708745	0.698541	0.133017	5.25093	1.51337e-07	1.4063e-06
ENSMUSG00000004865	Srpk1	protein_coding	17	serine/arginine-rich protein specific kinase 1	SRPK1	7525.44	-0.450627	-0.448402	0.0782624	-5.72946	1.0075e-08	1.07406e-07
ENSMUSG00000004880	Lbr	protein_coding	1	lamin B receptor	LBR	5475.89	0.0830913	0.0826621	0.0800333	1.03285	0.301676	0.473239
ENSMUSG00000004885	Crabp2	protein_coding	3	cellular retinoic acid binding protein II	CRABP2	8.85499	0.435507	0.301479	0.514882	0.585529	0.558192	0.709625
ENSMUSG00000004895	Prcc	protein_coding	3	papillary renal cell carcinoma (translocation-associated)	PRCC	1104.73	0.0123838	0.0122404	0.119445	0.102477	0.918378	0.951804
ENSMUSG00000004896	Rrnad1	protein_coding	3	ribosomal RNA adenine dimethylase domain containing 1	METTL25B	732.513	-0.24913	-0.246403	0.116184	-2.12079	0.0339392	0.0918484
ENSMUSG00000004897	Hdgf	protein_coding	3	heparin binding growth factor	HDGF	2060.09	0.396468	0.390495	0.136023	2.87078	0.00409466	0.0158269
ENSMUSG00000004929	Thop1	protein_coding	10	thimet oligopeptidase 1	THOP1	208.197	0.663292	0.643609	0.189522	3.39525	0.000685657	0.00332616
ENSMUSG00000004931	Apba3	protein_coding	10	amyloid beta (A4) precursor protein-binding, family A, member 3	APBA3	560.226	0.125039	0.122975	0.142276	0.864335	0.387404	0.558262
ENSMUSG00000004933	Matk	protein_coding	10	megakaryocyte-associated tyrosine kinase	MATK	783.388	1.4383	1.42227	0.117216	12.1307	7.26427e-34	3.10277e-32
ENSMUSG00000004934	Pias4	protein_coding	10	protein inhibitor of activated STAT 4	PIAS4	744.699	0.0396093	0.0390644	0.13005	0.30038	0.763887	0.85571
ENSMUSG00000004936	Map2k1	protein_coding	9	mitogen-activated protein kinase kinase 1	MAP2K1	1133.6	0.0877043	0.0869043	0.106154	0.81866	0.412981	0.582913
ENSMUSG00000004937	Sgta	protein_coding	10	small glutamine-rich tetratricopeptide repeat (TPR)-containing, alpha	SGTA	923.524	0.158035	0.155526	0.139575	1.11428	0.265161	0.433049
ENSMUSG00000004945	Tmem242	protein_coding	17	transmembrane protein 242	TMEM242	329.326	0.311677	0.305664	0.153613	1.98975	0.0466183	0.118459
ENSMUSG00000004947	Dtx2	protein_coding	5	deltex 2, E3 ubiquitin ligase	DTX2	790.363	-0.156538	-0.154458	0.127861	-1.20801	0.227044	0.389991
ENSMUSG00000004951	Hspb1	protein_coding	5	heat shock protein 1	HSPB1	3.55824	-0.143518	-0.0684981	0.557639	-0.122546	0.902467	0.94198
ENSMUSG00000004952	Rasa4	protein_coding	5	RAS p21 protein activator 4	RASA4,RASA4B	75.3072	-0.978147	-0.922748	0.257773	-3.57677	0.00034786	0.00181108
ENSMUSG00000004980	Hnrnpa2b1	protein_coding	6	heterogeneous nuclear ribonucleoprotein A2/B1	HNRNPA2B1	10569.8	-0.294053	-0.292569	0.0791308	-3.69728	0.00021792	0.00119025
ENSMUSG00000004994	Ccdc130	protein_coding	8	coiled-coil domain containing 130	YJU2B	285.199	-0.154148	-0.151657	0.140798	-1.07712	0.281425	0.45136
ENSMUSG00000004996	Mri1	protein_coding	8	methylthioribose-1-phosphate isomerase 1	MRI1	721.51	-0.395479	-0.391127	0.116493	-3.35746	0.000786631	0.00375244
ENSMUSG00000005034	Prkacb	protein_coding	3	protein kinase, cAMP dependent, catalytic, beta	PRKACB	4842.26	0.205439	0.204257	0.0844454	2.4188	0.0155718	0.0487538
ENSMUSG00000005043	Sgsh	protein_coding	11	N-sulfoglucosamine sulfohydrolase (sulfamidase)	SGSH	1795.92	0.804279	0.794882	0.119988	6.62447	3.48499e-11	4.78009e-10
ENSMUSG00000005045	Chd5	protein_coding	4	chromodomain helicase DNA binding protein 5	CHD5	3.84548	-0.430573	-0.214962	0.558268	-0.383458	0.70138	0.815083
ENSMUSG00000005054	Cstb	protein_coding	10	cystatin B	CSTB	137.668	0.910863	0.880225	0.201197	4.3726	1.22774e-05	8.51589e-05
ENSMUSG00000005057	Sh2b2	protein_coding	5	SH2B adaptor protein 2	SH2B2	17.5097	1.85706	1.49245	0.439588	3.35121	0.000804603	0.00382599
ENSMUSG00000005069	Pex5	protein_coding	6	peroxisomal biogenesis factor 5	PEX5	928.105	-0.107336	-0.106221	0.113233	-0.938072	0.348207	0.519947
ENSMUSG00000005078	Jkamp	protein_coding	12	JNK1/MAPK8-associated membrane protein	JKAMP	237.367	0.159352	0.155945	0.161448	0.965917	0.334086	0.506656
ENSMUSG00000005087	Cd44	protein_coding	2	CD44 antigen	CD44	3179.17	2.37854	2.36144	0.0943149	25.0328	2.6909e-138	1.69066e-135
ENSMUSG00000005102	Eif2ak4	protein_coding	2	eukaryotic translation initiation factor 2 alpha kinase 4	EIF2AK4	645.156	0.028228	0.0279464	0.110949	0.251886	0.801129	0.881858
ENSMUSG00000005103	Wdr1	protein_coding	5	WD repeat domain 1	WDR1	9449.58	0.282135	0.280487	0.0850627	3.29742	0.000975784	0.00453697
ENSMUSG00000005107	Slc2a9	protein_coding	5	solute carrier family 2 (facilitated glucose transporter), member 9	SLC2A9	341.585	-0.186696	-0.183541	0.14396	-1.27492	0.202338	0.359684
ENSMUSG00000005124	Ccn4	protein_coding	15	cellular communication network factor 4	CCN4	6.44648	2.40986	1.40874	0.545273	2.51306	0.0119688	0.0391398
ENSMUSG00000005125	Ndrg1	protein_coding	15	N-myc downstream regulated gene 1	NDRG1	190.953	-0.754449	-0.736161	0.17167	-4.28738	1.80796e-05	0.000121846
ENSMUSG00000005131	4930550C14Rik	protein_coding	9	RIKEN cDNA 4930550C14 gene	C11orf65	4.73456	0.803594	0.437483	0.555741	0.786349	0.431663	0.59967
ENSMUSG00000005142	Man2b1	protein_coding	8	mannosidase 2, alpha B1	MAN2B1	4326.74	0.114288	0.11345	0.095224	1.1914	0.233495	0.397395
ENSMUSG00000005150	Wdr83	protein_coding	8	WD repeat domain containing 83	WDR83	210.996	-0.0585227	-0.0571849	0.166892	-0.342644	0.731866	0.835701
ENSMUSG00000005161	Prdx2	protein_coding	8	peroxiredoxin 2	PRDX2	1004.82	0.894248	0.885572	0.109452	8.09042	5.94577e-16	1.16976e-14
ENSMUSG00000005198	Polr2a	protein_coding	11	polymerase (RNA) II (DNA directed) polypeptide A	POLR2A	9690.02	0.175422	0.174561	0.0780326	2.23703	0.0252846	0.0727104
ENSMUSG00000005204	Senp3	protein_coding	11	SUMO/sentrin specific peptidase 3	SENP3	1514.27	0.035466	0.0350992	0.112969	0.310697	0.756031	0.851301
ENSMUSG00000005225	Plekha8	protein_coding	6	pleckstrin homology domain containing, family A (phosphoinositide binding specific) member 8	PLEKHA8,PLEKHA8P1	244.505	1.36642	1.33909	0.156261	8.56299	1.09975e-17	2.38794e-16
ENSMUSG00000005233	Spc25	protein_coding	2	SPC25, NDC80 kinetochore complex component, homolog (S. cerevisiae)	SPC25	84.4035	3.31451	3.08526	0.279182	10.7905	3.81809e-27	1.25617e-25
ENSMUSG00000005262	Ufd1	protein_coding	16	ubiquitin recognition factor in ER-associated degradation 1	UFD1	1032.67	0.0936089	0.0928984	0.0969013	0.95869	0.337715	0.510174
ENSMUSG00000005267	Zfp287	protein_coding	11	zinc finger protein 287	ZNF287	745.645	-0.55111	-0.545495	0.112123	-4.86504	1.14432e-06	9.42403e-06
ENSMUSG00000005268	Prlr	protein_coding	15	prolactin receptor	PRLR	16.901	-2.02155	-1.61641	0.442756	-3.59696	0.000321954	0.00168567
ENSMUSG00000005299	Letm1	protein_coding	5	leucine zipper-EF-hand containing transmembrane protein 1	LETM1	1550.54	0.0583134	0.0577911	0.105202	0.549335	0.582775	0.727855
ENSMUSG00000005312	Ubqln1	protein_coding	13	ubiquilin 1	UBQLN1	2314.63	-0.00577974	-0.00574413	0.0874168	-0.0657093	0.947609	0.968928
ENSMUSG00000005354	Txn2	protein_coding	15	thioredoxin 2	TXN2	1167.66	0.123169	0.122166	0.10037	1.21716	0.223545	0.385992
ENSMUSG00000005362	Crbn	protein_coding	6	cereblon	CRBN	1797	-0.0654214	-0.0646673	0.119186	-0.542575	0.587422	0.731536
ENSMUSG00000005370	Msh6	protein_coding	17	mutS homolog 6	MSH6	1699.63	0.511319	0.507585	0.0950821	5.3383	9.38204e-08	9.03282e-07
ENSMUSG00000005371	Fbxo11	protein_coding	17	F-box protein 11	FBXO11	1825.57	-0.151546	-0.150001	0.112152	-1.33749	0.181064	0.331663
ENSMUSG00000005374	Tbl2	protein_coding	5	transducin (beta)-like 2	TBL2	585.427	0.143484	0.142007	0.112727	1.25974	0.207765	0.366443
ENSMUSG00000005378	Bud23	protein_coding	5	BUD23, rRNA methyltransferase and ribosome maturation factor	BUD23	545.83	-0.102619	-0.101208	0.130066	-0.77812	0.436498	0.60364
ENSMUSG00000005410	Mcm5	protein_coding	8	minichromosome maintenance complex component 5	MCM5	1663.69	1.87981	1.85774	0.120251	15.4456	8.0786e-54	6.07517e-52
ENSMUSG00000005413	Hmox1	protein_coding	8	heme oxygenase 1	HMOX1	88.5941	2.87802	2.70294	0.264447	10.0763	7.03129e-24	2.0349e-22
ENSMUSG00000005417	Mprip	protein_coding	11	myosin phosphatase Rho interacting protein	MPRIP	2333.93	0.112967	0.112065	0.0993573	1.1279	0.259362	0.42662
ENSMUSG00000005442	Cic	protein_coding	7	capicua transcriptional repressor	CIC	8450.42	-0.0891478	-0.0881969	0.114703	-0.768912	0.441946	0.608797
ENSMUSG00000005447	Pafah1b3	protein_coding	7	platelet-activating factor acetylhydrolase, isoform 1b, subunit 3	PAFAH1B3	78.209	1.335	1.2584	0.259377	4.84147	1.2888e-06	1.05073e-05
ENSMUSG00000005465	Il27ra	protein_coding	8	interleukin 27 receptor, alpha	IL27RA	6065.3	-0.29309	-0.291373	0.0852052	-3.41966	0.000627	0.00307377
ENSMUSG00000005469	Prkaca	protein_coding	8	protein kinase, cAMP dependent, catalytic, alpha	PRKACA	1022.74	0.694534	0.686807	0.117116	5.86411	4.51558e-09	4.97736e-08
ENSMUSG00000005470	Asf1b	protein_coding	8	anti-silencing function 1B histone chaperone	ASF1B	368.987	2.74	2.66923	0.176756	15.0584	3.03888e-51	2.16016e-49
ENSMUSG00000005474	Myl10	protein_coding	5	myosin, light chain 10, regulatory	MYL10	7.41524	-2.50026	-1.52647	0.538582	-2.76154	0.00575287	0.0211812
ENSMUSG00000005481	Ddx39a	protein_coding	8	DEAD box helicase 39a	DDX39A	1524	0.347713	0.344798	0.101811	3.38661	0.000707614	0.00341735
ENSMUSG00000005483	Dnajb1	protein_coding	8	DnaJ heat shock protein family (Hsp40) member B1	DNAJB1	3774.13	-0.541889	-0.534413	0.130244	-4.10313	4.07592e-05	0.000258084
ENSMUSG00000005493	Msh4	protein_coding	3	mutS homolog 4	MSH4	16.7238	0.213418	0.171828	0.441825	0.389053	0.697237	0.812725
ENSMUSG00000005501	Usp40	protein_coding	1	ubiquitin specific peptidase 40	USP40	670.763	-0.0401744	-0.0397216	0.11788	-0.336965	0.736143	0.838521
ENSMUSG00000005505	Kbtbd4	protein_coding	2	kelch repeat and BTB (POZ) domain containing 4	KBTBD4	461.727	0.336889	0.332833	0.121775	2.73312	0.00627372	0.0227633
ENSMUSG00000005506	Celf1	protein_coding	2	CUGBP, Elav-like family member 1	CELF1	5538.54	-0.0527713	-0.0524766	0.0832107	-0.630647	0.528271	0.684009
ENSMUSG00000005510	Ndufs3	protein_coding	2	NADH:ubiquinone oxidoreductase core subunit S3	NDUFS3	691.409	0.0348338	0.0344595	0.115092	0.299408	0.764629	0.856286
ENSMUSG00000005514	Por	protein_coding	5	cytochrome p450 oxidoreductase	POR	1195.45	0.249942	0.247445	0.111034	2.22853	0.0258451	0.0739729
ENSMUSG00000005533	Igf1r	protein_coding	7	insulin-like growth factor I receptor	IGF1R	3274.98	1.28512	1.27497	0.0988168	12.9018	4.39511e-38	2.16718e-36
ENSMUSG00000005534	Insr	protein_coding	8	insulin receptor	INSR	1941.29	-0.197238	-0.19603	0.0871006	-2.25062	0.0244098	0.0706854
ENSMUSG00000005566	Trim28	protein_coding	7	tripartite motif-containing 28	TRIM28	3804.19	0.116062	0.115221	0.0946924	1.21679	0.223684	0.386164
ENSMUSG00000005575	Ube2m	protein_coding	7	ubiquitin-conjugating enzyme E2M	UBE2M	1032.46	0.299356	0.295158	0.131307	2.24782	0.0245874	0.0710834
ENSMUSG00000005580	Adcy9	protein_coding	16	adenylate cyclase 9	ADCY9	103.898	0.752564	0.723663	0.214493	3.37214	0.000745857	0.00358251
ENSMUSG00000005609	Ctr9	protein_coding	7	CTR9 homolog, Paf1/RNA polymerase II complex component	CTR9	1053.27	0.00516301	0.00511287	0.109436	0.0467206	0.962736	0.977389
ENSMUSG00000005610	Eif4g2	protein_coding	7	eukaryotic translation initiation factor 4, gamma 2	EIF4G2	17175.9	-0.00983919	-0.00977433	0.090395	-0.108128	0.913894	0.94943
ENSMUSG00000005611	Irag1	protein_coding	7	inositol 1,4,5-triphosphate receptor associated 1	IRAG1	103.972	-1.86149	-1.77808	0.230109	-7.70374	1.32137e-14	2.35897e-13
ENSMUSG00000005615	Pcyt1a	protein_coding	16	phosphate cytidylyltransferase 1, choline, alpha isoform	PCYT1A	318.096	-0.308296	-0.303128	0.143375	-2.11419	0.0344988	0.0930526
ENSMUSG00000005621	Zfp592	protein_coding	7	zinc finger protein 592	ZNF592	4932.82	-0.387674	-0.385067	0.0912478	-4.22001	2.44295e-05	0.000160856
ENSMUSG00000005625	Psmd4	protein_coding	3	proteasome (prosome, macropain) 26S subunit, non-ATPase, 4	PSMD4	1483.23	0.0725483	0.0718877	0.106063	0.677782	0.49791	0.658191
ENSMUSG00000005628	Tmod4	protein_coding	3	tropomodulin 4	TMOD4	31.2218	-0.434705	-0.382103	0.364205	-1.04874	0.2943	0.465266
ENSMUSG00000005640	Insrr	protein_coding	3	insulin receptor-related receptor	INSRR	5.6978	2.51415	1.33088	0.55471	2.3448	0.0190373	0.0576836
ENSMUSG00000005656	Snx6	protein_coding	12	sorting nexin 6	SNX6	810.65	0.140822	0.139008	0.125896	1.10415	0.269528	0.438197
ENSMUSG00000005667	Mthfd2	protein_coding	6	methylenetetrahydrofolate dehydrogenase (NAD+ dependent), methenyltetrahydrofolate cyclohydrolase	MTHFD2	975.487	0.513869	0.509432	0.103303	4.9313	8.16828e-07	6.85158e-06
ENSMUSG00000005672	Kit	protein_coding	5	KIT proto-oncogene receptor tyrosine kinase	KIT	50.1001	3.42239	3.02237	0.350823	8.29354	1.09929e-16	2.23495e-15
ENSMUSG00000005674	Tomm40l	protein_coding	1	translocase of outer mitochondrial membrane 40-like	TOMM40L	513.139	0.0145582	0.0142988	0.147665	0.0968337	0.922858	0.954264
ENSMUSG00000005681	Apoa2	protein_coding	1	apolipoprotein A-II	APOA2	3.77943	3.3297	1.40313	0.557838	2.3796	0.0173315	0.0532269
ENSMUSG00000005682	Pan2	protein_coding	10	PAN2 poly(A) specific ribonuclease subunit	PAN2	1693.87	0.0123102	0.0122237	0.0932845	0.131037	0.895746	0.937588
ENSMUSG00000005683	Cs	protein_coding	10	citrate synthase	CS	3030.98	0.279164	0.277427	0.0877946	3.15995	0.00157794	0.00691264
ENSMUSG00000005686	Ampd3	protein_coding	7	adenosine monophosphate deaminase 3	AMPD3	591.132	-0.656266	-0.646878	0.132603	-4.87807	1.07131e-06	8.88292e-06
ENSMUSG00000005687	Bcas2	protein_coding	3	BCAS2 pre-mRNA processing factor	BCAS2	869.358	-0.377924	-0.374253	0.10952	-3.41716	0.000632783	0.00309612
ENSMUSG00000005696	Sh2d1a	protein_coding	X	SH2 domain containing 1A	SH2D1A	1021.2	1.35624	1.34399	0.105612	12.7236	4.37001e-37	2.08104e-35
ENSMUSG00000005698	Ctcf	protein_coding	8	CCCTC-binding factor	CTCF	3562.81	0.0889822	0.0884305	0.0876392	1.00903	0.312961	0.485468
ENSMUSG00000005699	Pard6a	protein_coding	8	par-6 family cell polarity regulator alpha	PARD6A	85.1835	0.748461	0.710339	0.245539	2.89114	0.00383845	0.0149493
ENSMUSG00000005705	Agrp	protein_coding	8	agouti related neuropeptide	AGRP	4.07497	3.42421	1.32181	0.555017	2.31902	0.0203942	0.0610727
ENSMUSG00000005718	Tfap4	protein_coding	16	transcription factor AP4	TFAP4	344.783	-0.869193	-0.85084	0.1605	-5.3004	1.15551e-07	1.09305e-06
ENSMUSG00000005732	Ranbp1	protein_coding	16	RAN binding protein 1	RANBP1	652.629	0.334782	0.330996	0.118055	2.80369	0.00505219	0.0189781
ENSMUSG00000005763	Cd247	protein_coding	1	CD247 antigen	CD247	5820.75	-0.0153121	-0.0152324	0.0803602	-0.189552	0.84966	0.91137
ENSMUSG00000005774	Rfx5	protein_coding	3	regulatory factor X, 5 (influences HLA class II expression)	RFX5	1063.4	0.576236	0.57078	0.108128	5.27858	1.30189e-07	1.22143e-06
ENSMUSG00000005779	Psmb4	protein_coding	3	proteasome (prosome, macropain) subunit, beta type 4	PSMB4	1486.76	0.205989	0.20426	0.101874	2.00501	0.0449616	0.11515
ENSMUSG00000005802	Slc30a4	protein_coding	2	solute carrier family 30 (zinc transporter), member 4	SLC30A4	270.138	-0.675485	-0.658474	0.174903	-3.76441	0.000166941	0.000937307
ENSMUSG00000005803	Sqor	protein_coding	2	sulfide quinone oxidoreductase	SQOR	159.864	0.527307	0.510842	0.194187	2.63024	0.00853244	0.0294813
ENSMUSG00000005804	Bloc1s6	protein_coding	2	biogenesis of lysosomal organelles complex-1, subunit 6, pallidin	BLOC1S6	430.227	0.209756	0.207057	0.125828	1.64554	0.0998581	0.213894
ENSMUSG00000005813	Metap1	protein_coding	3	methionyl aminopeptidase 1	METAP1	1161.21	0.182486	0.180776	0.107561	1.68069	0.0928234	0.202274
ENSMUSG00000005823	Gpr108	protein_coding	17	G protein-coupled receptor 108	GPR108	1098.3	0.197785	0.196056	0.103956	1.88594	0.0593034	0.14326
ENSMUSG00000005824	Tnfsf14	protein_coding	17	tumor necrosis factor (ligand) superfamily, member 14	TNFSF14	276.467	4.24384	4.09246	0.204575	19.6049	1.40442e-85	2.68176e-83
ENSMUSG00000005846	Rsl1d1	protein_coding	16	ribosomal L1 domain containing 1	RSL1D1	1330	-0.111633	-0.110708	0.101221	-1.09372	0.274077	0.443445
ENSMUSG00000005871	Apc	protein_coding	18	APC, WNT signaling pathway regulator	APC	3418.07	0.0772522	0.0767355	0.0910042	0.843209	0.399112	0.569195
ENSMUSG00000005873	Reep5	protein_coding	18	receptor accessory protein 5	REEP5	749.196	0.281313	0.278495	0.111169	2.50514	0.0122403	0.0398804
ENSMUSG00000005881	Ergic3	protein_coding	2	ERGIC and golgi 3	ERGIC3	724.75	0.405943	0.401695	0.113621	3.53531	0.000407304	0.00208217
ENSMUSG00000005882	Uqcc1	protein_coding	2	ubiquinol-cytochrome c reductase complex assembly factor 1	UQCC1	514.204	-0.187429	-0.184869	0.129606	-1.42639	0.153755	0.294476
ENSMUSG00000005883	Spo11	protein_coding	2	SPO11 initiator of meiotic double stranded breaks	SPO11	123.451	0.259765	0.250303	0.209149	1.19671	0.231418	0.394999
ENSMUSG00000005886	Ncoa2	protein_coding	1	nuclear receptor coactivator 2	NCOA2	5956.93	-0.303476	-0.30196	0.0787127	-3.83623	0.000124938	0.000719973
ENSMUSG00000005893	Nr2c2	protein_coding	6	nuclear receptor subfamily 2, group C, member 2	NR2C2	4288.93	0.065546	0.0651037	0.0914043	0.712261	0.476303	0.63979
ENSMUSG00000005897	Nr2c1	protein_coding	10	nuclear receptor subfamily 2, group C, member 1	NR2C1	301.716	-1.03794	-1.01547	0.162391	-6.25175	4.05882e-10	5.01928e-09
ENSMUSG00000005899	Smpd4	protein_coding	16	sphingomyelin phosphodiesterase 4	SMPD4	729.389	0.446567	0.441293	0.12064	3.65784	0.000254351	0.00136668
ENSMUSG00000005907	Pex1	protein_coding	5	peroxisomal biogenesis factor 1	PEX1	410.12	0.0663383	0.0654359	0.129362	0.505833	0.612974	0.751463
ENSMUSG00000005917	Otx1	protein_coding	11	orthodenticle homeobox 1	OTX1	3.10254	3.00443	1.1274	0.5519	1.99782	0.0457364	0.116733
ENSMUSG00000005936	Kctd20	protein_coding	17	potassium channel tetramerisation domain containing 20	KCTD20	1601.73	0.134457	0.133561	0.0908736	1.46974	0.141632	0.277076
ENSMUSG00000005947	Itgae	protein_coding	11	integrin alpha E, epithelial-associated	ITGAE	173.4	-2.24388	-2.17895	0.18669	-11.6329	2.80546e-31	1.08632e-29
ENSMUSG00000005949	Ctns	protein_coding	11	cystinosis, nephropathic	CTNS	334.748	-0.0384177	-0.0377989	0.140584	-0.268869	0.78803	0.872575
ENSMUSG00000005951	Shpk	protein_coding	11	sedoheptulokinase	SHPK	195.735	-0.0282036	-0.027544	0.168803	-0.16317	0.870385	0.92372
ENSMUSG00000005968	Tuft1	protein_coding	3	tuftelin 1	TUFT1	75.8752	0.940104	0.892401	0.244918	3.63981	0.000272844	0.00145834
ENSMUSG00000005973	Rcn1	protein_coding	2	reticulocalbin 1	RCN1	396.791	-1.06445	-1.04859	0.135209	-7.75373	8.92308e-15	1.61971e-13
ENSMUSG00000005981	Trap1	protein_coding	16	TNF receptor-associated protein 1	TRAP1	1626.89	-0.267863	-0.266071	0.0910293	-2.92291	0.0034678	0.0136615
ENSMUSG00000005982	Naa60	protein_coding	16	N(alpha)-acetyltransferase 60, NatF catalytic subunit	NAA60	1626.83	0.0454368	0.0451417	0.0896745	0.503396	0.614686	0.752923
ENSMUSG00000005983	1700037C18Rik	protein_coding	16	RIKEN cDNA 1700037C18 gene	C16orf90	65.3518	-0.104435	-0.0988024	0.252287	-0.391611	0.695346	0.811598
ENSMUSG00000005986	Ankrd13d	protein_coding	19	ankyrin repeat domain 13 family, member D	ANKRD13D	272.182	-0.101608	-0.0996368	0.154007	-0.646965	0.517654	0.675125
ENSMUSG00000006005	Tpr	protein_coding	1	translocated promoter region, nuclear basket protein	TPR	9261.54	0.0112958	0.0112056	0.0993243	0.112819	0.910174	0.94699
ENSMUSG00000006010	Odr4	protein_coding	1	odr4 GPCR localization factor homolog	ODR4	366.789	0.369583	0.362756	0.150306	2.41339	0.0158051	0.0493592
ENSMUSG00000006014	Prg4	protein_coding	1	proteoglycan 4 (megakaryocyte stimulating factor, articular superficial zone protein)	PRG4	84.9451	-1.15234	-1.09565	0.24107	-4.54002	5.62502e-06	4.10639e-05
ENSMUSG00000006019	Dhx34	protein_coding	7	DEAH (Asp-Glu-Ala-His) box polypeptide 34	DHX34	1031.67	0.418597	0.413636	0.120835	3.4231	0.000619121	0.00303743
ENSMUSG00000006021	Kptn	protein_coding	7	kaptin	KPTN	331.396	0.333938	0.327287	0.156031	2.09749	0.0359503	0.0962746
ENSMUSG00000006024	Napa	protein_coding	7	N-ethylmaleimide sensitive fusion protein attachment protein alpha	NAPA	1661.63	-0.108463	-0.107483	0.105639	-1.01746	0.308936	0.480987
ENSMUSG00000006050	Sra1	protein_coding	18	steroid receptor RNA activator 1	SRA1	585.597	0.0161294	0.0159396	0.120416	0.132371	0.89469	0.937027
ENSMUSG00000006057	Atp5g1	protein_coding	11	ATP synthase, H+ transporting, mitochondrial F0 complex, subunit C1 (subunit 9)	ATP5MC1	580.753	0.294584	0.291186	0.119238	2.44201	0.0146059	0.0462417
ENSMUSG00000006058	Snf8	protein_coding	11	SNF8, ESCRT-II complex subunit, homolog (S. cerevisiae)	SNF8	429.888	0.20706	0.204496	0.123448	1.65652	0.0976159	0.210464
ENSMUSG00000006095	Tbcb	protein_coding	7	tubulin folding cofactor B	TBCB	294.658	0.925707	0.910811	0.140464	6.48253	9.01989e-11	1.19267e-09
ENSMUSG00000006127	Inpp5k	protein_coding	11	inositol polyphosphate 5-phosphatase K	INPP5K	1765.91	-0.0162997	-0.0162002	0.0869765	-0.186259	0.852242	0.912892
ENSMUSG00000006134	Crkl	protein_coding	16	v-crk avian sarcoma virus CT10 oncogene homolog-like	CRKL	2254.68	0.121817	0.121063	0.0876237	1.38162	0.167089	0.312893
ENSMUSG00000006154	Eps8l1	protein_coding	7	EPS8-like 1	EPS8L1	1183.6	0.110519	0.101007	0.31315	0.322551	0.747035	0.846078
ENSMUSG00000006169	Clint1	protein_coding	11	clathrin interactor 1	CLINT1	4049.94	-0.0626682	-0.0623175	0.0832895	-0.748204	0.454337	0.620295
ENSMUSG00000006179	Prss16	protein_coding	13	protease, serine 16 (thymus)	PRSS16	15.7916	-0.364983	-0.291205	0.448527	-0.648872	0.516421	0.674207
ENSMUSG00000006191	Cdkal1	protein_coding	13	CDK5 regulatory subunit associated protein 1-like 1	CDKAL1	769.974	-0.170569	-0.168524	0.121497	-1.38707	0.16542	0.310484
ENSMUSG00000006215	Zbtb17	protein_coding	4	zinc finger and BTB domain containing 17	ZBTB17	711.542	0.203687	0.201027	0.126778	1.58564	0.112821	0.233842
ENSMUSG00000006235	Epor	protein_coding	9	erythropoietin receptor	EPOR	2.30842	2.50987	0.739549	0.524382	1.43692	0.15074	0.290201
ENSMUSG00000006262	Mob1b	protein_coding	5	MOB kinase activator 1B	MOB1B	679.006	0.0231485	0.0228665	0.122453	0.186738	0.851866	0.91264
ENSMUSG00000006273	Atp6v1b2	protein_coding	8	ATPase, H+ transporting, lysosomal V1 subunit B2	ATP6V1B2	1446.18	0.167088	0.165997	0.0899472	1.84549	0.0649664	0.153618
ENSMUSG00000006276	Eps15l1	protein_coding	8	epidermal growth factor receptor pathway substrate 15-like 1	EPS15L1	2529.52	-0.23114	-0.229503	0.0936235	-2.45134	0.0142324	0.0452506
ENSMUSG00000006281	Tep1	protein_coding	14	telomerase associated protein 1	TEP1	1927.42	0.118904	0.118016	0.0961478	1.22744	0.219657	0.381115
ENSMUSG00000006288	Ttc5	protein_coding	14	tetratricopeptide repeat domain 5	TTC5	1183.32	0.0432697	0.042912	0.101092	0.424487	0.671211	0.794239
ENSMUSG00000006289	Osgep	protein_coding	14	O-sialoglycoprotein endopeptidase	OSGEP	493.081	0.036184	0.0357549	0.120882	0.295782	0.767397	0.85821
ENSMUSG00000006299	Aamp	protein_coding	1	angio-associated migratory protein	AAMP	1576.82	-0.00757065	-0.00750156	0.106237	-0.0706108	0.943707	0.966331
ENSMUSG00000006301	Tmbim1	protein_coding	1	transmembrane BAX inhibitor motif containing 1	TMBIM1	47.8066	2.02001	1.83632	0.318986	5.70852	1.13962e-08	1.20698e-07
ENSMUSG00000006304	Arpc2	protein_coding	1	actin related protein 2/3 complex, subunit 2	ARPC2	6329.78	0.321133	0.319539	0.0784697	4.07212	4.65873e-05	0.000292893
ENSMUSG00000006307	Kmt2b	protein_coding	7	lysine (K)-specific methyltransferase 2B	KMT2B	7186.41	-0.102212	-0.101194	0.110849	-0.912898	0.361296	0.533236
ENSMUSG00000006310	Zbtb32	protein_coding	7	zinc finger and BTB domain containing 32	ZBTB32	110.562	5.04137	4.50488	0.329065	12.5597	3.51637e-36	1.6002e-34
ENSMUSG00000006311	Etv2	protein_coding	7	ets variant 2	ETV2	1.02687	-3.54035	-0.515169	0.404925	-1.34591	0.178332	0.327829
ENSMUSG00000006313	Upk1a	protein_coding	7	uroplakin 1A	UPK1A	23.7619	0.01554	0.0134411	0.381755	0.0352041	0.971917	0.98348
ENSMUSG00000006315	Tmem147	protein_coding	7	transmembrane protein 147	TMEM147	296.645	-0.0614582	-0.0604478	0.141971	-0.425777	0.670271	0.793657
ENSMUSG00000006333	Rps9	protein_coding	7	ribosomal protein S9	RPS9	14313.8	-0.490326	-0.487475	0.0848918	-5.74231	9.33941e-09	9.98922e-08
ENSMUSG00000006335	Tfpt	protein_coding	7	TCF3 (E2A) fusion partner	TFPT	197.295	0.0847176	0.0827212	0.169427	0.488231	0.625386	0.761148
ENSMUSG00000006342	Susd2	protein_coding	10	sushi domain containing 2	SUSD2	153.263	0.725982	0.698938	0.211461	3.30424	0.000952349	0.00443754
ENSMUSG00000006344	Ggt5	protein_coding	10	gamma-glutamyltransferase 5	GGT5	885.601	-2.81309	-2.77714	0.125232	-22.1503	1.03687e-108	3.36586e-106
ENSMUSG00000006345	Ggt1	protein_coding	10	gamma-glutamyltransferase 1	GGT1,GGT2P,GGT3P,GGTLC1,GGTLC2,GGTLC3	111.775	-2.92718	-2.78414	0.239055	-11.5169	1.08488e-30	4.10295e-29
ENSMUSG00000006356	Crip2	protein_coding	12	cysteine rich protein 2	CRIP2	25.3652	0.0822637	0.0701798	0.395391	0.177462	0.859146	0.917109
ENSMUSG00000006360	Crip1	protein_coding	12	cysteine-rich protein 1 (intestinal)	CRIP1	929.411	-0.465446	-0.460866	0.110195	-4.18222	2.8867e-05	0.000186978
ENSMUSG00000006362	Cbfa2t3	protein_coding	8	CBFA2/RUNX1 translocation partner 3	CBFA2T3	40.5894	5.03365	3.97027	0.425051	7.94395	1.95847e-15	3.73605e-14
ENSMUSG00000006369	Fbln1	protein_coding	15	fibulin 1	FBLN1	76.9758	1.2055	1.14658	0.240454	4.75991	1.93677e-06	1.53656e-05
ENSMUSG00000006373	Pgrmc1	protein_coding	X	progesterone receptor membrane component 1	PGRMC1	397.032	-0.0636645	-0.0628286	0.127083	-0.494391	0.62103	0.757598
ENSMUSG00000006378	Gcat	protein_coding	15	glycine C-acetyltransferase (2-amino-3-ketobutyrate-coenzyme A ligase)	GCAT	31.7956	1.39777	1.22001	0.370642	3.27722	0.00104834	0.00483506
ENSMUSG00000006390	Elovl1	protein_coding	4	elongation of very long chain fatty acids (FEN1/Elo2, SUR4/Elo3, yeast)-like 1	ELOVL1	629.501	0.360885	0.357096	0.1138	3.13787	0.00170181	0.00738386
ENSMUSG00000006392	Med8	protein_coding	4	mediator complex subunit 8	MED8	724.744	0.325376	0.321833	0.11587	2.77751	0.00547775	0.0203374
ENSMUSG00000006395	Hyi	protein_coding	4	hydroxypyruvate isomerase (putative)	HYI	183.585	-0.267387	-0.261065	0.169672	-1.53861	0.1239	0.25114
ENSMUSG00000006398	Cdc20	protein_coding	4	cell division cycle 20	CDC20	434.933	3.2149	3.11734	0.190954	16.2627	1.81426e-59	1.62093e-57
ENSMUSG00000006411	Nectin4	protein_coding	1	nectin cell adhesion molecule 4	NECTIN4	2.78088	-1.05866	-0.446683	0.55199	-0.805946	0.420274	0.589642
ENSMUSG00000006412	Pfdn2	protein_coding	1	prefoldin 2	PFDN2	245.271	-0.132564	-0.129959	0.155012	-0.838368	0.401824	0.571972
ENSMUSG00000006418	Rnf114	protein_coding	2	ring finger protein 114	RNF114	2754.33	-0.022647	-0.0224901	0.0926289	-0.242797	0.808163	0.886693
ENSMUSG00000006423	Steep1	protein_coding	X	STING1 ER exit protein 1	STEEP1	628.272	0.276041	0.272559	0.124591	2.18761	0.0286977	0.0802274
ENSMUSG00000006442	Srm	protein_coding	4	spermidine synthase	SRM	439.544	-0.293379	-0.288673	0.140302	-2.05747	0.0396411	0.104069
ENSMUSG00000006456	Rbm14	protein_coding	19	RNA binding motif protein 14	RBM14,RBM14-RBM4	1669.15	0.14744	0.145779	0.117847	1.23702	0.216079	0.376839
ENSMUSG00000006457	Actn3	protein_coding	19	actinin alpha 3	ACTN3	2.6834	3.77209	1.20955	0.544737	2.27409	0.0229607	0.0673808
ENSMUSG00000006462	A530013C23Rik	lncRNA	2	RIKEN cDNA A530013C23 gene		24.5297	0.104554	0.0908241	0.377271	0.240689	0.809796	0.887336
ENSMUSG00000006463	Zdhhc24	protein_coding	19	zinc finger, DHHC domain containing 24	ZDHHC24	120.876	0.33219	0.321426	0.197672	1.62592	0.103967	0.220264
ENSMUSG00000006464	Bbs1	protein_coding	19	Bardet-Biedl syndrome 1 (human)	BBS1	44.593	0.0795355	0.0731497	0.303167	0.241316	0.80931	0.887303
ENSMUSG00000006471	Ndor1	protein_coding	2	NADPH dependent diflavin oxidoreductase 1	NDOR1	713.957	-0.41823	-0.414067	0.11084	-3.73565	0.000187229	0.00103953
ENSMUSG00000006476	Nsmf	protein_coding	2	NMDA receptor synaptonuclear signaling and neuronal migration factor	NSMF	499.652	2.13941	2.09867	0.152523	13.7455	5.41637e-43	2.997e-41
ENSMUSG00000006494	Pdk1	protein_coding	2	pyruvate dehydrogenase kinase, isoenzyme 1	PDK1	4680.58	-1.01552	-1.00905	0.0887934	-11.3639	6.32681e-30	2.35616e-28
ENSMUSG00000006498	Ptbp1	protein_coding	10	polypyrimidine tract binding protein 1	PTBP1	8033.09	0.162288	0.161145	0.0933895	1.72551	0.0844353	0.18812
ENSMUSG00000006517	Mvd	protein_coding	8	mevalonate (diphospho) decarboxylase	MVD	153.721	-0.759251	-0.735433	0.194525	-3.77977	0.000156971	0.000885924
ENSMUSG00000006519	Cyba	protein_coding	8	cytochrome b-245, alpha polypeptide	CYBA	1458.79	-0.254249	-0.251564	0.114136	-2.20407	0.0275197	0.0777126
ENSMUSG00000006526	Stimate	protein_coding	14	STIM activating enhancer	STIMATE,STIMATE-MUSTN1	382.778	0.289868	0.284144	0.155345	1.82908	0.0673878	0.157944
ENSMUSG00000006527	Sfmbt1	protein_coding	14	Scm-like with four mbt domains 1	SFMBT1	598.469	0.396505	0.392196	0.115763	3.38784	0.000704445	0.00340374
ENSMUSG00000006567	Atp7b	protein_coding	8	ATPase, Cu++ transporting, beta polypeptide	ATP7B	9.3182	0.679231	0.463909	0.519217	0.891596	0.37261	0.544312
ENSMUSG00000006575	Rundc3a	protein_coding	11	RUN domain containing 3A	RUNDC3A	230.065	2.19103	2.13934	0.169112	12.6173	1.69494e-36	7.82284e-35
ENSMUSG00000006585	Cdt1	protein_coding	8	chromatin licensing and DNA replication factor 1	CDT1	869.484	0.141438	0.139835	0.118217	1.18286	0.236866	0.401518
ENSMUSG00000006587	Snai3	protein_coding	8	snail family zinc finger 3	SNAI3	41.1907	-0.800766	-0.721472	0.333026	-2.16487	0.0303976	0.0840508
ENSMUSG00000006589	Aprt	protein_coding	8	adenine phosphoribosyl transferase	APRT	668.978	0.120607	0.119117	0.123346	0.965705	0.334192	0.506778
ENSMUSG00000006599	Gtf2h1	protein_coding	7	general transcription factor II H, polypeptide 1	GTF2H1	1024.04	0.0106128	0.0105141	0.107118	0.098155	0.921809	0.953736
ENSMUSG00000006638	Abhd1	protein_coding	5	abhydrolase domain containing 1	ABHD1	118.902	0.220794	0.213405	0.20086	1.06238	0.288062	0.45853
ENSMUSG00000006641	Slc5a6	protein_coding	5	solute carrier family 5 (sodium-dependent vitamin transporter), member 6	SLC5A6	235.085	-0.217782	-0.213531	0.154467	-1.38236	0.166861	0.312645
ENSMUSG00000006651	Aplp1	protein_coding	7	amyloid beta (A4) precursor-like protein 1	APLP1	180.016	2.37045	2.27221	0.222013	10.1965	2.05507e-24	6.08306e-23
ENSMUSG00000006673	Qrich1	protein_coding	9	glutamine-rich 1	QRICH1	3606.28	0.0754642	0.0750209	0.0853265	0.879221	0.379281	0.550713
ENSMUSG00000006675	P4htm	protein_coding	9	prolyl 4-hydroxylase, transmembrane (endoplasmic reticulum)	P4HTM	158.266	0.0755575	0.0731644	0.195485	0.374275	0.7082	0.819323
ENSMUSG00000006676	Usp19	protein_coding	9	ubiquitin specific peptidase 19	USP19	4800.95	0.0313034	0.0310516	0.0997213	0.311384	0.755508	0.851054
ENSMUSG00000006678	Pola1	protein_coding	X	polymerase (DNA directed), alpha 1	POLA1	579.759	1.74127	1.71989	0.122915	13.9849	1.92825e-44	1.10137e-42
ENSMUSG00000006699	Cdc42	protein_coding	4	cell division cycle 42	CDC42	6762.46	0.249313	0.247549	0.0935703	2.64559	0.00815474	0.0283625
ENSMUSG00000006705	Pknox1	protein_coding	17	Pbx/knotted 1 homeobox	PKNOX1	1633.36	-0.522293	-0.518045	0.100282	-5.16585	2.39345e-07	2.16926e-06
ENSMUSG00000006711	D130043K22Rik	protein_coding	13	RIKEN cDNA D130043K22 gene	KIAA0319	9.51403	1.56254	1.07657	0.513878	2.07583	0.0379093	0.100348
ENSMUSG00000006715	Gmnn	protein_coding	13	geminin	GMNN	151.211	1.72268	1.65969	0.209233	7.91649	2.44312e-15	4.61539e-14
ENSMUSG00000006717	Acot13	protein_coding	13	acyl-CoA thioesterase 13	ACOT13	159.205	0.108767	0.105725	0.184122	0.574202	0.565831	0.71549
ENSMUSG00000006720	Zfp184	protein_coding	13	zinc finger protein 184 (Kruppel-like)	ZNF184	2.57611	-1.07092	-0.432601	0.549514	-0.791864	0.42844	0.597028
ENSMUSG00000006724	Cyp27b1	protein_coding	10	cytochrome P450, family 27, subfamily b, polypeptide 1	CYP27B1	19.8876	-1.7087	-1.41925	0.415948	-3.38236	0.000718671	0.00346132
ENSMUSG00000006728	Cdk4	protein_coding	10	cyclin-dependent kinase 4	CDK4	1585.41	0.589195	0.583676	0.107556	5.4266	5.74376e-08	5.6615e-07
ENSMUSG00000006731	B4galnt1	protein_coding	10	beta-1,4-N-acetyl-galactosaminyl transferase 1	B4GALNT1	9414.84	-0.436796	-0.433966	0.0895706	-4.84496	1.26638e-06	1.03505e-05
ENSMUSG00000006732	Mettl1	protein_coding	10	methyltransferase like 1	METTL1	251.196	-0.997068	-0.978242	0.151968	-6.43515	1.23349e-10	1.61132e-09
ENSMUSG00000006736	Tspan31	protein_coding	10	tetraspanin 31	TSPAN31	455.642	0.965252	0.95249	0.127506	7.46878	8.09411e-14	1.37205e-12
ENSMUSG00000006740	Kif5b	protein_coding	18	kinesin family member 5B	KIF5B	3739.61	-0.0668555	-0.0662091	0.109258	-0.60599	0.544521	0.697693
ENSMUSG00000006763	Saal1	protein_coding	7	serum amyloid A-like 1	SAAL1	418.136	0.0333567	0.0328533	0.136141	0.241316	0.80931	0.887303
ENSMUSG00000006782	Cnp	protein_coding	11	2',3'-cyclic nucleotide 3' phosphodiesterase	CNP	3121.13	-0.220753	-0.219167	0.0943114	-2.32386	0.0201328	0.0603923
ENSMUSG00000006784	Odad4	protein_coding	11	outer dynein arm complex subunit 4	ODAD4	1.76902	3.09768	0.693303	0.49234	1.52486	0.127293	0.255967
ENSMUSG00000006818	Sod2	protein_coding	17	superoxide dismutase 2, mitochondrial	SOD2	779.967	0.181778	0.18007	0.107715	1.67171	0.0945815	0.205318
ENSMUSG00000006850	Tmco6	protein_coding	18	transmembrane and coiled-coil domains 6	TMCO6	458.907	0.156129	0.154164	0.124472	1.23854	0.215517	0.376096
ENSMUSG00000006906	Stambp	protein_coding	6	STAM binding protein	STAMBP	527.825	0.558334	0.5522	0.116379	4.74459	2.0893e-06	1.64884e-05
ENSMUSG00000006920	Ezh1	protein_coding	11	enhancer of zeste 1 polycomb repressive complex 2 subunit	EZH1	2803.6	0.380999	0.378889	0.08286	4.57262	4.81671e-06	3.54019e-05
ENSMUSG00000006930	Hap1	protein_coding	11	huntingtin-associated protein 1	HAP1	71.4718	4.84877	4.21565	0.35717	10.6247	2.28657e-26	7.28894e-25
ENSMUSG00000006931	P3h4	protein_coding	11	prolyl 3-hydroxylase family member 4 (non-enzymatic)	P3H4	2.69224	-2.90549	-0.953233	0.539274	-1.77566	0.0757883	0.173028
ENSMUSG00000006932	Ctnnb1	protein_coding	9	catenin (cadherin associated protein), beta 1	CTNNB1	3933.01	0.0824917	0.0820174	0.0844166	0.971579	0.33126	0.503665
ENSMUSG00000006941	Eif1b	protein_coding	9	eukaryotic translation initiation factor 1B	EIF1B	432.494	0.265081	0.261278	0.1328	1.96741	0.0491359	0.123477
ENSMUSG00000006998	Psmd2	protein_coding	16	proteasome (prosome, macropain) 26S subunit, non-ATPase, 2	PSMD2	2572.94	0.53572	0.53168	0.096606	5.50354	3.72249e-08	3.74692e-07
ENSMUSG00000007021	Syngr3	protein_coding	17	synaptogyrin 3	SYNGR3	4.36278	-1.85629	-0.994797	0.555436	-1.76838	0.0769979	0.175177
ENSMUSG00000007029	Vars	protein_coding	17	valyl-tRNA synthetase	VARS1	4067.25	0.120268	0.119127	0.108242	1.10056	0.271089	0.439853
ENSMUSG00000007030	Vwa7	protein_coding	17	von Willebrand factor A domain containing 7	VWA7	26.5754	-0.550912	-0.483644	0.365176	-1.32392	0.185528	0.337461
ENSMUSG00000007035	Msh5	protein_coding	17	mutS homolog 5	MSH5	66.9894	0.511148	0.481978	0.258895	1.86107	0.0627341	0.149483
ENSMUSG00000007036	Abhd16a	protein_coding	17	abhydrolase domain containing 16A	ABHD16A	875.178	-0.134226	-0.132184	0.136655	-0.96728	0.333404	0.505899
ENSMUSG00000007038	Neu1	protein_coding	17	neuraminidase 1	NEU1	1002.98	-0.0110031	-0.0109057	0.104584	-0.104276	0.91695	0.951106
ENSMUSG00000007039	Ddah2	protein_coding	17	dimethylarginine dimethylaminohydrolase 2	DDAH2	42.2712	0.268124	0.246661	0.303032	0.813809	0.415755	0.585514
ENSMUSG00000007041	Clic1	protein_coding	17	chloride intracellular channel 1	CLIC1	2980.46	0.741787	0.73724	0.0871418	8.46011	2.67129e-17	5.6126e-16
ENSMUSG00000007050	Lsm2	protein_coding	17	LSM2 homolog, U6 small nuclear RNA and mRNA degradation associated	LSM2	255.692	-0.2236	-0.218933	0.159569	-1.37204	0.170052	0.317039
ENSMUSG00000007080	Pole	protein_coding	5	polymerase (DNA directed), epsilon	POLE	720.943	2.90985	2.85446	0.152375	18.7016	4.80619e-78	7.20078e-76
ENSMUSG00000007097	Atp1a2	protein_coding	1	ATPase, Na+/K+ transporting, alpha 2 polypeptide	ATP1A2	6.98693	0.790725	0.517781	0.530158	0.973957	0.330078	0.502417
ENSMUSG00000007207	Stx1a	protein_coding	5	syntaxin 1A (brain)	STX1A	361.743	-1.8865	-1.83871	0.175305	-10.4795	1.07347e-25	3.3293e-24
ENSMUSG00000007216	Zfp775	protein_coding	6	zinc finger protein 775	ZNF775	198.611	-0.251381	-0.244553	0.181409	-1.34809	0.177629	0.327002
ENSMUSG00000007338	Mrpl49	protein_coding	19	mitochondrial ribosomal protein L49	MRPL49	364.201	-0.098047	-0.0965926	0.135012	-0.71543	0.474343	0.638324
ENSMUSG00000007379	Dennd2c	protein_coding	3	DENN domain containing 2C	DENND2C	87.4971	-2.07948	-1.95431	0.264569	-7.35243	1.94641e-13	3.21001e-12
ENSMUSG00000007411	Mark3	protein_coding	12	MAP/microtubule affinity regulating kinase 3	MARK3	2199.24	-0.00539904	-0.00536583	0.0873531	-0.0614264	0.95102	0.970502
ENSMUSG00000007415	Gatad1	protein_coding	5	GATA zinc finger domain containing 1	GATAD1	564.197	0.245454	0.242489	0.121954	1.98835	0.0467727	0.11882
ENSMUSG00000007458	M6pr	protein_coding	6	mannose-6-phosphate receptor, cation dependent	M6PR	2760.72	0.291736	0.289996	0.085978	3.3729	0.000743817	0.00357359
ENSMUSG00000007476	Lrrc8a	protein_coding	2	leucine rich repeat containing 8A VRAC subunit A	LRRC8A	523.412	-0.780411	-0.771331	0.119706	-6.44306	1.17085e-10	1.53051e-09
ENSMUSG00000007564	Ppp2r1a	protein_coding	17	protein phosphatase 2, regulatory subunit A, alpha	PPP2R1A	3176.34	0.341552	0.33943	0.0877157	3.86965	0.000108991	0.000637673
ENSMUSG00000007570	Fance	protein_coding	17	Fanconi anemia, complementation group E	FANCE	394.293	-0.158618	-0.155779	0.148057	-1.05215	0.292733	0.463692
ENSMUSG00000007589	Tinf2	protein_coding	14	Terf1 (TRF1)-interacting nuclear factor 2	TINF2	1388.87	-0.0484079	-0.0480661	0.0935006	-0.514072	0.607202	0.746667
ENSMUSG00000007591	Tssk4	protein_coding	14	testis-specific serine kinase 4	TSSK4	80.4819	-0.444251	-0.420423	0.251595	-1.67075	0.0947708	0.205597
ENSMUSG00000007603	Dus3l	protein_coding	17	dihydrouridine synthase 3-like (S. cerevisiae)	DUS3L	1036.1	-0.12814	-0.126821	0.112718	-1.12511	0.260543	0.427848
ENSMUSG00000007610	Gtpbp3	protein_coding	8	GTP binding protein 3	GTPBP3	477.964	0.0265996	0.0262445	0.12814	0.204812	0.837719	0.904148
ENSMUSG00000007613	Tgfbr1	protein_coding	4	transforming growth factor, beta receptor I	TGFBR1	867.658	-0.08017	-0.078975	0.135283	-0.583778	0.559369	0.710548
ENSMUSG00000007617	Homer1	protein_coding	13	homer scaffolding protein 1	HOMER1	447.167	0.0115361	0.0113864	0.126366	0.0901062	0.928203	0.9573
ENSMUSG00000007646	Rad51c	protein_coding	11	RAD51 paralog C	RAD51C	58.5824	1.04618	0.972218	0.286016	3.39359	0.00068983	0.00334307
ENSMUSG00000007656	Arpp19	protein_coding	9	cAMP-regulated phosphoprotein 19	ARPP19	368.737	-0.0256611	-0.0252864	0.133943	-0.188785	0.850262	0.911523
ENSMUSG00000007659	Bcl2l1	protein_coding	2	BCL2-like 1	BCL2L1	390.737	0.453499	0.446625	0.136442	3.27319	0.0010634	0.00489644
ENSMUSG00000007670	Khsrp	protein_coding	17	KH-type splicing regulatory protein	KHSRP	4512.9	0.381697	0.377608	0.114949	3.28499	0.00101987	0.0047183
ENSMUSG00000007682	Dio2	protein_coding	12	deiodinase, iodothyronine, type II	DIO2	5.51466	1.84565	1.05131	0.550367	1.88545	0.0593686	0.14335
ENSMUSG00000007721	Ccdc124	protein_coding	8	coiled-coil domain containing 124	CCDC124	382.034	0.21279	0.209363	0.140583	1.48922	0.13643	0.269225
ENSMUSG00000007739	Cct4	protein_coding	11	chaperonin containing Tcp1, subunit 4 (delta)	CCT4	2988.1	-0.0768078	-0.0761952	0.0993184	-0.767181	0.442974	0.609911
ENSMUSG00000007777	0610009B22Rik	protein_coding	11	RIKEN cDNA 0610009B22 gene	TRAPPC2,TRAPPC2B	39.9688	0.155607	0.142343	0.311587	0.456856	0.647775	0.777705
ENSMUSG00000007783	Cpt1c	protein_coding	7	carnitine palmitoyltransferase 1c	CPT1C	8.41135	0.0458075	0.0314998	0.517422	0.0608835	0.951452	0.970689
ENSMUSG00000007812	Zfp655	protein_coding	5	zinc finger protein 655	ZNF655	1194.26	0.0175415	0.0173612	0.112565	0.154234	0.877426	0.926852
ENSMUSG00000007815	Rhoa	protein_coding	9	ras homolog family member A	RHOA	5326.12	0.017357	0.0172674	0.080007	0.215824	0.829125	0.898507
ENSMUSG00000007817	Zmiz1	protein_coding	14	zinc finger, MIZ-type containing 1	ZMIZ1	4099.1	0.0396442	0.0393055	0.102748	0.382544	0.702058	0.815487
ENSMUSG00000007827	Ankrd26	protein_coding	6	ankyrin repeat domain 26	ANKRD26	451.801	0.0873926	0.086127	0.133387	0.645689	0.518481	0.675888
ENSMUSG00000007833	Aldh16a1	protein_coding	7	aldehyde dehydrogenase 16 family, member A1	ALDH16A1	526.698	0.142858	0.141035	0.125307	1.12551	0.260372	0.427702
ENSMUSG00000007836	Hnrnpa0	protein_coding	13	heterogeneous nuclear ribonucleoprotein A0	HNRNPA0	3306.5	0.155172	0.15376	0.106035	1.45008	0.147035	0.284758
ENSMUSG00000007837	Prrg2	protein_coding	7	proline-rich Gla (G-carboxyglutamic acid) polypeptide 2	PRRG2	21.9221	0.504272	0.430377	0.394555	1.09004	0.275697	0.445069
ENSMUSG00000007850	Hnrnph1	protein_coding	11	heterogeneous nuclear ribonucleoprotein H1	HNRNPH1	5418.98	-0.211978	-0.21031	0.0986365	-2.13217	0.0329925	0.0897103
ENSMUSG00000007867	Ift43	protein_coding	12	intraflagellar transport 43	IFT43	7.45355	4.36903	2.25592	0.546955	3.53775	0.000403551	0.00206653
ENSMUSG00000007872	Id3	protein_coding	4	inhibitor of DNA binding 3	ID3	595.318	0.786015	0.775146	0.130409	5.94337	2.7922e-09	3.17476e-08
ENSMUSG00000007877	Tcap	protein_coding	11	titin-cap	TCAP	4.95867	-1.00095	-0.560221	0.553517	-1.01319	0.310968	0.483178
ENSMUSG00000007880	Arid1a	protein_coding	4	AT rich interactive domain 1A (SWI-like)	ARID1A	18363.2	-0.289678	-0.287722	0.091445	-3.1464	0.00165296	0.007204
ENSMUSG00000007891	Ctsd	protein_coding	7	cathepsin D	CTSD	2312.63	-0.230804	-0.229452	0.0852067	-2.69288	0.00708369	0.0252506
ENSMUSG00000007892	Rplp1	protein_coding	9	ribosomal protein, large, P1	RPLP1	15376.9	-0.669411	-0.664619	0.0941338	-7.06035	1.66079e-12	2.56113e-11
ENSMUSG00000007950	Abhd8	protein_coding	8	abhydrolase domain containing 8	ABHD8	2174.96	0.23473	0.232091	0.117734	1.9713	0.0486893	0.122665
ENSMUSG00000007987	Ift22	protein_coding	5	intraflagellar transport 22	IFT22	47.8625	0.63077	0.582205	0.297609	1.95481	0.050605	0.126331
ENSMUSG00000008035	Mid1ip1	protein_coding	X	Mid1 interacting protein 1 (gastrulation specific G12-like (zebrafish))	MID1IP1	237.039	0.780948	0.763991	0.162744	4.69329	2.68845e-06	2.07625e-05
ENSMUSG00000008036	Ap2s1	protein_coding	7	adaptor-related protein complex 2, sigma 1 subunit	AP2S1	807.863	0.72136	0.712624	0.12213	5.83461	5.39151e-09	5.88954e-08
ENSMUSG00000008090	Fgfrl1	protein_coding	5	fibroblast growth factor receptor-like 1	FGFRL1	31.3807	-0.609158	-0.529442	0.376405	-1.40577	0.159791	0.30319
ENSMUSG00000008129	Brme1	protein_coding	8	break repair meiotic recombinase recruitment factor 1	BRME1	61.8423	-1.22229	-1.14331	0.274166	-4.16271	3.14492e-05	0.000202157
ENSMUSG00000008136	Fhl2	protein_coding	1	four and a half LIM domains 2	FHL2	30.4906	2.54394	2.14178	0.401956	5.22419	1.7492e-07	1.61389e-06
ENSMUSG00000008140	Emc10	protein_coding	7	ER membrane protein complex subunit 10	EMC10	1597.74	0.065227	0.0643219	0.130609	0.492477	0.622382	0.758568
ENSMUSG00000008153	Clstn3	protein_coding	6	calsyntenin 3	CLSTN3	17.7748	0.499652	0.410254	0.427788	0.9581	0.338012	0.510465
ENSMUSG00000008167	Fbxw9	protein_coding	8	F-box and WD-40 domain protein 9	FBXW9	114.055	0.164268	0.157182	0.226898	0.69271	0.488492	0.650341
ENSMUSG00000008193	Spib	protein_coding	7	Spi-B transcription factor (Spi-1/PU.1 related)	SPIB	13.3687	2.19829	1.64164	0.479558	3.34918	0.000810517	0.00385035
ENSMUSG00000008200	Fnbp4	protein_coding	2	formin binding protein 4	FNBP4	3794.51	-0.242583	-0.241345	0.0795468	-3.034	0.00241333	0.00999242
ENSMUSG00000008206	Cers4	protein_coding	8	ceramide synthase 4	CERS4	908.208	0.449882	0.446129	0.101554	4.39291	1.11842e-05	7.79929e-05
ENSMUSG00000008226	Scrn3	protein_coding	2	secernin 3	SCRN3	116.202	0.456448	0.439384	0.211857	2.07357	0.0381197	0.100809
ENSMUSG00000008301	Phax	protein_coding	18	phosphorylated adaptor for RNA export	PHAX	400.749	0.0831245	0.0820489	0.126179	0.650255	0.515528	0.673481
ENSMUSG00000008305	Tle1	protein_coding	4	transducin-like enhancer of split 1	TLE1	289.629	-1.82893	-1.79076	0.159453	-11.2184	3.31328e-29	1.19505e-27
ENSMUSG00000008307	1700109H08Rik	protein_coding	5	RIKEN cDNA 1700109H08 gene		308.444	-0.391387	-0.383861	0.153276	-2.50433	0.0122682	0.0399446
ENSMUSG00000008318	Relt	protein_coding	7	RELT tumor necrosis factor receptor	RELT	756.853	-1.01928	-1.00348	0.137941	-7.27397	3.49085e-13	5.60521e-12
ENSMUSG00000008333	Snrpb2	protein_coding	2	U2 small nuclear ribonucleoprotein B	SNRPB2	386.96	0.223435	0.219577	0.145407	1.51008	0.131024	0.26131
ENSMUSG00000008348	Ubc	protein_coding	5	ubiquitin C	UBC	2519.73	-0.0608179	-0.0601311	0.118004	-0.509566	0.610356	0.749269
ENSMUSG00000008373	Prpf31	protein_coding	7	pre-mRNA processing factor 31	PRPF31	745.815	-0.222141	-0.21965	0.117599	-1.86777	0.0617948	0.147789
ENSMUSG00000008384	Sertad1	protein_coding	7	SERTA domain containing 1	SERTAD1	463.246	0.0257196	0.0253371	0.135156	0.187465	0.851296	0.912306
ENSMUSG00000008393	Carhsp1	protein_coding	16	calcium regulated heat stable protein 1	CARHSP1	271.544	2.27147	2.22119	0.163981	13.5127	1.31627e-41	7.06251e-40
ENSMUSG00000008398	Elk3	protein_coding	10	ELK3, member of ETS oncogene family	ELK3	1536.45	1.03097	1.02378	0.0929692	11.0113	3.36993e-28	1.1679e-26
ENSMUSG00000008429	Herpud2	protein_coding	9	HERPUD family member 2	HERPUD2	1497.53	-0.215211	-0.2138	0.0901108	-2.37263	0.0176619	0.054054
ENSMUSG00000008435	Rdh13	protein_coding	7	retinol dehydrogenase 13 (all-trans and 9-cis)	RDH13	247.401	-0.376736	-0.369697	0.151192	-2.44513	0.01448	0.0458954
ENSMUSG00000008438	Adam21	protein_coding	12	a disintegrin and metallopeptidase domain 21	ADAM21	4.3547	0.38818	0.207388	0.556845	0.372793	0.709303	0.819886
ENSMUSG00000008450	Nutf2	protein_coding	8	nuclear transport factor 2	NUTF2	258.412	0.134237	0.131438	0.159548	0.823805	0.41005	0.580165
ENSMUSG00000008475	Arpc5	protein_coding	1	actin related protein 2/3 complex, subunit 5	ARPC5	3597.31	0.297808	0.295952	0.0878725	3.36796	0.000757257	0.0036301
ENSMUSG00000008482	Rnf151	protein_coding	17	ring finger protein 151	RNF151	5.88353	0.194925	0.122093	0.540165	0.225898	0.821281	0.893804
ENSMUSG00000008496	Pou2f2	protein_coding	7	POU domain, class 2, transcription factor 2	POU2F2	1832.7	2.17919	2.15325	0.121054	17.7826	9.6376e-71	1.20328e-68
ENSMUSG00000008601	Rab25	protein_coding	3	RAB25, member RAS oncogene family	RAB25	15.5092	-1.2851	-1.03577	0.439579	-2.34495	0.0190297	0.0576696
ENSMUSG00000008604	Ubqln4	protein_coding	3	ubiquilin 4	UBQLN4	1180.32	0.00795945	0.00787413	0.11494	0.0685069	0.945382	0.967588
ENSMUSG00000008668	Rps18	protein_coding	17	ribosomal protein S18	RPS18	10911.7	-0.624642	-0.620936	0.0857483	-7.24137	4.44185e-13	7.0797e-12
ENSMUSG00000008682	Rpl10	protein_coding	X	ribosomal protein L10	RPL10	11234.9	-0.404962	-0.402357	0.0892592	-4.50773	6.55243e-06	4.73199e-05
ENSMUSG00000008683	Rps15a	protein_coding	7	ribosomal protein S15A	RPS15A	11805.4	-0.452704	-0.449687	0.0908485	-4.94985	7.42691e-07	6.25395e-06
ENSMUSG00000008690	Ncaph2	protein_coding	15	non-SMC condensin II complex, subunit H2	NCAPH2	1753.25	0.289346	0.2865	0.110185	2.60016	0.00931794	0.0317329
ENSMUSG00000008730	Hipk1	protein_coding	3	homeodomain interacting protein kinase 1	HIPK1	8128.82	0.308306	0.306797	0.0779083	3.93792	8.21902e-05	0.000493623
ENSMUSG00000008734	Gprc5b	protein_coding	7	G protein-coupled receptor, family C, group 5, member B	GPRC5B	266.998	-0.06383	-0.0626998	0.14728	-0.425717	0.670314	0.79366
ENSMUSG00000008763	Man1a2	protein_coding	3	mannosidase, alpha, class 1A, member 2	MAN1A2	1879.65	-0.142518	-0.141375	0.0996119	-1.41926	0.155824	0.297443
ENSMUSG00000008822	Acyp1	protein_coding	12	acylphosphatase 1, erythrocyte (common) type	ACYP1	145.464	0.229102	0.221787	0.196416	1.12908	0.258866	0.426235
ENSMUSG00000008845	Cd163	protein_coding	6	CD163 antigen	CD163	2.25253	-3.58949	-1.05612	0.535589	-2.07739	0.0377659	0.100091
ENSMUSG00000008855	Hdac5	protein_coding	11	histone deacetylase 5	HDAC5	1393.27	-0.210662	-0.208372	0.115789	-1.79957	0.071929	0.16605
ENSMUSG00000008859	Rala	protein_coding	13	v-ral simian leukemia viral oncogene A (ras related)	RALA	356.345	-0.48392	-0.476891	0.133614	-3.56901	0.00035833	0.00185963
ENSMUSG00000008892	Vdac3	protein_coding	8	voltage-dependent anion channel 3	VDAC3	673.434	0.308281	0.304383	0.124729	2.44034	0.0146734	0.0464177
ENSMUSG00000008958	Vps72	protein_coding	3	vacuolar protein sorting 72	VPS72	648.81	0.222166	0.218862	0.135162	1.61924	0.105397	0.222406
ENSMUSG00000008976	Gabpa	protein_coding	16	GA repeat binding protein, alpha	GABPA	1101.64	0.221346	0.218989	0.114601	1.91087	0.056021	0.136846
ENSMUSG00000008999	Bmp7	protein_coding	2	bone morphogenetic protein 7	BMP7	311.99	2.95912	2.88134	0.178108	16.1052	2.34684e-58	2.0406e-56
ENSMUSG00000009013	Dynll1	protein_coding	5	dynein light chain LC8-type 1	DYNLL1	1462.08	0.189648	0.187627	0.114642	1.63663	0.101707	0.21668
ENSMUSG00000009030	Pdcl	protein_coding	2	phosducin-like	PDCL	348.644	0.0462471	0.0455986	0.131292	0.347305	0.728362	0.833606
ENSMUSG00000009035	Tmem184b	protein_coding	15	transmembrane protein 184b	TMEM184B	804.993	-0.243126	-0.240361	0.118376	-2.03048	0.0423076	0.109811
ENSMUSG00000009073	Nf2	protein_coding	11	neurofibromin 2	NF2	1978.01	0.364043	0.360378	0.111471	3.2329	0.00122542	0.00554799
ENSMUSG00000009076	Zmat5	protein_coding	11	zinc finger, matrin type 5	ZMAT5	314.273	0.237354	0.232729	0.154378	1.50748	0.131688	0.262152
ENSMUSG00000009079	Ewsr1	protein_coding	11	Ewing sarcoma breakpoint region 1	EWSR1	5850.3	0.0522236	0.0519085	0.0864659	0.600336	0.548283	0.700763
ENSMUSG00000009090	Ap1b1	protein_coding	11	adaptor protein complex AP-1, beta 1 subunit	AP1B1	3513	0.0223681	0.0222126	0.0927482	0.239494	0.810722	0.887802
ENSMUSG00000009092	Derl3	protein_coding	10	Der1-like domain family, member 3	DERL3	22.7103	3.47836	2.64888	0.462271	5.41909	5.99038e-08	5.89563e-07
ENSMUSG00000009112	Bcl2l13	protein_coding	6	BCL2-like 13 (apoptosis facilitator)	BCL2L13	1042.49	-0.105519	-0.104691	0.0985117	-1.06272	0.287907	0.458322
ENSMUSG00000009115	Spatc1l	protein_coding	10	spermatogenesis and centriole associated 1 like	SPATC1L	4.60887	-0.129411	-0.0744673	0.551919	-0.134874	0.892712	0.935606
ENSMUSG00000009145	Dqx1	protein_coding	6	DEAQ RNA-dependent ATPase	DQX1	233.48	-0.826007	-0.807326	0.166029	-4.86148	1.16513e-06	9.57523e-06
ENSMUSG00000009207	Lnpk	protein_coding	2	lunapark, ER junction formation factor	LNPK	399.72	0.110705	0.108315	0.162218	0.66772	0.504313	0.663503
ENSMUSG00000009216	Fam163b	protein_coding	2	family with sequence similarity 163, member B	FAM163B	11.0048	1.98181	1.43441	0.494193	2.84939	0.0043803	0.0167811
ENSMUSG00000009248	Ascl2	protein_coding	7	achaete-scute family bHLH transcription factor 2	ASCL2	52.3606	9.11455	5.31462	0.472438	7.53604	4.84447e-14	8.32795e-13
ENSMUSG00000009291	Pttg1ip	protein_coding	10	pituitary tumor-transforming 1 interacting protein	PTTG1IP	1033.93	-0.0611119	-0.0605662	0.105058	-0.576501	0.564277	0.714264
ENSMUSG00000009293	Ube2g2	protein_coding	10	ubiquitin-conjugating enzyme E2G 2	UBE2G2	601.326	-0.0628195	-0.0620624	0.121866	-0.509266	0.610566	0.749385
ENSMUSG00000009406	Elk1	protein_coding	X	ELK1, member of ETS oncogene family	ELK1	454.664	0.282048	0.278257	0.128572	2.16416	0.0304517	0.0841885
ENSMUSG00000009418	Nav1	protein_coding	1	neuron navigator 1	NAV1	13.6996	1.04051	0.807227	0.464021	1.734	0.0829188	0.185385
ENSMUSG00000009470	Tnpo1	protein_coding	13	transportin 1	TNPO1	4849.32	-0.0658211	-0.0652151	0.106648	-0.611497	0.540871	0.694978
ENSMUSG00000009471	Myod1	protein_coding	7	myogenic differentiation 1	MYOD1	1.97363	4.39334	1.14301	0.517287	2.41006	0.0159499	0.0497448
ENSMUSG00000009535	Rnmt	protein_coding	18	RNA (guanine-7-) methyltransferase	RNMT	787.743	-0.186222	-0.184256	0.114083	-1.61512	0.106285	0.223651
ENSMUSG00000009549	Srp14	protein_coding	2	signal recognition particle 14	SRP14	653.549	0.109353	0.108302	0.108971	0.993856	0.320293	0.493189
ENSMUSG00000009555	Cdk9	protein_coding	2	cyclin-dependent kinase 9 (CDC2-related kinase)	CDK9	1212.19	0.233101	0.231099	0.103029	2.24304	0.024894	0.0718206
ENSMUSG00000009563	Tor2a	protein_coding	2	torsin family 2, member A	TOR2A	656.934	0.539588	0.532791	0.124531	4.27819	1.88421e-05	0.000126547
ENSMUSG00000009566	Fpgs	protein_coding	2	folylpolyglutamyl synthetase	FPGS	263.848	-0.816543	-0.801723	0.149061	-5.37748	7.55363e-08	7.32679e-07
ENSMUSG00000009569	Mrtfb	protein_coding	16	myocardin related transcription factor B	MRTFB	1305.08	0.568362	0.564417	0.0926935	6.08894	1.13664e-09	1.34172e-08
ENSMUSG00000009575	Cbx5	protein_coding	15	chromobox 5	CBX5	2663.52	0.852741	0.847168	0.0899639	9.41654	4.66181e-21	1.18846e-19
ENSMUSG00000009585	Apobec3	protein_coding	15	apolipoprotein B mRNA editing enzyme, catalytic polypeptide 3	APOBEC3B,APOBEC3C,APOBEC3D,APOBEC3F,APOBEC3G	5029.72	0.464711	0.46212	0.0831375	5.55848	2.72128e-08	2.78082e-07
ENSMUSG00000009588	St6galnac1	protein_coding	11	ST6 (alpha-N-acetyl-neuraminyl-2,3-beta-galactosyl-1,3)-N-acetylgalactosaminide alpha-2,6-sialyltransferase 1	ST6GALNAC1	9.00879	4.05177	2.26611	0.54118	3.74953	0.000177165	0.000987588
ENSMUSG00000009614	Sardh	protein_coding	2	sarcosine dehydrogenase	SARDH	46.3939	0.443819	0.40599	0.311665	1.30223	0.192838	0.346806
ENSMUSG00000009621	Vav2	protein_coding	2	vav 2 oncogene	VAV2	599.865	0.498126	0.489033	0.149475	3.27154	0.00106963	0.00492392
ENSMUSG00000009628	Tex15	protein_coding	8	testis expressed gene 15	TEX15	34.7432	2.63602	2.23113	0.397206	5.51078	3.57237e-08	3.60888e-07
ENSMUSG00000009630	Ppp2cb	protein_coding	8	protein phosphatase 2 (formerly 2A), catalytic subunit, beta isoform	PPP2CB	697.02	0.282813	0.279967	0.111422	2.51266	0.0119826	0.0391718
ENSMUSG00000009633	G0s2	protein_coding	1	G0/G1 switch gene 2	G0S2	19.2004	-1.96111	-1.57018	0.441641	-3.51808	0.000434682	0.00220707
ENSMUSG00000009640	Dmap1	protein_coding	4	DNA methyltransferase 1-associated protein 1	DMAP1	394.609	0.000960848	0.000948015	0.127845	0.00741589	0.994083	0.997052
ENSMUSG00000009647	Mcu	protein_coding	10	mitochondrial calcium uniporter	MCU	594.701	0.399578	0.395546	0.11159	3.54456	0.000393272	0.00201998
ENSMUSG00000009654	Oit3	protein_coding	10	oncoprotein induced transcript 3	OIT3	4.63745	-1.75483	-0.881801	0.558079	-1.56834	0.116803	0.239924
ENSMUSG00000009681	Bcr	protein_coding	10	BCR activator of RhoGEF and GTPase	BCR	1158.15	-0.0301783	-0.029742	0.13331	-0.223104	0.823455	0.895448
ENSMUSG00000009687	Fxyd5	protein_coding	7	FXYD domain-containing ion transport regulator 5	FXYD5	6142.01	-0.568599	-0.565203	0.0860335	-6.56955	5.04663e-11	6.81645e-10
ENSMUSG00000009731	Kcnd1	protein_coding	X	potassium voltage-gated channel, Shal-related family, member 1	KCND1	63.6245	-0.330087	-0.310921	0.261099	-1.19072	0.233765	0.39775
ENSMUSG00000009733	Tfcp2	protein_coding	15	transcription factor CP2	TFCP2	312.242	-0.209586	-0.2062	0.140757	-1.46493	0.14294	0.279037
ENSMUSG00000009739	Pou6f1	protein_coding	15	POU domain, class 6, transcription factor 1	POU6F1	1645.59	0.264966	0.262323	0.110974	2.36381	0.0180882	0.0551682
ENSMUSG00000009741	Ubp1	protein_coding	9	upstream binding protein 1	UBP1	2572.29	-0.0448704	-0.0446113	0.0845883	-0.527394	0.59792	0.739362
ENSMUSG00000009772	Nuak2	protein_coding	1	NUAK family, SNF1-like kinase, 2	NUAK2	61.5814	-1.27524	-1.18726	0.28252	-4.19444	2.7355e-05	0.000177864
ENSMUSG00000009828	Cilk1	protein_coding	9	ciliogenesis associated kinase 1	CILK1	326.142	0.0361554	0.0353783	0.161833	0.218615	0.82695	0.897293
ENSMUSG00000009863	Sdhb	protein_coding	4	succinate dehydrogenase complex, subunit B, iron sulfur (Ip)	SDHB	916.238	0.400539	0.397241	0.100894	3.93714	8.24596e-05	0.000494783
ENSMUSG00000009894	Snap47	protein_coding	11	synaptosomal-associated protein, 47	SNAP47	432.243	0.234334	0.229817	0.153563	1.49652	0.134517	0.266422
ENSMUSG00000009905	Kdsr	protein_coding	1	3-ketodihydrosphingosine reductase	KDSR	827.168	-0.287916	-0.285189	0.108145	-2.63708	0.00836241	0.0289967
ENSMUSG00000009907	Vps4b	protein_coding	1	vacuolar protein sorting 4B	VPS4B	1699.92	0.045798	0.0454047	0.10301	0.440778	0.659373	0.786491
ENSMUSG00000009927	Rps25	protein_coding	9	ribosomal protein S25	RPS25	5896.62	-0.502884	-0.498221	0.107011	-4.65577	3.2277e-06	2.45762e-05
ENSMUSG00000009995	Tafazzin	protein_coding	X	tafazzin, phospholipid-lysophospholipid transacylase	TAFAZZIN	853.508	-0.136622	-0.135344	0.107474	-1.25932	0.207917	0.366628
ENSMUSG00000010021	Kif19a	protein_coding	11	kinesin family member 19A	KIF19	1.9862	4.40167	1.15995	0.519072	2.43319	0.0149665	0.0471533
ENSMUSG00000010025	Aldh3a2	protein_coding	11	aldehyde dehydrogenase family 3, subfamily A2	ALDH3A2	931.289	0.0746229	0.0740101	0.100755	0.734556	0.46261	0.627646
ENSMUSG00000010044	Zmynd10	protein_coding	9	zinc finger, MYND domain containing 10	ZMYND10	20.3022	-2.23879	-1.77882	0.445956	-3.931	8.45932e-05	0.000506493
ENSMUSG00000010045	Tmem115	protein_coding	9	transmembrane protein 115	TMEM115	530.041	0.000283596	0.000279966	0.124287	0.00225315	0.998202	0.999074
ENSMUSG00000010047	Hyal2	protein_coding	9	hyaluronoglucosaminidase 2	HYAL2	88.981	0.54805	0.525129	0.223482	2.34901	0.0188236	0.0571189
ENSMUSG00000010048	Ifrd2	protein_coding	9	interferon-related developmental regulator 2	IFRD2	418.44	-0.27913	-0.274358	0.144763	-1.89519	0.0580667	0.14093
ENSMUSG00000010051	Hyal1	protein_coding	9	hyaluronoglucosaminidase 1	HYAL1	46.023	-0.303132	-0.277838	0.309055	-0.898744	0.368789	0.54034
ENSMUSG00000010054	Tusc2	protein_coding	9	tumor suppressor 2, mitochondrial calcium regulator	TUSC2	380.54	0.144059	0.141775	0.139491	1.01636	0.309456	0.481601
ENSMUSG00000010057	Nprl2	protein_coding	9	NPR2 like, GATOR1 complex subunit	NPRL2	355.044	-0.324749	-0.3196	0.139507	-2.29086	0.0219714	0.0648388
ENSMUSG00000010066	Cacna2d2	protein_coding	9	calcium channel, voltage-dependent, alpha 2/delta subunit 2	CACNA2D2	27.1398	-0.728915	-0.639598	0.366075	-1.74501	0.0809835	0.182075
ENSMUSG00000010067	Rassf1	protein_coding	9	Ras association (RalGDS/AF-6) domain family member 1	RASSF1	903.741	-0.478925	-0.47465	0.105021	-4.5195	6.19853e-06	4.49307e-05
ENSMUSG00000010095	Slc3a2	protein_coding	19	solute carrier family 3 (activators of dibasic and neutral amino acid transport), member 2	SLC3A2	1961.63	0.257541	0.255345	0.102655	2.4874	0.0128681	0.0416125
ENSMUSG00000010097	Nxf1	protein_coding	19	nuclear RNA export factor 1	NXF1	6012.38	-0.315322	-0.313783	0.0778138	-4.03248	5.51909e-05	0.000343107
ENSMUSG00000010110	Stx5a	protein_coding	19	syntaxin 5A	STX5	1772.87	-0.0682684	-0.0678176	0.0904413	-0.749851	0.453344	0.619336
ENSMUSG00000010136	Pifo	protein_coding	3	primary cilia formation	PIFO	9.13346	-0.705392	-0.510213	0.499098	-1.02041	0.307532	0.479568
ENSMUSG00000010142	Tnfrsf13b	protein_coding	11	tumor necrosis factor receptor superfamily, member 13b	TNFRSF13B	521.626	1.03832	1.02333	0.133158	7.68368	1.54582e-14	2.74457e-13
ENSMUSG00000010154	Spire2	protein_coding	8	spire type actin nucleation factor 2	SPIRE2	1.66642	3.03298	0.766749	0.509608	1.59845	0.109943	0.229465
ENSMUSG00000010175	Prox1	protein_coding	1	prospero homeobox 1	PROX1	4.41827	-0.0291573	-0.0147092	0.558255	-0.0263293	0.978995	0.987461
ENSMUSG00000010277	Bltp2	protein_coding	11	bridge-like lipid transfer protein family member 2	BLTP2	5577.05	0.051878	0.0516167	0.0790364	0.653075	0.513708	0.671903
ENSMUSG00000010290	AI597479	protein_coding	1	expressed sequence AI597479	C2orf49	320.078	0.368147	0.361785	0.145466	2.48699	0.0128829	0.0416467
ENSMUSG00000010307	Tmem86a	protein_coding	7	transmembrane protein 86A	TMEM86A	59.7131	1.52466	1.41331	0.28983	4.85915	1.17894e-06	9.66828e-06
ENSMUSG00000010342	Tex14	protein_coding	11	testis expressed gene 14	TEX14	22.6265	0.493242	0.416214	0.405142	1.0266	0.304608	0.47619
ENSMUSG00000010358	Ifi35	protein_coding	11	interferon-induced protein 35	IFI35	845.066	-0.415463	-0.4104	0.1225	-3.35017	0.000807611	0.00383842
ENSMUSG00000010362	Rdm1	protein_coding	11	RAD52 motif 1	RDM1	309.935	0.554894	0.545557	0.143623	3.79817	0.000145766	0.000828446
ENSMUSG00000010376	Nedd8	protein_coding	14	neural precursor cell expressed, developmentally down-regulated gene 8	NEDD8	599.478	0.293194	0.289243	0.128774	2.24608	0.0246986	0.0713293
ENSMUSG00000010392	Gosr1	protein_coding	11	golgi SNAP receptor complex member 1	GOSR1	1488.9	0.441113	0.438165	0.0909658	4.81676	1.45907e-06	1.17772e-05
ENSMUSG00000010406	Mrpl52	protein_coding	14	mitochondrial ribosomal protein L52	MRPL52	568.727	0.453184	0.442462	0.16972	2.60691	0.00913641	0.0312247
ENSMUSG00000010453	Kansl3	protein_coding	1	KAT8 regulatory NSL complex subunit 3	KANSL3	2100.32	-0.072664	-0.0721625	0.0924437	-0.780609	0.435032	0.602298
ENSMUSG00000010492	Uckl1os	lncRNA	2	uridine-cytidine kinase 1-like 1, opposite strand		7.57875	0.811922	0.536914	0.527714	1.01472	0.310239	0.482359
ENSMUSG00000010517	Faf1	protein_coding	4	Fas-associated factor 1	FAF1	941.864	-0.204773	-0.20272	0.111208	-1.82289	0.0683195	0.15959
ENSMUSG00000010538	Tsacc	protein_coding	3	TSSK6 activating co-chaperone	TSACC	33.5398	-0.694802	-0.625438	0.334615	-1.86746	0.061838	0.147845
ENSMUSG00000010554	Mettl16	protein_coding	11	methyltransferase like 16	METTL16	925.001	-0.403524	-0.400069	0.102877	-3.88878	0.000100749	0.000594584
ENSMUSG00000010592	Dazl	protein_coding	17	deleted in azoospermia-like	DAZ1,DAZ2,DAZ3,DAZ4,DAZL	2.66475	2.0752	0.763826	0.545062	1.40296	0.160628	0.304276
ENSMUSG00000010607	Pigyl	protein_coding	9	phosphatidylinositol glycan anchor biosynthesis, class Y-like	PIGY	64.4633	0.404538	0.379012	0.271554	1.39531	0.162921	0.307163
ENSMUSG00000010608	Rbm25	protein_coding	12	RNA binding motif protein 25	RBM25	4293.28	-0.246882	-0.244575	0.107429	-2.27663	0.0228085	0.0669745
ENSMUSG00000010609	Psen2	protein_coding	1	presenilin 2	PSEN2	1579.23	0.136633	0.135534	0.099783	1.35828	0.174375	0.322842
ENSMUSG00000010651	Acaa1b	protein_coding	9	acetyl-Coenzyme A acyltransferase 1B	ACAA1	8.15033	0.98291	0.674959	0.516828	1.30012	0.19356	0.347752
ENSMUSG00000010660	Plcd1	protein_coding	9	phospholipase C, delta 1	PLCD1	7.22257	0.156632	0.103661	0.52823	0.196183	0.844467	0.90831
ENSMUSG00000010663	Fads1	protein_coding	19	fatty acid desaturase 1	FADS1	360.749	0.402435	0.395981	0.14026	2.82307	0.00475656	0.01801
ENSMUSG00000010721	Lmbr1	protein_coding	5	limb region 1	LMBR1	87.6349	0.0936285	0.0896022	0.226399	0.395783	0.692265	0.809275
ENSMUSG00000010751	Tnfrsf22	protein_coding	7	tumor necrosis factor receptor superfamily, member 22		412.709	-0.290812	-0.286989	0.12717	-2.2567	0.0240266	0.0697937
ENSMUSG00000010755	Cars	protein_coding	7	cysteinyl-tRNA synthetase	CARS1	888.029	-1.04893	-1.03767	0.11503	-9.02009	1.87935e-19	4.48579e-18
ENSMUSG00000010911	Apip	protein_coding	2	APAF1 interacting protein	APIP	66.322	0.236623	0.221392	0.273793	0.80863	0.418728	0.588487
ENSMUSG00000010914	Pdhx	protein_coding	2	pyruvate dehydrogenase complex, component X	PDHX	247.698	-0.129643	-0.127253	0.150216	-0.847134	0.39692	0.56715
ENSMUSG00000010936	Vac14	protein_coding	8	Vac14 homolog (S. cerevisiae)	VAC14	1646.68	-0.0664757	-0.0659625	0.0977285	-0.674957	0.499703	0.660025
ENSMUSG00000011008	Mcoln2	protein_coding	3	mucolipin 2	MCOLN2	85.9635	2.04197	1.92069	0.262842	7.26973	3.60193e-13	5.77882e-12
ENSMUSG00000011096	Akt1s1	protein_coding	7	AKT1 substrate 1 (proline-rich)	AKT1S1	428.998	-0.205345	-0.201592	0.149565	-1.34785	0.177707	0.327114
ENSMUSG00000011114	Tbrg1	protein_coding	9	transforming growth factor beta regulated gene 1	TBRG1	1178.08	-0.28895	-0.286633	0.0995689	-2.87874	0.00399268	0.0154827
ENSMUSG00000011148	Adssl1	protein_coding	12	adenylosuccinate synthetase like 1	ADSS1	12.5497	0.967306	0.708004	0.493654	1.42994	0.152735	0.293072
ENSMUSG00000011158	Brf1	protein_coding	12	BRF1, RNA polymerase III transcription initiation factor 90 kDa subunit	BRF1	2504.22	-0.542224	-0.538383	0.0936454	-5.74912	8.97091e-09	9.61091e-08
ENSMUSG00000011171	Vipr2	protein_coding	12	vasoactive intestinal peptide receptor 2	VIPR2	43.6499	5.37395	4.21905	0.422765	8.15475	3.49917e-16	6.99008e-15
ENSMUSG00000011179	Odc1	protein_coding	12	ornithine decarboxylase, structural 1	ODC1	2806.01	1.49505	1.48637	0.0848252	17.5215	9.82473e-69	1.13229e-66
ENSMUSG00000011254	Thg1l	protein_coding	11	tRNA-histidine guanylyltransferase 1-like (S. cerevisiae)	THG1L	133.869	0.446187	0.432983	0.18923	2.28776	0.0221513	0.0652907
ENSMUSG00000011256	Adam19	protein_coding	11	a disintegrin and metallopeptidase domain 19 (meltrin beta)	ADAM19	2726.73	1.51341	1.50155	0.0984441	15.2517	1.60473e-52	1.16191e-50
ENSMUSG00000011257	Pabpc4	protein_coding	4	poly(A) binding protein, cytoplasmic 4	PABPC4	1618.82	0.560565	0.554977	0.110926	5.00306	5.64283e-07	4.83526e-06
ENSMUSG00000011267	Zfp296	protein_coding	7	zinc finger protein 296	ZNF296	18.1086	0.0104129	0.00850391	0.43205	0.0196821	0.984297	0.99103
ENSMUSG00000011306	Sugp1	protein_coding	8	SURP and G patch domain containing 1	SUGP1	1328.14	0.0210161	0.0208484	0.0993289	0.209893	0.833751	0.901517
ENSMUSG00000011382	Dhdh	protein_coding	7	dihydrodiol dehydrogenase (dimeric)	DHDH	32.9479	1.13847	1.00731	0.355561	2.8252	0.00472516	0.017912
ENSMUSG00000011427	Zfp790	protein_coding	7	zinc finger protein 790	ZNF790	532.578	-0.188318	-0.185829	0.127535	-1.45708	0.145095	0.282009
ENSMUSG00000011589	Fsd1	protein_coding	17	fibronectin type 3 and SPRY domain-containing protein	FSD1	3.21474	4.04614	1.43275	0.553477	2.57407	0.0100509	0.0337637
ENSMUSG00000011658	Fuz	protein_coding	7	fuzzy planar cell polarity protein	FUZ	546.627	-0.0761614	-0.0751018	0.130774	-0.574288	0.565773	0.715463
ENSMUSG00000011751	Sptbn4	protein_coding	7	spectrin beta, non-erythrocytic 4	SPTBN4	6.0702	2.31096	1.2049	0.556157	2.1419	0.0322016	0.0879526
ENSMUSG00000011752	Pgam1	protein_coding	19	phosphoglycerate mutase 1	PGAM1,PGAM4	655.257	1.20802	1.19573	0.112008	10.6732	1.35887e-26	4.36025e-25
ENSMUSG00000011831	Evi5	protein_coding	5	ecotropic viral integration site 5	EVI5	45.7526	0.893155	0.808933	0.32584	2.47961	0.0131525	0.0423634
ENSMUSG00000011832	Evi5l	protein_coding	8	ecotropic viral integration site 5 like	EVI5L	434.175	0.62157	0.61045	0.148028	4.12351	3.73142e-05	0.000237119
ENSMUSG00000011837	Snapc2	protein_coding	8	small nuclear RNA activating complex, polypeptide 2	SNAPC2	260.825	0.295834	0.289845	0.157263	1.84299	0.0653311	0.154293
ENSMUSG00000011877	Git1	protein_coding	11	GIT ArfGAP 1	GIT1	1443.54	0.479492	0.474056	0.118212	4.01017	6.06758e-05	0.000373391
ENSMUSG00000011884	Gltp	protein_coding	5	glycolipid transfer protein	GLTP	2583.82	0.616468	0.612508	0.0891932	6.86713	6.55082e-12	9.57986e-11
ENSMUSG00000011958	Bnip2	protein_coding	9	BCL2/adenovirus E1B interacting protein 2	BNIP2	936.148	0.0636798	0.0630791	0.107905	0.58458	0.55883	0.710142
ENSMUSG00000011960	Ccnt1	protein_coding	15	cyclin T1	CCNT1	2389.26	-0.117327	-0.11659	0.0882442	-1.32122	0.186429	0.338626
ENSMUSG00000012076	Brms1l	protein_coding	12	breast cancer metastasis-suppressor 1-like	BRMS1L	316.729	-0.147273	-0.144966	0.138671	-1.04539	0.295843	0.466873
ENSMUSG00000012114	Med15	protein_coding	16	mediator complex subunit 15	MED15	3011.16	0.0552188	0.0548391	0.0922752	0.594299	0.552312	0.704386
ENSMUSG00000012117	Dhdds	protein_coding	4	dehydrodolichyl diphosphate synthase	DHDDS	708.586	0.108558	0.107406	0.114416	0.938728	0.34787	0.519743
ENSMUSG00000012123	Crybg2	protein_coding	4	crystallin beta-gamma domain containing 2	CRYBG2	126.478	-0.232385	-0.222562	0.224565	-0.991098	0.321638	0.494547
ENSMUSG00000012126	Ubxn11	protein_coding	4	UBX domain protein 11	UBXN11	556.414	-1.24165	-1.22575	0.125491	-9.76557	1.58217e-22	4.32343e-21
ENSMUSG00000012187	Mogat1	protein_coding	1	monoacylglycerol O-acyltransferase 1	MOGAT1	16.6247	-0.810205	-0.654254	0.439709	-1.4854	0.137439	0.270776
ENSMUSG00000012211	Tex22	protein_coding	12	testis expressed gene 22	TEX22	19.1745	-0.665286	-0.556383	0.413006	-1.34546	0.178478	0.328006
ENSMUSG00000012296	Tjap1	protein_coding	17	tight junction associated protein 1	TJAP1	662.899	0.109359	0.107554	0.142272	0.755972	0.449666	0.616163
ENSMUSG00000012405	Rpl15	protein_coding	14	ribosomal protein L15	RPL15	5557.11	-0.293868	-0.291841	0.0924193	-3.15779	0.0015897	0.00695788
ENSMUSG00000012422	Tmem167	protein_coding	13	transmembrane protein 167	TMEM167A	989.034	0.252975	0.249725	0.125709	1.98654	0.0469737	0.119253
ENSMUSG00000012429	Mplkip	protein_coding	13	M-phase specific PLK1 intereacting protein	MPLKIP	486.803	-0.263942	-0.260909	0.118981	-2.19285	0.0283182	0.0794516
ENSMUSG00000012443	Kif11	protein_coding	19	kinesin family member 11	KIF11	820.257	4.30324	3.98038	0.292546	13.5494	7.98872e-42	4.32212e-40
ENSMUSG00000012483	Rpa3	protein_coding	6	replication protein A3	RPA3	136.587	0.749969	0.725951	0.196522	3.69263	0.000221951	0.00120802
ENSMUSG00000012519	Mlkl	protein_coding	8	mixed lineage kinase domain-like	MLKL	12.1355	2.29796	1.68526	0.48684	3.3715	0.000747602	0.00358823
ENSMUSG00000012535	Tnpo3	protein_coding	6	transportin 3	TNPO3	2440.15	-0.185523	-0.184465	0.0840866	-2.19375	0.0282536	0.079362
ENSMUSG00000012609	Ttll5	protein_coding	12	tubulin tyrosine ligase-like family, member 5	TTLL5	730.79	0.162358	0.160814	0.108329	1.48449	0.137679	0.271052
ENSMUSG00000012640	Zfp715	protein_coding	7	zinc finger protein 715	ZNF175	650.969	-0.259628	-0.255769	0.135115	-1.89296	0.0583627	0.141508
ENSMUSG00000012819	Cdh23	protein_coding	10	cadherin 23 (otocadherin)	CDH23	254.869	4.5967	4.36151	0.241707	17.5479	6.16944e-69	7.19534e-67
ENSMUSG00000012848	Rps5	protein_coding	7	ribosomal protein S5	RPS5	14793.4	-0.56087	-0.558003	0.0796316	-7.00729	2.42974e-12	3.66853e-11
ENSMUSG00000012889	Podnl1	protein_coding	8	podocan-like 1	PODNL1	609.606	1.19027	1.16066	0.173918	6.67226	2.51898e-11	3.50945e-10
ENSMUSG00000013033	Adgrl1	protein_coding	8	adhesion G protein-coupled receptor L1	ADGRL1	3995.97	0.064191	0.0633502	0.126951	0.499014	0.61777	0.755181
ENSMUSG00000013076	Amotl1	protein_coding	9	angiomotin-like 1	AMOTL1	8.70727	2.23523	1.44375	0.528649	2.67167	0.00754754	0.0265877
ENSMUSG00000013089	Etv5	protein_coding	16	ets variant 5	ETV5	115.957	1.98464	1.88303	0.245512	7.64253	2.13e-14	3.74761e-13
ENSMUSG00000013150	Gfod2	protein_coding	8	glucose-fructose oxidoreductase domain containing 2	GFOD2	168.695	-1.25721	-1.22089	0.186897	-6.52755	6.68543e-11	8.95544e-10
ENSMUSG00000013155	Enkd1	protein_coding	8	enkurin domain containing 1	ENKD1	71.9929	1.73655	1.63564	0.260448	6.25331	4.01837e-10	4.97557e-09
ENSMUSG00000013160	Atp6v0d1	protein_coding	8	ATPase, H+ transporting, lysosomal V0 subunit D1	ATP6V0D1	835.715	0.374139	0.370851	0.10419	3.55932	0.000371821	0.00192145
ENSMUSG00000013236	Ptprs	protein_coding	17	protein tyrosine phosphatase, receptor type, S	PTPRS	1110.2	2.13887	2.11015	0.128465	16.4187	1.40531e-60	1.2911e-58
ENSMUSG00000013275	Slc41a1	protein_coding	1	solute carrier family 41, member 1	SLC41A1	1543.62	0.866635	0.85959	0.10027	8.57242	1.01335e-17	2.20773e-16
ENSMUSG00000013367	Iglon5	protein_coding	7	IgLON family member 5	IGLON5	3.04224	-0.339457	-0.153093	0.555406	-0.27445	0.783739	0.869645
ENSMUSG00000013419	Zfp651	protein_coding	9	zinc finger protein 651	ZBTB47	55.1754	0.374166	0.346664	0.291501	1.18885	0.234497	0.398509
ENSMUSG00000013465	Nelfb	protein_coding	2	negative elongation factor complex member B	NELFB	1612.1	0.133015	0.13171	0.110031	1.19702	0.231297	0.394827
ENSMUSG00000013495	Tmem175	protein_coding	5	transmembrane protein 175	TMEM175	560.55	-0.0679525	-0.0670692	0.126451	-0.5304	0.595834	0.737624
ENSMUSG00000013523	Bcas1	protein_coding	2	brain enriched myelin associated protein 1	BCAS1	11.8958	1.30588	0.951592	0.494437	1.91378	0.0556484	0.136113
ENSMUSG00000013539	Tango2	protein_coding	16	transport and golgi organization 2	TANGO2	637.44	0.0381792	0.0377604	0.116295	0.324696	0.745411	0.844935
ENSMUSG00000013562	4833413E03Rik	lncRNA	17	RIKEN cDNA 4833413E03 gene		3.16585	-1.2376	-0.580113	0.557607	-1.03736	0.299569	0.470882
ENSMUSG00000013593	Ndufs2	protein_coding	1	NADH:ubiquinone oxidoreductase core subunit S2	NDUFS2	1632.53	0.328972	0.325625	0.112057	2.90586	0.00366242	0.0143268
ENSMUSG00000013622	Atraid	protein_coding	5	all-trans retinoic acid induced differentiation factor	ATRAID	243.674	-0.108504	-0.10611	0.163989	-0.64706	0.517593	0.675125
ENSMUSG00000013629	Cad	protein_coding	5	carbamoyl-phosphate synthetase 2, aspartate transcarbamylase, and dihydroorotase	CAD	2240.31	0.102075	0.101167	0.104865	0.964735	0.334677	0.507266
ENSMUSG00000013646	Sh3bp5l	protein_coding	11	SH3 binding domain protein 5 like	SH3BP5L	489.804	0.0169358	0.0166941	0.132451	0.126039	0.899701	0.940403
ENSMUSG00000013662	Atad1	protein_coding	19	ATPase family, AAA domain containing 1	ATAD1	1264.67	-0.0855302	-0.084558	0.118358	-0.714424	0.474965	0.638962
ENSMUSG00000013663	Pten	protein_coding	19	phosphatase and tensin homolog	PTEN	3775.23	-0.0350329	-0.0347383	0.101962	-0.340699	0.733331	0.836708
ENSMUSG00000013698	Pea15a	protein_coding	1	proliferation and apoptosis adaptor protein 15A	PEA15	841.517	-0.482888	-0.478239	0.109021	-4.38658	1.15146e-05	8.01538e-05
ENSMUSG00000013701	Timm23	protein_coding	14	translocase of inner mitochondrial membrane 23	TIMM23,TIMM23B	579.679	0.119348	0.117984	0.118698	0.993984	0.320231	0.493189
ENSMUSG00000013707	Tnfaip8l2	protein_coding	3	tumor necrosis factor, alpha-induced protein 8-like 2	TNFAIP8L2	987.334	-0.223167	-0.221153	0.105601	-2.09423	0.0362397	0.0968114
ENSMUSG00000013736	Trnt1	protein_coding	6	tRNA nucleotidyl transferase, CCA-adding, 1	TRNT1	801.321	-0.327747	-0.324141	0.116471	-2.78299	0.00538608	0.0200468
ENSMUSG00000013787	Ehmt2	protein_coding	17	euchromatic histone lysine N-methyltransferase 2	EHMT2	3695.35	0.653557	0.646696	0.113802	5.68258	1.32681e-08	1.39613e-07
ENSMUSG00000013822	Elof1	protein_coding	9	ELF1 homolog, elongation factor 1	ELOF1	315.126	0.519125	0.511151	0.137318	3.72208	0.000197588	0.00108989
ENSMUSG00000013833	Med16	protein_coding	10	mediator complex subunit 16	MED16	786.698	0.226671	0.223974	0.121067	1.84998	0.0643161	0.152413
ENSMUSG00000013846	St3gal1	protein_coding	15	ST3 beta-galactoside alpha-2,3-sialyltransferase 1	ST3GAL1	6840.71	1.05179	1.04491	0.0900099	11.6087	3.72109e-31	1.42669e-29
ENSMUSG00000013858	Tmem259	protein_coding	10	transmembrane protein 259	TMEM259	2407.12	-0.096649	-0.095538	0.119033	-0.802614	0.422198	0.591369
ENSMUSG00000013878	Rnf170	protein_coding	8	ring finger protein 170	RNF170	344.012	0.103093	0.101409	0.141551	0.716406	0.473741	0.637976
ENSMUSG00000013921	Clip3	protein_coding	7	CAP-GLY domain containing linker protein 3	CLIP3	35.9898	2.96171	2.53742	0.384381	6.41187	1.43746e-10	1.86277e-09
ENSMUSG00000013928	1700020L13Rik	transcribed_unitary_pseudogene	7	RIKEN cDNA 1700020L13 gene		8.7357	-0.140476	-0.096068	0.519561	-0.184646	0.853506	0.913694
ENSMUSG00000013973	Dedd	protein_coding	1	death effector domain-containing	DEDD	625.665	0.151949	0.150414	0.111684	1.34677	0.178054	0.327382
ENSMUSG00000013997	Nit1	protein_coding	1	nitrilase 1	NIT1	468.996	0.132854	0.131275	0.120961	1.08526	0.277805	0.447358
ENSMUSG00000014030	Pax5	protein_coding	4	paired box 5	PAX5	117.876	7.83513	5.9299	0.409656	9.14948	5.72106e-20	1.41228e-18
ENSMUSG00000014039	Prdm15	protein_coding	16	PR domain containing 15	PRDM15	1222.95	0.0156784	0.0155344	0.106496	0.145869	0.884025	0.930862
ENSMUSG00000014074	Rnf168	protein_coding	16	ring finger protein 168	RNF168	578.041	0.0950219	0.0938225	0.124621	0.752868	0.451529	0.617587
ENSMUSG00000014075	Dynlt2b	protein_coding	16	dynein light chain Tctex-type 2B	DYNLT2B	10.3238	-0.573985	-0.431839	0.48155	-0.896008	0.370249	0.541879
ENSMUSG00000014077	Chp1	protein_coding	2	calcineurin-like EF hand protein 1	CHP1	1347.71	0.152776	0.151529	0.100471	1.50818	0.131508	0.261954
ENSMUSG00000014158	Trpv4	protein_coding	5	transient receptor potential cation channel, subfamily V, member 4	TRPV4	14.5286	0.0859132	0.0688294	0.445565	0.154485	0.877227	0.92676
ENSMUSG00000014164	Klhl3	protein_coding	13	kelch-like 3	KLHL3	1078.19	0.000964407	0.000955665	0.105514	0.00905768	0.992773	0.996046
ENSMUSG00000014177	Tvp23b	protein_coding	11	trans-golgi network vesicle protein 23B	TVP23B,TVP23C,TVP23C-CDRT4	212.118	-0.0787573	-0.0771257	0.158989	-0.485108	0.627599	0.762888
ENSMUSG00000014195	Dnajc7	protein_coding	11	DnaJ heat shock protein family (Hsp40) member C7	DNAJC7	3433.04	-0.138657	-0.137843	0.0853037	-1.61591	0.106114	0.223499
ENSMUSG00000014226	Cacybp	protein_coding	1	calcyclin binding protein	CACYBP	704.064	-0.115698	-0.114003	0.134127	-0.849966	0.395344	0.565519
ENSMUSG00000014232	Cluap1	protein_coding	16	clusterin associated protein 1	CLUAP1	426.604	-0.128324	-0.126764	0.122373	-1.03588	0.30026	0.471674
ENSMUSG00000014243	Zswim7	protein_coding	11	zinc finger SWIM-type containing 7	ZSWIM7	33.5703	-0.238463	-0.213768	0.340192	-0.628331	0.529787	0.685217
ENSMUSG00000014245	Pigl	protein_coding	11	phosphatidylinositol glycan anchor biosynthesis, class L	PIGL	257.229	-0.0032762	-0.00320562	0.162317	-0.019748	0.984244	0.99103
ENSMUSG00000014294	Ndufa2	protein_coding	18	NADH:ubiquinone oxidoreductase subunit A2	NDUFA2	464.312	-0.0826014	-0.0810823	0.150067	-0.540303	0.588988	0.73269
ENSMUSG00000014301	Pam16	protein_coding	16	presequence translocase-asssociated motor 16	PAM16	306.97	-0.0237229	-0.0232445	0.156946	-0.148106	0.882259	0.929796
ENSMUSG00000014303	Glis2	protein_coding	16	GLIS family zinc finger 2	GLIS2	4.67946	0.117157	0.0659133	0.553771	0.11916	0.905149	0.943566
ENSMUSG00000014313	Cox6c	protein_coding	15	cytochrome c oxidase subunit 6C	COX6C	421.65	0.05815	0.0572923	0.134616	0.425597	0.670402	0.793667
ENSMUSG00000014349	Ube2z	protein_coding	11	ubiquitin-conjugating enzyme E2Z	UBE2Z	1735.45	0.441779	0.438709	0.0927527	4.72983	2.24704e-06	1.76048e-05
ENSMUSG00000014353	Tmem87b	protein_coding	2	transmembrane protein 87B	TMEM87B	980.177	-0.325192	-0.321975	0.110504	-2.91368	0.003572	0.0140124
ENSMUSG00000014355	Anapc1	protein_coding	2	anaphase promoting complex subunit 1	ANAPC1	4685.5	0.0835068	0.0830418	0.0830785	0.999559	0.317524	0.490515
ENSMUSG00000014402	Tsg101	protein_coding	7	tumor susceptibility gene 101	TSG101	632.287	0.324069	0.320011	0.12415	2.57758	0.00994941	0.0334689
ENSMUSG00000014418	Hps5	protein_coding	7	HPS5, biogenesis of lysosomal organelles complex 2 subunit 2	HPS5	1184.53	-0.0549374	-0.0545003	0.0992067	-0.54936	0.582758	0.727855
ENSMUSG00000014426	Map3k4	protein_coding	17	mitogen-activated protein kinase kinase kinase 4	MAP3K4	1856.6	-0.112302	-0.111482	0.0950325	-1.1731	0.240757	0.406306
ENSMUSG00000014444	Piezo1	protein_coding	8	piezo-type mechanosensitive ion channel component 1	PIEZO1	2771.22	-0.321828	-0.318536	0.112342	-2.83541	0.00457664	0.0173964
ENSMUSG00000014470	Rnf166	protein_coding	8	ring finger protein 166	RNF166	1242.33	-0.325114	-0.320363	0.133992	-2.39089	0.0168076	0.051855
ENSMUSG00000014496	Ankrd28	protein_coding	14	ankyrin repeat domain 28	ANKRD28	1233.85	0.238914	0.236656	0.108017	2.19091	0.0284585	0.0797764
ENSMUSG00000014498	Ankrd52	protein_coding	10	ankyrin repeat domain 52	ANKRD52	3360.99	0.266679	0.263993	0.111482	2.36803	0.0178831	0.0546195
ENSMUSG00000014503	Pkd2l2	protein_coding	18	polycystic kidney disease 2-like 2	PKD2L2	12.2494	-1.51541	-1.14501	0.477344	-2.37951	0.0173354	0.0532307
ENSMUSG00000014504	Srp19	protein_coding	18	signal recognition particle 19	SRP19	299.49	-0.145207	-0.142468	0.151884	-0.93801	0.348239	0.519947
ENSMUSG00000014547	Wdfy2	protein_coding	14	WD repeat and FYVE domain containing 2	WDFY2	1196.34	1.66333	1.6501	0.0991566	16.6376	3.72306e-62	3.5201e-60
ENSMUSG00000014550	Rbsn	protein_coding	6	rabenosyn, RAB effector	RBSN	800.669	-0.129498	-0.128318	0.106107	-1.20932	0.226539	0.389436
ENSMUSG00000014551	Mrps25	protein_coding	6	mitochondrial ribosomal protein S25	MRPS25	343.271	-0.421567	-0.415495	0.133056	-3.12259	0.00179268	0.00772818
ENSMUSG00000014554	Dguok	protein_coding	6	deoxyguanosine kinase	DGUOK	649.216	-0.0638882	-0.0632474	0.111242	-0.56856	0.569655	0.71832
ENSMUSG00000014592	Camta1	protein_coding	4	calmodulin binding transcription activator 1	CAMTA1	325.322	-0.0609662	-0.0600717	0.134261	-0.447424	0.654569	0.782294
ENSMUSG00000014599	Csf1	protein_coding	3	colony stimulating factor 1 (macrophage)	CSF1	231.56	2.05404	1.99492	0.186417	10.6795	1.26943e-26	4.08e-25
ENSMUSG00000014601	Strip1	protein_coding	3	striatin interacting protein 1	STRIP1	1153.89	-0.114142	-0.113232	0.099299	-1.14031	0.254155	0.420762
ENSMUSG00000014606	Slc25a11	protein_coding	11	solute carrier family 25 (mitochondrial carrier oxoglutarate carrier), member 11	SLC25A11	1155.24	0.321076	0.318082	0.10732	2.96384	0.00303824	0.0121963
ENSMUSG00000014609	Chrne	protein_coding	11	cholinergic receptor, nicotinic, epsilon polypeptide	CHRNE	20.9748	0.39478	0.333404	0.404621	0.823407	0.410277	0.580401
ENSMUSG00000014633	Cmc2	protein_coding	8	COX assembly mitochondrial protein 2	CMC2	123.074	0.916251	0.882016	0.211708	4.16358	3.13295e-05	0.000201523
ENSMUSG00000014668	Chfr	protein_coding	5	checkpoint with forkhead and ring finger domains	CHFR	1741.65	0.161775	0.160748	0.0886661	1.81296	0.0698386	0.16234
ENSMUSG00000014686	Ceacam16	protein_coding	7	CEA cell adhesion molecule 16	CEACAM16	4.32333	0.864415	0.42548	0.558249	0.761149	0.446568	0.613188
ENSMUSG00000014748	Tex261	protein_coding	6	testis expressed gene 261	TEX261	1221.25	0.0330981	0.0328547	0.0953824	0.344453	0.730506	0.834866
ENSMUSG00000014763	Fam120b	protein_coding	17	family with sequence similarity 120, member B	FAM120B	1847.68	-0.152505	-0.15154	0.0885159	-1.71201	0.0868944	0.192323
ENSMUSG00000014767	Tbp	protein_coding	17	TATA box binding protein	TBP	819.639	-0.0971238	-0.0962535	0.105221	-0.914775	0.36031	0.532253
ENSMUSG00000014769	Psmb1	protein_coding	17	proteasome (prosome, macropain) subunit, beta type 1	PSMB1	1730.06	0.243107	0.241458	0.0916491	2.63458	0.00842403	0.0291707
ENSMUSG00000014771	Pdcd2	protein_coding	17	programmed cell death 2	PDCD2	364.231	-0.285679	-0.281753	0.12998	-2.16763	0.0301866	0.0836163
ENSMUSG00000014773	Dll1	protein_coding	17	delta like canonical Notch ligand 1	DLL1	3.47775	5.20144	1.7263	0.551888	3.31112	0.000929223	0.00434224
ENSMUSG00000014776	Nol3	protein_coding	8	nucleolar protein 3 (apoptosis repressor with CARD domain)	NOL3	2.12968	-1.30344	-0.462977	0.536742	-0.862178	0.388589	0.559352
ENSMUSG00000014778	Fhod1	protein_coding	8	formin homology 2 domain containing 1	FHOD1	1014.68	0.0859498	0.0847665	0.130108	0.65151	0.514717	0.672739
ENSMUSG00000014786	Slc9a5	protein_coding	8	solute carrier family 9 (sodium/hydrogen exchanger), member 5	SLC9A5	51.8007	2.44281	2.18658	0.3392	6.36839	1.91024e-10	2.4463e-09
ENSMUSG00000014791	Elmo3	protein_coding	8	engulfment and cell motility 3	ELMO3	237.877	0.153877	0.150175	0.171052	0.877944	0.379974	0.55139
ENSMUSG00000014837	Matcap1	protein_coding	8	microtubule associated tyrosine carboxypeptidase 1	MATCAP1	112.291	-0.175229	-0.167903	0.223603	-0.750853	0.452741	0.618723
ENSMUSG00000014846	Tppp3	protein_coding	8	tubulin polymerization-promoting protein family member 3	TPPP3	3.50593	-0.203093	-0.0999433	0.558215	-0.179238	0.857751	0.916123
ENSMUSG00000014850	Msh3	protein_coding	13	mutS homolog 3	MSH3	997.266	-0.172102	-0.17059	0.104196	-1.6372	0.101588	0.216561
ENSMUSG00000014852	Adamts13	protein_coding	2	a disintegrin-like and metallopeptidase (reprolysin type) with thrombospondin type 1 motif, 13	ADAMTS13	8.35925	-0.618639	-0.379803	0.543482	-0.698032	0.485157	0.6476
ENSMUSG00000014856	Tmem208	protein_coding	8	transmembrane protein 208	TMEM208	364.071	-0.114531	-0.112939	0.130699	-0.864119	0.387523	0.55835
ENSMUSG00000014859	E2f4	protein_coding	8	E2F transcription factor 4	E2F4	1732.27	0.372065	0.367731	0.119817	3.06907	0.00214728	0.00904858
ENSMUSG00000014867	Surf4	protein_coding	2	surfeit gene 4	SURF4	2658.38	0.241684	0.239488	0.105964	2.26008	0.023816	0.0693784
ENSMUSG00000014873	Surf2	protein_coding	2	surfeit gene 2	SURF2	613.762	-0.662496	-0.654501	0.121935	-5.36736	7.98983e-08	7.74604e-07
ENSMUSG00000014905	Dnajb9	protein_coding	12	DnaJ heat shock protein family (Hsp40) member B9	DNAJB9	940.573	-0.432451	-0.424889	0.146344	-2.90334	0.00369204	0.014431
ENSMUSG00000014907	Naf1	protein_coding	8	nuclear assembly factor 1 ribonucleoprotein	NAF1	197.063	0.430769	0.417659	0.191757	2.1779	0.0294134	0.0818642
ENSMUSG00000014932	Yes1	protein_coding	5	YES proto-oncogene 1, Src family tyrosine kinase	YES1	32.5729	-1.33306	-1.17302	0.362713	-3.22118	0.00127663	0.00574026
ENSMUSG00000014956	Ppp1cb	protein_coding	5	protein phosphatase 1 catalytic subunit beta	PPP1CB	3255.37	-0.0182999	-0.0181339	0.105877	-0.171273	0.86401	0.9198
ENSMUSG00000014959	Gorasp2	protein_coding	2	golgi reassembly stacking protein 2	GORASP2	1012.2	-0.0617329	-0.0612173	0.101615	-0.602443	0.546879	0.699656
ENSMUSG00000014980	Tsen15	protein_coding	1	tRNA splicing endonuclease subunit 15	TSEN15	159.654	0.011978	0.0116084	0.193093	0.0601179	0.952062	0.970905
ENSMUSG00000015002	Efr3a	protein_coding	15	EFR3 homolog A	EFR3A	2801.18	-0.304	-0.300702	0.115653	-2.60003	0.00932153	0.0317349
ENSMUSG00000015013	Trappc2l	protein_coding	8	trafficking protein particle complex 2L	TRAPPC2L	231.404	-0.109028	-0.106756	0.15953	-0.669187	0.503376	0.662763
ENSMUSG00000015016	Acsf3	protein_coding	8	acyl-CoA synthetase family member 3	ACSF3	313.912	0.553236	0.542655	0.152924	3.5482	0.000387873	0.00199488
ENSMUSG00000015023	Ddx19a	protein_coding	8	DEAD box helicase 19a	DDX19A	1002.63	0.545279	0.540184	0.107436	5.02783	4.96054e-07	4.28644e-06
ENSMUSG00000015027	Galns	protein_coding	8	galactosamine (N-acetyl)-6-sulfate sulfatase	GALNS	348.076	0.147039	0.144672	0.140531	1.02946	0.303265	0.474879
ENSMUSG00000015083	C8g	protein_coding	2	complement component 8, gamma polypeptide	C8G	8.60073	0.723364	0.504933	0.512043	0.983749	0.325239	0.497663
ENSMUSG00000015087	Rabl6	protein_coding	2	RAB, member RAS oncogene family-like 6	RABL6	1633.48	-0.343134	-0.340353	0.100132	-3.39901	0.000676294	0.00328565
ENSMUSG00000015092	Edf1	protein_coding	2	endothelial differentiation-related factor 1	EDF1	763.209	0.0821627	0.0808744	0.138747	0.582886	0.55997	0.711124
ENSMUSG00000015094	Npdc1	protein_coding	2	neural proliferation, differentiation and control 1	NPDC1	24.4722	4.07766	3.13316	0.44973	6.28628	3.25156e-10	4.06748e-09
ENSMUSG00000015095	Fbxw5	protein_coding	2	F-box and WD-40 domain protein 5	FBXW5	922.488	0.22791	0.225512	0.113948	1.97906	0.0478095	0.120917
ENSMUSG00000015112	Slc25a13	protein_coding	6	solute carrier family 25 (mitochondrial carrier, adenine nucleotide translocator), member 13	SLC25A13	136.997	2.25342	2.16279	0.218726	9.84345	7.31601e-23	2.03563e-21
ENSMUSG00000015120	Ube2i	protein_coding	17	ubiquitin-conjugating enzyme E2I	UBE2I	3424.42	0.0650639	0.0646354	0.0902995	0.71579	0.474121	0.638223
ENSMUSG00000015126	Tsr3	protein_coding	17	TSR3 20S rRNA accumulation	TSR3	253.437	0.106866	0.104995	0.146406	0.717147	0.473283	0.637581
ENSMUSG00000015127	Unkl	protein_coding	17	unkempt family like zinc finger	UNKL	1446.13	0.316958	0.314172	0.104229	3.01423	0.00257632	0.0105707
ENSMUSG00000015133	Lrrk1	protein_coding	7	leucine-rich repeat kinase 1	LRRK1	10.532	0.0591733	0.0431553	0.496118	0.0869782	0.930689	0.95824
ENSMUSG00000015143	Actn1	protein_coding	12	actinin, alpha 1	ACTN1	9667.92	-0.803599	-0.799094	0.0833629	-9.58569	9.18459e-22	2.43717e-20
ENSMUSG00000015149	Sirt2	protein_coding	7	sirtuin 2	SIRT2	1251.91	0.34029	0.337	0.109269	3.0841	0.00204166	0.00867106
ENSMUSG00000015165	Hnrnpl	protein_coding	7	heterogeneous nuclear ribonucleoprotein L	HNRNPL	8810.06	0.107845	0.107181	0.0873261	1.22737	0.219683	0.381115
ENSMUSG00000015176	Nolc1	protein_coding	19	nucleolar and coiled-body phosphoprotein 1	NOLC1	1075.77	-0.123387	-0.12224	0.107143	-1.1409	0.25391	0.420528
ENSMUSG00000015189	Casd1	protein_coding	6	CAS1 domain containing 1	CASD1	843.964	0.0355778	0.0350931	0.129407	0.271185	0.786249	0.871463
ENSMUSG00000015202	Cnksr3	protein_coding	10	Cnksr family member 3	CNKSR3	250.506	-0.829418	-0.813211	0.154488	-5.2629	1.41804e-07	1.32276e-06
ENSMUSG00000015214	Mtmr1	protein_coding	X	myotubularin related protein 1	MTMR1	896.322	0.0915772	0.0905927	0.115144	0.786776	0.431413	0.59946
ENSMUSG00000015217	Hmgb3	protein_coding	X	high mobility group box 3	HMGB3	107.983	1.03322	0.994434	0.212069	4.6849	2.80099e-06	2.15462e-05
ENSMUSG00000015222	Map2	protein_coding	1	microtubule-associated protein 2	MAP2	57.7637	2.69595	2.47315	0.304029	7.99898	1.25455e-15	2.4241e-14
ENSMUSG00000015243	Abca1	protein_coding	4	ATP-binding cassette, sub-family A (ABC1), member 1	ABCA1	2254.72	-0.216402	-0.213206	0.134696	-1.58287	0.113452	0.23495
ENSMUSG00000015247	Nipsnap3b	protein_coding	4	nipsnap homolog 3B	NIPSNAP3A,NIPSNAP3B	294.765	0.0891312	0.087561	0.146842	0.596299	0.550975	0.703234
ENSMUSG00000015289	Lage3	protein_coding	X	L antigen family, member 3	LAGE3	176.593	0.484758	0.471484	0.18217	2.58786	0.00965734	0.0326669
ENSMUSG00000015290	Ubl4a	protein_coding	X	ubiquitin-like 4A	UBL4A	436.284	-0.0299584	-0.0295591	0.128064	-0.230814	0.81746	0.891876
ENSMUSG00000015291	Gdi1	protein_coding	X	guanosine diphosphate (GDP) dissociation inhibitor 1	GDI1	3201.35	0.121209	0.120451	0.0880072	1.36865	0.17111	0.318219
ENSMUSG00000015312	Gadd45b	protein_coding	10	growth arrest and DNA-damage-inducible 45 beta	GADD45B	482.122	1.71147	1.68666	0.133385	12.637	1.31948e-36	6.1044e-35
ENSMUSG00000015314	Slamf6	protein_coding	1	SLAM family member 6	SLAMF6	6053.73	1.43199	1.41797	0.109916	12.9002	4.49212e-38	2.20942e-36
ENSMUSG00000015316	Slamf1	protein_coding	1	signaling lymphocytic activation molecule family member 1	SLAMF1	809.672	0.896553	0.888377	0.106118	8.37084	5.72108e-17	1.1804e-15
ENSMUSG00000015335	Zdhhc12	protein_coding	2	zinc finger, DHHC domain containing 12	ZDHHC12	195.349	-0.129412	-0.125638	0.187924	-0.668547	0.503785	0.663077
ENSMUSG00000015337	Endog	protein_coding	2	endonuclease G	ENDOG	139.495	-0.108235	-0.105046	0.188864	-0.55619	0.578081	0.725002
ENSMUSG00000015340	Cybb	protein_coding	X	cytochrome b-245, beta polypeptide	CYBB	77.8261	4.16446	3.75513	0.322272	11.0181	3.12471e-28	1.08679e-26
ENSMUSG00000015341	Golga7	protein_coding	8	golgi autoantigen, golgin subfamily a, 7	GOLGA7	942.335	0.43591	0.432364	0.10028	4.31151	1.62147e-05	0.000110039
ENSMUSG00000015342	Xk	protein_coding	X	X-linked Kx blood group	XK	112.239	1.21057	1.16527	0.211746	5.49626	3.87923e-08	3.89061e-07
ENSMUSG00000015354	Pcolce2	protein_coding	9	procollagen C-endopeptidase enhancer 2	PCOLCE2	13.6313	6.19614	3.2318	0.529157	4.75513	1.98319e-06	1.57083e-05
ENSMUSG00000015355	Cd48	protein_coding	1	CD48 antigen	CD48	1334.52	-0.0516013	-0.0508867	0.13048	-0.389997	0.696539	0.812462
ENSMUSG00000015357	Clpx	protein_coding	9	caseinolytic mitochondrial matrix peptidase chaperone subunit	CLPX	556.247	-0.14059	-0.139041	0.116558	-1.1929	0.23291	0.396701
ENSMUSG00000015363	Trabd	protein_coding	15	TraB domain containing	TRABD	1300.5	0.160424	0.158939	0.106958	1.48599	0.137283	0.270556
ENSMUSG00000015377	Dennd6b	protein_coding	15	DENN domain containing 6B	DENND6B	648.938	-0.334357	-0.330002	0.126637	-2.60585	0.00916465	0.0312883
ENSMUSG00000015396	Cd83	protein_coding	13	CD83 antigen	CD83	232.05	1.81014	1.76779	0.168542	10.4726	1.15437e-25	3.56883e-24
ENSMUSG00000015437	Gzmb	protein_coding	14	granzyme B	GZMB,GZMH	12.3242	-0.797385	-0.5679	0.504227	-1.12708	0.259709	0.426971
ENSMUSG00000015451	C4a	lncRNA	17	complement component 4A (Rodgers blood group)	C4A,C4B,C4B_2	46.1424	-0.693883	-0.633704	0.313801	-2.0186	0.0435284	0.112292
ENSMUSG00000015452	Ager	protein_coding	17	advanced glycosylation end product-specific receptor	AGER	217.749	-0.853021	-0.825289	0.19795	-4.16832	3.06857e-05	0.000197706
ENSMUSG00000015461	Atf6b	protein_coding	17	activating transcription factor 6 beta	ATF6B	1456.33	0.156625	0.154499	0.12919	1.19591	0.231733	0.395293
ENSMUSG00000015467	Egfl8	protein_coding	17	EGF-like domain 8	EGFL8	62.0104	-0.891908	-0.827778	0.288539	-2.86608	0.00415589	0.0160286
ENSMUSG00000015468	Notch4	protein_coding	17	notch 4	NOTCH4	13.541	0.115259	0.0915823	0.451306	0.202836	0.839263	0.905112
ENSMUSG00000015474	Ppt2	protein_coding	17	palmitoyl-protein thioesterase 2	PPT2	184.688	-0.204647	-0.19887	0.184964	-1.07516	0.282302	0.452283
ENSMUSG00000015476	Prrt1	protein_coding	17	proline-rich transmembrane protein 1	PRRT1	101.201	-1.19611	-1.13575	0.244291	-4.64425	3.4131e-06	2.58163e-05
ENSMUSG00000015478	Rnf5	protein_coding	17	ring finger protein 5	RNF5	374.247	-0.131859	-0.129567	0.14599	-0.887495	0.374813	0.546588
ENSMUSG00000015488	Cacfd1	protein_coding	2	calcium channel flower domain containing 1	CACFD1	675.016	-0.172203	-0.170094	0.122827	-1.38482	0.166108	0.311534
ENSMUSG00000015501	Hivep2	protein_coding	10	human immunodeficiency virus type I enhancer binding protein 2	HIVEP2	9421.57	0.901559	0.896793	0.0809653	11.0762	1.63692e-28	5.79678e-27
ENSMUSG00000015522	Arnt	protein_coding	3	aryl hydrocarbon receptor nuclear translocator	ARNT	1624.05	-0.110333	-0.109501	0.0965979	-1.13358	0.256972	0.42416
ENSMUSG00000015533	Itga2	protein_coding	13	integrin alpha 2	ITGA2	63.195	-0.326997	-0.308422	0.258474	-1.19311	0.232826	0.396638
ENSMUSG00000015536	Mocs2	protein_coding	13	molybdenum cofactor synthesis 2	MOCS2	265.735	0.0483528	0.0474927	0.147594	0.321779	0.74762	0.846298
ENSMUSG00000015542	Nat9	protein_coding	11	N-acetyltransferase 9 (GCN5-related, putative)	NAT9	78.7309	-0.0512056	-0.048137	0.265272	-0.181439	0.856023	0.915231
ENSMUSG00000015575	Atp6v0e	protein_coding	17	ATPase, H+ transporting, lysosomal V0 subunit E	ATP6V0E1	911.18	0.102369	0.101423	0.10685	0.94921	0.342514	0.514987
ENSMUSG00000015597	Zfp318	protein_coding	17	zinc finger protein 318	ZNF318	1077.51	-0.13261	-0.131326	0.109316	-1.20134	0.22962	0.392859
ENSMUSG00000015599	Ttbk1	protein_coding	17	tau tubulin kinase 1	TTBK1	133.231	2.58976	2.47885	0.225028	10.9391	7.49608e-28	2.54357e-26
ENSMUSG00000015605	Srf	protein_coding	17	serum response factor	SRF	1768.85	0.152474	0.150803	0.116259	1.29713	0.194587	0.349049
ENSMUSG00000015619	Gata3	protein_coding	2	GATA binding protein 3	GATA3	1761.93	0.0699626	0.069196	0.116237	0.595301	0.551642	0.703716
ENSMUSG00000015647	Lama5	protein_coding	2	laminin, alpha 5	LAMA5	17.4503	-1.20087	-0.991823	0.421904	-2.34124	0.0192197	0.0581548
ENSMUSG00000015656	Hspa8	protein_coding	9	heat shock protein 8	HSPA8	27695.1	-0.0242803	-0.0241024	0.0952404	-0.253069	0.800215	0.881549
ENSMUSG00000015659	Serac1	protein_coding	17	serine active site containing 1	SERAC1	117.247	-0.127502	-0.12216	0.223678	-0.546146	0.584965	0.729502
ENSMUSG00000015668	Pdzd11	protein_coding	X	PDZ domain containing 11	PDZD11	235.326	0.734249	0.718852	0.159954	4.49317	7.01708e-06	5.0451e-05
ENSMUSG00000015671	Psma2	protein_coding	13	proteasome subunit alpha 2	PSMA2	1268.91	0.292335	0.289787	0.10378	2.79232	0.00523318	0.0195779
ENSMUSG00000015672	Mrpl32	protein_coding	13	mitochondrial ribosomal protein L32	MRPL32	233.484	0.0305479	0.0298191	0.170351	0.175046	0.861043	0.918342
ENSMUSG00000015697	Setdb1	protein_coding	3	SET domain, bifurcated 1	SETDB1	1880.47	0.0732171	0.0727598	0.0879677	0.82712	0.408169	0.57826
ENSMUSG00000015702	Anxa9	protein_coding	3	annexin A9	ANXA9	11.1366	0.197287	0.139141	0.508596	0.273854	0.784197	0.869853
ENSMUSG00000015709	Arnt2	protein_coding	7	aryl hydrocarbon receptor nuclear translocator 2	ARNT2	94.6999	2.69425	2.5523	0.24761	10.1926	2.13957e-24	6.31401e-23
ENSMUSG00000015711	Prune1	protein_coding	3	prune exopolyphosphatase	PRUNE1	228.636	-0.0214318	-0.0210107	0.154975	-0.135575	0.892158	0.935229
ENSMUSG00000015714	Cers2	protein_coding	3	ceramide synthase 2	CERS2	1845.47	0.126187	0.125213	0.0976974	1.28164	0.199968	0.356534
ENSMUSG00000015733	Capza2	protein_coding	6	capping actin protein of muscle Z-line subunit alpha 2	CAPZA2	1969.86	0.193637	0.191636	0.112899	1.69742	0.0896181	0.196786
ENSMUSG00000015745	Plekho1	protein_coding	3	pleckstrin homology domain containing, family O member 1	PLEKHO1	476.971	2.20844	2.16904	0.14768	14.6698	1.00657e-48	6.55688e-47
ENSMUSG00000015747	Vps45	protein_coding	3	vacuolar protein sorting 45	VPS45	348.452	0.373361	0.367517	0.138605	2.65143	0.00801527	0.0279723
ENSMUSG00000015748	Prpf3	protein_coding	3	pre-mRNA processing factor 3	PRPF3	903.488	-0.319858	-0.316696	0.110478	-2.86659	0.00414922	0.0160155
ENSMUSG00000015749	Anp32e	protein_coding	3	acidic (leucine-rich) nuclear phosphoprotein 32 family, member E	ANP32E	1357.64	0.629183	0.62383	0.102537	6.08381	1.1736e-09	1.38451e-08
ENSMUSG00000015750	Aph1a	protein_coding	3	aph1 homolog A, gamma secretase subunit	APH1A	591.485	0.270671	0.267789	0.114595	2.3368	0.0194496	0.0587319
ENSMUSG00000015755	Tab2	protein_coding	10	TGF-beta activated kinase 1/MAP3K7 binding protein 2	TAB2	3192.08	0.139909	0.138975	0.090931	1.52836	0.126424	0.254666
ENSMUSG00000015757	Ppil4	protein_coding	10	peptidylprolyl isomerase (cyclophilin)-like 4	PPIL4	994.836	-0.288294	-0.285008	0.118508	-2.40496	0.0161741	0.0502992
ENSMUSG00000015759	Cnih1	protein_coding	14	cornichon family AMPA receptor auxiliary protein 1	CNIH1	423.11	0.328524	0.323282	0.139885	2.311	0.0208328	0.062119
ENSMUSG00000015776	Med22	protein_coding	2	mediator complex subunit 22	MED22	706.784	0.271207	0.267447	0.130568	2.04832	0.040529	0.106029
ENSMUSG00000015790	Surf1	protein_coding	2	surfeit gene 1	SURF1	483.552	0.237127	0.23429	0.121412	1.92968	0.0536461	0.132272
ENSMUSG00000015804	Med28	protein_coding	5	mediator complex subunit 28	MED28	707.164	0.0489474	0.0484712	0.109589	0.442302	0.658271	0.785416
ENSMUSG00000015806	Qdpr	protein_coding	5	quinoid dihydropteridine reductase	QDPR	547.314	-0.0977509	-0.0964852	0.126263	-0.764153	0.444776	0.611528
ENSMUSG00000015812	Gnrh1	protein_coding	14	gonadotropin releasing hormone 1	GNRH1	61.7643	0.131467	0.123656	0.26404	0.468284	0.639581	0.77153
ENSMUSG00000015837	Sqstm1	protein_coding	11	sequestosome 1	SQSTM1	2833.68	-0.111883	-0.110931	0.102573	-1.08148	0.279482	0.449143
ENSMUSG00000015839	Nfe2l2	protein_coding	2	nuclear factor, erythroid derived 2, like 2	NFE2L2	1153.38	-0.439593	-0.435814	0.103071	-4.22827	2.35491e-05	0.000155374
ENSMUSG00000015846	Rxra	protein_coding	2	retinoid X receptor alpha	RXRA	429.008	0.232855	0.229817	0.126702	1.81382	0.0697062	0.16212
ENSMUSG00000015850	Adamtsl4	protein_coding	3	ADAMTS-like 4	ADAMTSL4	148.792	-0.53861	-0.514059	0.232906	-2.20687	0.0273229	0.0773049
ENSMUSG00000015869	Prpsap1	protein_coding	11	phosphoribosyl pyrophosphate synthetase-associated protein 1	PRPSAP1	948.287	-0.039303	-0.0389808	0.100686	-0.38715	0.698645	0.813552
ENSMUSG00000015879	Fam184b	protein_coding	5	family with sequence similarity 184, member B	FAM184B	3.0232	5.00872	1.51762	0.543282	3.02362	0.00249767	0.0102913
ENSMUSG00000015880	Ncapg	protein_coding	5	non-SMC condensin I complex, subunit G	NCAPG	331.717	4.42249	4.24754	0.214882	19.4053	6.96081e-84	1.23251e-81
ENSMUSG00000015882	Lcorl	protein_coding	5	ligand dependent nuclear receptor corepressor-like	LCORL	756.405	-0.255702	-0.250056	0.164054	-1.52423	0.127451	0.256152
ENSMUSG00000015889	Lta4h	protein_coding	10	leukotriene A4 hydrolase	LTA4H	2263.13	0.0510374	0.0507137	0.0886359	0.572158	0.567215	0.716541
ENSMUSG00000015890	Amdhd1	protein_coding	10	amidohydrolase domain containing 1	AMDHD1	2.98203	1.34628	0.509556	0.543933	0.939392	0.347529	0.51944
ENSMUSG00000015932	Dstn	protein_coding	2	destrin	DSTN	160.356	1.22911	1.19658	0.179122	6.67402	2.48883e-11	3.47242e-10
ENSMUSG00000015937	Macroh2a1	protein_coding	13	macroH2A.1 histone	MACROH2A1	4033.76	-0.0611999	-0.0608375	0.085672	-0.71012	0.477629	0.640997
ENSMUSG00000015942	Gtf2ird2	protein_coding	5	GTF2I repeat domain containing 2	GTF2IRD2,GTF2IRD2B	391.163	-0.454386	-0.448024	0.131228	-3.41395	0.000640275	0.00312782
ENSMUSG00000015943	Bola1	protein_coding	3	bolA-like 1 (E. coli)	BOLA1	102.372	-0.260865	-0.250241	0.220769	-1.13343	0.257035	0.424189
ENSMUSG00000015944	Castor2	protein_coding	5	cytosolic arginine sensor for mTORC1 subunit 2	CASTOR2,CASTOR3P	512.436	0.0698654	0.0686982	0.143159	0.479867	0.631322	0.765442
ENSMUSG00000015950	Ncf1	protein_coding	5	neutrophil cytosolic factor 1	NCF1,NCF1B,NCF1C	98.28	-0.997394	-0.943327	0.252392	-3.7355	0.000187345	0.00103987
ENSMUSG00000015961	Adss	protein_coding	1	adenylosuccinate synthetase, non muscle	ADSS2	1602.5	0.0943449	0.093449	0.108274	0.863083	0.388092	0.559005
ENSMUSG00000015966	Il17rb	protein_coding	14	interleukin 17 receptor B	IL17RB	54.3597	1.29219	1.20491	0.27966	4.29653	1.73496e-05	0.000117211
ENSMUSG00000015968	Cacna1d	protein_coding	14	calcium channel, voltage-dependent, L type, alpha 1D subunit	CACNA1D	142.017	4.12269	3.88928	0.253008	14.8597	6.01889e-50	4.0564e-48
ENSMUSG00000015970	Chdh	protein_coding	14	choline dehydrogenase	CHDH	120.792	1.2916	1.23525	0.227906	5.41314	6.19298e-08	6.07661e-07
ENSMUSG00000015971	Actr8	protein_coding	14	ARP8 actin-related protein 8	ACTR8	1016.92	-0.20304	-0.201304	0.102827	-1.95769	0.050266	0.125704
ENSMUSG00000015980	Lrrc27	protein_coding	7	leucine rich repeat containing 27	LRRC27	36.9148	-0.193154	-0.175901	0.31854	-0.552157	0.580841	0.726592
ENSMUSG00000015981	Stk32c	protein_coding	7	serine/threonine kinase 32C	STK32C	13.9521	2.52141	1.8802	0.47776	3.81564	0.000135829	0.000775365
ENSMUSG00000015994	Fnta	protein_coding	8	farnesyltransferase, CAAX box, alpha	FNTA	656.868	0.0967929	0.0958294	0.110824	0.864697	0.387205	0.558058
ENSMUSG00000016018	Mtrex	protein_coding	13	Mtr4 exosome RNA helicase	MTREX	1476.58	-0.0425651	-0.0421584	0.108626	-0.388105	0.697939	0.813315
ENSMUSG00000016024	Lbp	protein_coding	2	lipopolysaccharide binding protein	LBP	117.495	-0.871796	-0.828761	0.24176	-3.42664	0.000611103	0.00300112
ENSMUSG00000016028	Celsr1	protein_coding	15	cadherin, EGF LAG seven-pass G-type receptor 1	CELSR1	4860.76	0.0427286	0.0423057	0.110527	0.382765	0.701894	0.815487
ENSMUSG00000016087	Fli1	protein_coding	9	Friend leukemia integration 1	FLI1	2737.81	-0.0920067	-0.0914226	0.0886822	-1.0309	0.302587	0.474058
ENSMUSG00000016179	Camk1g	protein_coding	1	calcium/calmodulin-dependent protein kinase I gamma	CAMK1G	2.08286	4.47541	1.15852	0.51827	2.45188	0.0142113	0.0452055
ENSMUSG00000016181	Utp25	protein_coding	1	UTP25 small subunit processome component	UTP25	955.892	-0.509836	-0.505417	0.103492	-4.88355	1.04191e-06	8.64282e-06
ENSMUSG00000016194	Hsd11b1	protein_coding	1	hydroxysteroid 11-beta dehydrogenase 1	HSD11B1	1339.27	-0.42111	-0.417765	0.0991091	-4.21518	2.49578e-05	0.000163836
ENSMUSG00000016200	Syt14	protein_coding	1	synaptotagmin XIV	SYT14	16.2395	0.757147	0.582568	0.469335	1.24025	0.214883	0.375327
ENSMUSG00000016206	H2-M3	protein_coding	17	histocompatibility 2, M region locus 3	HLA-A,HLA-B,HLA-C,HLA-E,HLA-F,HLA-G,HLA-H	551.811	-0.396389	-0.391856	0.118687	-3.30155	0.000961513	0.00447809
ENSMUSG00000016239	Lonrf3	protein_coding	X	LON peptidase N-terminal domain and ring finger 3	LONRF3	17.6814	1.50579	1.21094	0.44085	2.72559	0.00641873	0.0232073
ENSMUSG00000016252	Atp5e	protein_coding	2	ATP synthase, H+ transporting, mitochondrial F1 complex, epsilon subunit	ATP5F1E,ATP5F1EP2	1021.58	0.117406	0.115809	0.129361	0.895228	0.370665	0.542351
ENSMUSG00000016253	Nelfcd	protein_coding	2	negative elongation factor complex member C/D, Th1l	NELFCD	729.375	0.367518	0.363114	0.12149	2.98878	0.00280093	0.011363
ENSMUSG00000016256	Ctsz	protein_coding	2	cathepsin Z	CTSZ	428.086	0.6391	0.628924	0.139782	4.4989	6.83062e-06	4.91467e-05
ENSMUSG00000016257	Prelid3b	protein_coding	2	PRELI domain containing 3B	PRELID3B	398.282	0.605816	0.597553	0.129476	4.61479	3.93497e-06	2.94322e-05
ENSMUSG00000016308	Ube2a	protein_coding	X	ubiquitin-conjugating enzyme E2A	UBE2A	443.734	0.180162	0.177641	0.131121	1.35479	0.175485	0.324127
ENSMUSG00000016319	Slc25a5	protein_coding	X	solute carrier family 25 (mitochondrial carrier, adenine nucleotide translocator), member 5	SLC25A5	4087.42	0.540008	0.537002	0.0830713	6.46432	1.01758e-10	1.33734e-09
ENSMUSG00000016344	Ppdpf	protein_coding	2	pancreatic progenitor cell differentiation and proliferation factor	PPDPF	756.445	-0.367055	-0.361021	0.141979	-2.54274	0.0109986	0.0364132
ENSMUSG00000016356	Col20a1	protein_coding	2	collagen, type XX, alpha 1	COL20A1	181.036	-0.484533	-0.469175	0.195596	-2.39851	0.016462	0.0509827
ENSMUSG00000016382	Pls3	protein_coding	X	plastin 3 (T-isoform)	PLS3	9.29327	2.31152	1.49465	0.527592	2.77551	0.00551158	0.0204357
ENSMUSG00000016409	Nkap	protein_coding	X	NFKB activating protein	NKAP	438.979	0.054636	0.0538412	0.133693	0.40272	0.687154	0.80581
ENSMUSG00000016427	Ndufa1	protein_coding	X	NADH:ubiquinone oxidoreductase subunit A1	NDUFA1	134.586	0.264109	0.255873	0.194082	1.31829	0.187406	0.339702
ENSMUSG00000016477	E2f3	protein_coding	13	E2F transcription factor 3	E2F3	269.541	1.99562	1.94051	0.182702	10.6044	2.84379e-26	9.00625e-25
ENSMUSG00000016481	Cr1l	protein_coding	1	complement component (3b/4b) receptor 1-like	CR1,CR1L	1730.24	-0.296081	-0.293022	0.112887	-2.59571	0.00943965	0.0320554
ENSMUSG00000016487	Ppfibp1	protein_coding	6	PTPRF interacting protein, binding protein 1 (liprin beta 1)	PPFIBP1	414.488	3.03172	2.95636	0.173396	16.9903	9.6857e-65	9.92887e-63
ENSMUSG00000016493	Cd46	protein_coding	1	CD46 antigen, complement regulatory protein	CD46	165.855	-0.73903	-0.713833	0.202473	-3.52495	0.000423559	0.00215734
ENSMUSG00000016495	Plgrkt	protein_coding	19	plasminogen receptor, C-terminal lysine transmembrane protein	PLGRKT	1473.34	-0.308049	-0.305932	0.0922432	-3.31657	0.000911292	0.00427281
ENSMUSG00000016496	Cd274	protein_coding	19	CD274 antigen	CD274	837.245	0.189615	0.187637	0.113411	1.65449	0.0980287	0.211138
ENSMUSG00000016498	Pdcd1lg2	protein_coding	19	programmed cell death 1 ligand 2	PDCD1LG2	64.59	1.86977	1.74035	0.282292	6.13159	8.7004e-10	1.03581e-08
ENSMUSG00000016503	Gtf3a	protein_coding	5	general transcription factor III A	GTF3A	611.836	0.179979	0.178099	0.113502	1.56911	0.116621	0.239729
ENSMUSG00000016510	Mtif3	protein_coding	5	mitochondrial translational initiation factor 3	MTIF3	436.646	-0.0789187	-0.0776814	0.13874	-0.559901	0.575547	0.723221
ENSMUSG00000016520	Lnx2	protein_coding	5	ligand of numb-protein X 2	LNX2	1631.68	1.241	1.22731	0.116634	10.5219	6.8472e-26	2.1441e-24
ENSMUSG00000016526	Dyrk3	protein_coding	1	dual-specificity tyrosine-(Y)-phosphorylation regulated kinase 3	DYRK3	4.9994	1.40542	0.723619	0.55767	1.29354	0.195823	0.350782
ENSMUSG00000016528	Mapkapk2	protein_coding	1	MAP kinase-activated protein kinase 2	MAPKAPK2	1577.71	0.497345	0.492795	0.106304	4.63564	3.55834e-06	2.68108e-05
ENSMUSG00000016529	Il10	protein_coding	1	interleukin 10	IL10	17.3789	1.00685	0.763383	0.477345	1.59501	0.11071	0.230613
ENSMUSG00000016534	Lamp2	protein_coding	X	lysosomal-associated membrane protein 2	LAMP2	913.999	0.990731	0.979136	0.120062	8.15454	3.50503e-16	6.99461e-15
ENSMUSG00000016541	Atxn10	protein_coding	15	ataxin 10	ATXN10	1480.18	0.229205	0.227454	0.0972087	2.33984	0.0192918	0.0583458
ENSMUSG00000016552	Foxred2	protein_coding	15	FAD-dependent oxidoreductase domain containing 2	FOXRED2	261.963	-0.380207	-0.370392	0.177139	-2.09086	0.0365404	0.0974078
ENSMUSG00000016554	Eif3d	protein_coding	15	eukaryotic translation initiation factor 3, subunit D	EIF3D	2214.46	-0.0146756	-0.014571	0.093975	-0.155051	0.876781	0.92654
ENSMUSG00000016559	H3f3b	protein_coding	11	H3.3 histone B	H3-3A,H3-3B	6921.3	0.128998	0.128159	0.0897785	1.4275	0.153437	0.294143
ENSMUSG00000016619	Nup50	protein_coding	15	nucleoporin 50	NUP50	1853.47	0.191617	0.190311	0.0918928	2.071	0.0383585	0.101344
ENSMUSG00000016624	Phf21b	protein_coding	15	PHD finger protein 21B	PHF21B	132.967	0.614175	0.594411	0.196996	3.01661	0.0025562	0.0104992
ENSMUSG00000016637	Ift27	protein_coding	15	intraflagellar transport 27	IFT27	222.064	0.312317	0.305513	0.16298	1.87446	0.0608675	0.146071
ENSMUSG00000016664	Pacsin2	protein_coding	15	protein kinase C and casein kinase substrate in neurons 2	PACSIN2	779.174	0.506803	0.502091	0.107159	4.68533	2.79512e-06	2.15095e-05
ENSMUSG00000016756	Cmah	protein_coding	13	cytidine monophospho-N-acetylneuraminic acid hydroxylase	CMAHP	4930.65	-0.973121	-0.962596	0.115483	-8.33527	7.73194e-17	1.57856e-15
ENSMUSG00000016757	Ttll12	protein_coding	15	tubulin tyrosine ligase-like family, member 12	TTLL12	1338.06	0.625478	0.618415	0.117983	5.24145	1.59324e-07	1.47628e-06
ENSMUSG00000016758	Bik	protein_coding	15	BCL2-interacting killer	BIK	35.1157	0.88974	0.801995	0.332498	2.40778	0.0160497	0.0499929
ENSMUSG00000016831	Tox4	protein_coding	14	TOX high mobility group box family member 4	TOX4	2188.7	0.279601	0.277919	0.0863462	3.21865	0.00128796	0.00578541
ENSMUSG00000016833	Mrps18c	protein_coding	5	mitochondrial ribosomal protein S18C	MRPS18C	190.057	0.0446307	0.043539	0.172491	0.252412	0.800723	0.881858
ENSMUSG00000016921	Srsf6	protein_coding	2	serine and arginine-rich splicing factor 6	SRSF6	6296.26	-0.31365	-0.312036	0.0798784	-3.90639	9.36862e-05	0.000556489
ENSMUSG00000016933	Plcg1	protein_coding	2	phospholipase C, gamma 1	PLCG1	12321.6	0.223706	0.222051	0.0956597	2.32126	0.0202728	0.0607653
ENSMUSG00000016940	Kctd2	protein_coding	11	potassium channel tetramerisation domain containing 2	KCTD2	798.111	-0.258729	-0.25605	0.113029	-2.26534	0.0234921	0.0686917
ENSMUSG00000016946	Kctd5	protein_coding	17	potassium channel tetramerisation domain containing 5	KCTD5	505.19	-0.0852435	-0.0840569	0.130819	-0.642544	0.52052	0.677504
ENSMUSG00000016984	Etaa1	protein_coding	11	Ewing tumor-associated antigen 1	ETAA1	494.992	0.135445	0.131989	0.176047	0.749738	0.453412	0.619342
ENSMUSG00000017002	Slpi	protein_coding	2	secretory leukocyte peptidase inhibitor	SLPI	44.6634	0.412607	0.371441	0.334502	1.11015	0.266936	0.43525
ENSMUSG00000017009	Sdc4	protein_coding	2	syndecan 4	SDC4	37.1717	-1.3957	-1.25129	0.339428	-3.67266	0.00024004	0.0012958
ENSMUSG00000017057	Il13ra1	protein_coding	X	interleukin 13 receptor, alpha 1	IL13RA1	5.57633	0.959423	0.526406	0.555221	0.946381	0.343954	0.516236
ENSMUSG00000017119	Nbr1	protein_coding	11	NBR1, autophagy cargo receptor	NBR1	2611.26	0.10911	0.108476	0.0848473	1.27849	0.201076	0.358084
ENSMUSG00000017132	Cyth1	protein_coding	11	cytohesin 1	CYTH1	5549.03	-0.223074	-0.221687	0.0877678	-2.52583	0.0115425	0.0379815
ENSMUSG00000017146	Brca1	protein_coding	11	breast cancer 1, early onset	BRCA1	360.21	2.53966	2.48249	0.165299	14.9826	9.53839e-51	6.65875e-49
ENSMUSG00000017167	Cntnap1	protein_coding	11	contactin associated protein-like 1	CNTNAP1	70.5149	2.16641	2.02065	0.278251	7.20828	5.66622e-13	8.9506e-12
ENSMUSG00000017176	Nt5c3b	protein_coding	11	5'-nucleotidase, cytosolic IIIB	NT5C3B	1038.93	0.145275	0.144052	0.101991	1.41239	0.157834	0.300267
ENSMUSG00000017188	Coa3	protein_coding	11	cytochrome C oxidase assembly factor 3	COA3	232.164	0.214434	0.210238	0.154677	1.35916	0.174095	0.322447
ENSMUSG00000017195	Zpbp2	protein_coding	11	zona pellucida binding protein 2	ZPBP2	32.1765	0.144412	0.127923	0.355235	0.360037	0.718819	0.827304
ENSMUSG00000017210	Med24	protein_coding	11	mediator complex subunit 24	MED24	1590.47	0.339266	0.336439	0.1015	3.31464	0.000917603	0.00429826
ENSMUSG00000017221	Psmd3	protein_coding	11	proteasome (prosome, macropain) 26S subunit, non-ATPase, 3	PSMD3	1729.22	0.0838006	0.0829667	0.110833	0.748576	0.454113	0.620032
ENSMUSG00000017264	Exosc10	protein_coding	4	exosome component 10	EXOSC10	2242.32	-0.036305	-0.0360354	0.0958822	-0.375829	0.707044	0.818786
ENSMUSG00000017286	Glod4	protein_coding	11	glyoxalase domain containing 4	GLOD4	314.475	0.675223	0.662873	0.149564	4.43149	9.35854e-06	6.621e-05
ENSMUSG00000017288	Vps53	protein_coding	11	VPS53 GARP complex subunit	VPS53	1315.46	0.139857	0.13889	0.0925298	1.50103	0.133348	0.264594
ENSMUSG00000017291	Taok1	protein_coding	11	TAO kinase 1	TAOK1	4066.79	-0.241153	-0.238781	0.110187	-2.16706	0.0302306	0.083696
ENSMUSG00000017299	Dnttip1	protein_coding	2	deoxynucleotidyltransferase, terminal, interacting protein 1	DNTTIP1	649.037	0.141449	0.139792	0.120126	1.16371	0.244543	0.410565
ENSMUSG00000017307	Acot8	protein_coding	2	acyl-CoA thioesterase 8	ACOT8	427.987	-0.152905	-0.149457	0.165801	-0.901413	0.367369	0.538879
ENSMUSG00000017314	Mpp2	protein_coding	11	membrane protein, palmitoylated 2 (MAGUK p55 subfamily member 2)	MPP2	336.799	3.16999	3.08274	0.182035	16.8483	1.07978e-63	1.08969e-61
ENSMUSG00000017376	Nlk	protein_coding	11	nemo like kinase	NLK	2800.54	-0.0970661	-0.0964856	0.0860863	-1.1208	0.262373	0.429793
ENSMUSG00000017386	Traf4	protein_coding	11	TNF receptor associated factor 4	TRAF4	647.291	-0.889	-0.87488	0.139626	-6.26532	3.72063e-10	4.61984e-09
ENSMUSG00000017390	Aldoc	protein_coding	11	aldolase C, fructose-bisphosphate	ALDOC	45.8752	2.59421	2.33036	0.333612	6.86379	6.70563e-12	9.78319e-11
ENSMUSG00000017400	Stac2	protein_coding	11	SH3 and cysteine rich domain 2	STAC2	9.21551	2.50918	1.64403	0.523051	3.04894	0.00229649	0.00957322
ENSMUSG00000017404	Rpl19	protein_coding	11	ribosomal protein L19	RPL19	11534.4	-0.602501	-0.597306	0.103241	-5.78556	7.22731e-09	7.80301e-08
ENSMUSG00000017405	Nek8	protein_coding	11	NIMA (never in mitosis gene a)-related expressed kinase 8	NEK8	210.243	0.425535	0.414468	0.177721	2.33193	0.0197045	0.0593543
ENSMUSG00000017417	Plxdc1	protein_coding	11	plexin domain containing 1	PLXDC1	64.2461	3.06814	2.81176	0.304665	9.0206	1.87065e-19	4.4705e-18
ENSMUSG00000017418	Arl5b	protein_coding	2	ADP-ribosylation factor-like 5B	ARL5B	693.428	-0.18662	-0.184214	0.12595	-1.4626	0.143577	0.279841
ENSMUSG00000017421	Zfp207	protein_coding	11	zinc finger protein 207	ZNF207	3394.69	0.0968502	0.0959577	0.106678	0.899509	0.368381	0.539958
ENSMUSG00000017428	Psmd11	protein_coding	11	proteasome (prosome, macropain) 26S subunit, non-ATPase, 11	PSMD11	1613.39	0.297773	0.295882	0.0886961	3.33589	0.000850279	0.00401263
ENSMUSG00000017453	Pipox	protein_coding	11	pipecolic acid oxidase	PIPOX	35.1207	4.82433	3.79146	0.428848	7.57389	3.62214e-14	6.27098e-13
ENSMUSG00000017466	Timp2	protein_coding	11	tissue inhibitor of metalloproteinase 2	TIMP2	1357.08	1.42117	1.40724	0.110015	12.7896	1.87439e-37	9.08148e-36
ENSMUSG00000017478	Zc3h18	protein_coding	8	zinc finger CCCH-type containing 18	ZC3H18	2128.45	-0.108125	-0.107068	0.109832	-0.974831	0.329644	0.50211
ENSMUSG00000017485	Top2b	protein_coding	14	topoisomerase (DNA) II beta	TOP2B	6110.13	-0.23524	-0.232275	0.124562	-1.86474	0.0622178	0.148543
ENSMUSG00000017493	Igfbp4	protein_coding	11	insulin-like growth factor binding protein 4	IGFBP4	8513.86	-3.74292	-3.68159	0.141683	-25.978	8.78711e-149	6.33876e-146
ENSMUSG00000017499	Cdc6	protein_coding	11	cell division cycle 6	CDC6	245.838	3.30208	3.19961	0.19247	16.4832	4.84603e-61	4.51607e-59
ENSMUSG00000017548	Suz12	protein_coding	11	SUZ12 polycomb repressive complex 2 subunit	SUZ12	1995.03	0.304267	0.30074	0.119501	2.51662	0.0118487	0.038799
ENSMUSG00000017550	Atad5	protein_coding	11	ATPase family, AAA domain containing 5	ATAD5	461.101	1.55728	1.53673	0.127358	12.0597	1.72351e-33	7.25027e-32
ENSMUSG00000017561	Crlf3	protein_coding	11	cytokine receptor-like factor 3	CRLF3	4616.41	-0.156376	-0.155348	0.0902188	-1.7219	0.085087	0.189247
ENSMUSG00000017607	Tns4	protein_coding	11	tensin 4	TNS4	11.3407	-1.69137	-1.22044	0.497593	-2.42859	0.0151576	0.0476783
ENSMUSG00000017615	Tnfaip1	protein_coding	11	tumor necrosis factor, alpha-induced protein 1 (endothelial)	TNFAIP1	518.93	-0.237735	-0.234232	0.134554	-1.74078	0.0817219	0.183418
ENSMUSG00000017631	Abr	protein_coding	11	active BCR-related gene	ABR	2865.99	0.447034	0.443351	0.100921	4.39302	1.11789e-05	7.79841e-05
ENSMUSG00000017639	Rab11fip4	protein_coding	11	RAB11 family interacting protein 4 (class II)	RAB11FIP4	2339.96	-0.358957	-0.355923	0.10221	-3.48227	0.000497187	0.00248619
ENSMUSG00000017664	Slc35c2	protein_coding	2	solute carrier family 35, member C2	SLC35C2	719.454	0.279894	0.275526	0.138412	1.99059	0.0465256	0.118331
ENSMUSG00000017670	Elmo2	protein_coding	2	engulfment and cell motility 2	ELMO2	1242.85	0.019331	0.0191617	0.104026	0.184202	0.853855	0.913775
ENSMUSG00000017677	Wsb1	protein_coding	11	WD repeat and SOCS box-containing 1	WSB1	1285.22	0.234479	0.232309	0.1069	2.17314	0.0297699	0.0826908
ENSMUSG00000017679	Ttpal	protein_coding	2	tocopherol (alpha) transfer protein-like	TTPAL	1716.36	0.423871	0.421069	0.0904923	4.65305	3.27067e-06	2.48645e-05
ENSMUSG00000017686	Rhot1	protein_coding	11	ras homolog family member T1	RHOT1	961.097	-0.199134	-0.196825	0.119524	-1.64674	0.0996124	0.213626
ENSMUSG00000017692	Rhbdl3	protein_coding	11	rhomboid like 3	RHBDL3	129.353	1.75501	1.6855	0.217471	7.73113	1.066e-14	1.9189e-13
ENSMUSG00000017697	Ada	protein_coding	2	adenosine deaminase	ADA	93.254	-0.893654	-0.853774	0.230352	-3.70429	0.000211986	0.0011624
ENSMUSG00000017707	Serinc3	protein_coding	2	serine incorporator 3	SERINC3	5252.14	0.362457	0.359028	0.108079	3.3219	0.000894055	0.00420311
ENSMUSG00000017713	Tha1	protein_coding	11	threonine aldolase 1	THA1P	308.3	-0.183324	-0.180308	0.142023	-1.26957	0.204238	0.362059
ENSMUSG00000017715	Pgs1	protein_coding	11	phosphatidylglycerophosphate synthase 1	PGS1	1288.16	-0.28521	-0.282349	0.111294	-2.53695	0.0111822	0.0369146
ENSMUSG00000017716	Birc5	protein_coding	11	baculoviral IAP repeat-containing 5	BIRC5	214.355	3.60564	3.45958	0.21823	15.6499	3.32534e-55	2.6116e-53
ENSMUSG00000017718	Afmid	protein_coding	11	arylformamidase	AFMID	189.925	0.128897	0.125509	0.178669	0.702446	0.482401	0.645665
ENSMUSG00000017721	Pigt	protein_coding	2	phosphatidylinositol glycan anchor biosynthesis, class T	PIGT	1595.01	0.245293	0.242327	0.12203	1.98579	0.0470567	0.119401
ENSMUSG00000017723	Wfdc2	protein_coding	2	WAP four-disulfide core domain 2	WFDC2	2.01749	-2.38097	-0.679496	0.518654	-1.338	0.180896	0.331419
ENSMUSG00000017724	Etv4	protein_coding	11	ets variant 4	ETV4	10.7834	5.84224	2.9052	0.539365	4.39204	1.1229e-05	7.82773e-05
ENSMUSG00000017734	Dbndd2	protein_coding	2	dysbindin (dystrobrevin binding protein 1) domain containing 2	DBNDD2	67.0372	-0.759448	-0.7031	0.292582	-2.40178	0.0163157	0.0506263
ENSMUSG00000017737	Mmp9	protein_coding	2	matrix metallopeptidase 9	MMP9	12.6415	-0.701556	-0.537309	0.472799	-1.13406	0.256771	0.423947
ENSMUSG00000017740	Slc12a5	protein_coding	2	solute carrier family 12, member 5	SLC12A5	23.7732	3.15483	2.54826	0.428766	5.66814	1.44356e-08	1.51162e-07
ENSMUSG00000017747	Ghdc	protein_coding	11	GH3 domain containing	GHDC	94.8164	0.119878	0.114653	0.22803	0.502772	0.615124	0.753271
ENSMUSG00000017754	Pltp	protein_coding	2	phospholipid transfer protein	PLTP	12.5475	1.40911	1.01005	0.500844	2.00547	0.0449133	0.115072
ENSMUSG00000017756	Slc12a7	protein_coding	13	solute carrier family 12, member 7	SLC12A7	6989.02	-0.551023	-0.547913	0.0836492	-6.55011	5.74952e-11	7.74435e-10
ENSMUSG00000017760	Ctsa	protein_coding	2	cathepsin A	CTSA	2879.74	0.661523	0.656513	0.0968047	6.78174	1.18736e-11	1.7017e-10
ENSMUSG00000017764	Zswim1	protein_coding	2	zinc finger SWIM-type containing 1	ZSWIM1	211.263	0.288412	0.282277	0.161103	1.75208	0.0797608	0.180014
ENSMUSG00000017765	Slc12a4	protein_coding	8	solute carrier family 12, member 4	SLC12A4	370.797	0.772334	0.757712	0.152179	4.97837	6.41219e-07	5.44421e-06
ENSMUSG00000017774	Myo1c	protein_coding	11	myosin IC	MYO1C	709.08	1.47448	1.45719	0.120175	12.1219	8.08423e-34	3.43792e-32
ENSMUSG00000017776	Crk	protein_coding	11	v-crk avian sarcoma virus CT10 oncogene homolog	CRK	1507.34	-0.239126	-0.237371	0.0953177	-2.4903	0.0127634	0.0413287
ENSMUSG00000017778	Cox7c	protein_coding	13	cytochrome c oxidase subunit 7C	COX7C	844.8	0.179733	0.177025	0.136044	1.30122	0.193183	0.347202
ENSMUSG00000017781	Pitpna	protein_coding	11	phosphatidylinositol transfer protein, alpha	PITPNA	3231.1	-0.0806238	-0.0800913	0.0904497	-0.885478	0.375899	0.547409
ENSMUSG00000017801	Mlx	protein_coding	11	MAX-like protein X	MLX	695.16	-0.11156	-0.110523	0.107157	-1.03141	0.302347	0.473806
ENSMUSG00000017802	Retreg3	protein_coding	11	reticulophagy regulator family member 3	RETREG3	2709.7	-0.0202053	-0.0200648	0.0928019	-0.216211	0.828824	0.89828
ENSMUSG00000017830	Dhx58	protein_coding	11	DEXH (Asp-Glu-X-His) box polypeptide 58	DHX58	560.837	0.119054	0.117443	0.128973	0.910606	0.362503	0.534495
ENSMUSG00000017831	Rab5a	protein_coding	17	RAB5A, member RAS oncogene family	RAB5A	1238.12	-0.169537	-0.167953	0.107424	-1.56346	0.117943	0.241681
ENSMUSG00000017832	Hspb9	protein_coding	11	heat shock protein, alpha-crystallin-related, B9	HSPB9	3.32836	0.831539	0.372421	0.55571	0.67098	0.502233	0.66184
ENSMUSG00000017837	Nkiras2	protein_coding	11	NFKB inhibitor interacting Ras-like protein 2	NKIRAS2	386.918	-0.239671	-0.236385	0.129856	-1.82035	0.0687052	0.16026
ENSMUSG00000017843	Ppp2r5c	protein_coding	12	protein phosphatase 2, regulatory subunit B', gamma	PPP2R5C	5011.35	0.471297	0.468854	0.0801816	5.84738	4.99383e-09	5.47354e-08
ENSMUSG00000017858	Ift52	protein_coding	2	intraflagellar transport 52	IFT52	557.327	0.211756	0.208962	0.127376	1.64051	0.100899	0.215648
ENSMUSG00000017861	Mybl2	protein_coding	2	myeloblastosis oncogene-like 2	MYBL2	238.25	2.39572	2.30627	0.211213	10.8885	1.30846e-27	4.38637e-26
ENSMUSG00000017897	Eya2	protein_coding	2	EYA transcriptional coactivator and phosphatase 2	EYA2	532.169	-0.412116	-0.404323	0.152109	-2.65804	0.00785967	0.0275131
ENSMUSG00000017929	B4galt5	protein_coding	2	UDP-Gal:betaGlcNAc beta 1,4-galactosyltransferase, polypeptide 5	B4GALT5	1100.07	0.0723378	0.0716407	0.109077	0.656789	0.511316	0.669912
ENSMUSG00000017999	Ddx27	protein_coding	2	DEAD box helicase 27	DDX27	1338.6	-0.195288	-0.193461	0.1075	-1.79963	0.0719194	0.166047
ENSMUSG00000018001	Cyth3	protein_coding	5	cytohesin 3	CYTH3	1466.4	0.602693	0.597346	0.1047	5.70517	1.1623e-08	1.23033e-07
ENSMUSG00000018008	Cyth4	protein_coding	15	cytohesin 4	CYTH4	3814.76	0.0806384	0.0799187	0.105013	0.761036	0.446636	0.613188
ENSMUSG00000018012	Rac3	protein_coding	11	Rac family small GTPase 3	RAC3	15.8137	-0.0596717	-0.048969	0.428132	-0.114414	0.908909	0.946017
ENSMUSG00000018040	Rrp7a	protein_coding	15	ribosomal RNA processing 7 homolog A	RRP7A,RRP7BP	1380.81	-0.160845	-0.15908	0.116334	-1.36744	0.171488	0.31874
ENSMUSG00000018042	Cyb5r3	protein_coding	15	cytochrome b5 reductase 3	CYB5R3	626.823	0.732277	0.723467	0.121749	5.94181	2.81886e-09	3.1976e-08
ENSMUSG00000018068	Ints2	protein_coding	11	integrator complex subunit 2	INTS2	652.934	0.053374	0.0527498	0.120003	0.439572	0.660247	0.787281
ENSMUSG00000018076	Med13l	protein_coding	5	mediator complex subunit 13-like	MED13L	6315.08	-0.0258386	-0.02568	0.0872427	-0.29435	0.76849	0.859038
ENSMUSG00000018102	H2bc4	protein_coding	13	H2B clustered histone 4	H2BC10,H2BC13,H2BC14,H2BC15,H2BC27P,H2BC3,H2BC4,H2BC5,H2BC6,H2BC7,H2BC8,H2BC9	834.292	2.68526	2.63659	0.148811	17.698	4.34702e-70	5.25881e-68
ENSMUSG00000018126	Baiap2l2	protein_coding	15	BAI1-associated protein 2-like 2	BAIAP2L2	15.0327	-1.36844	-1.07178	0.457876	-2.32913	0.019852	0.0597302
ENSMUSG00000018143	Mafk	protein_coding	5	v-maf musculoaponeurotic fibrosarcoma oncogene family, protein K (avian)	MAFK	1277.44	-0.517741	-0.512551	0.111238	-4.60764	4.07267e-06	3.03456e-05
ENSMUSG00000018160	Med1	protein_coding	11	mediator complex subunit 1	MED1	3680.48	-0.320518	-0.31865	0.0850003	-3.7488	0.000177682	0.000989909
ENSMUSG00000018166	Erbb3	protein_coding	10	erb-b2 receptor tyrosine kinase 3	ERBB3	234.167	0.956835	0.936384	0.161464	5.79719	6.74346e-09	7.30898e-08
ENSMUSG00000018167	Stard3	protein_coding	11	START domain containing 3	STARD3	746.396	-0.0933985	-0.0920502	0.133195	-0.69109	0.489509	0.651196
ENSMUSG00000018168	Ikzf3	protein_coding	11	IKAROS family zinc finger 3	IKZF3	5173.81	0.974092	0.968866	0.0815687	11.8777	1.54509e-32	6.26952e-31
ENSMUSG00000018169	Mfng	protein_coding	15	MFNG O-fucosylpeptide 3-beta-N-acetylglucosaminyltransferase	MFNG	2206.97	-0.291972	-0.288888	0.114156	-2.53065	0.0113853	0.0374904
ENSMUSG00000018171	Vmp1	protein_coding	11	vacuole membrane protein 1	VMP1	1845.23	1.81054	1.79801	0.0925408	19.4259	4.65763e-84	8.32263e-82
ENSMUSG00000018189	Uchl5	protein_coding	1	ubiquitin carboxyl-terminal esterase L5	UCHL5	324.846	0.00476794	0.00469208	0.139627	0.033605	0.973192	0.984106
ENSMUSG00000018196	Glrx2	protein_coding	1	glutaredoxin 2 (thioltransferase)	GLRX2	403.14	-0.109523	-0.107964	0.132218	-0.816565	0.414177	0.584094
ENSMUSG00000018199	Ro60	protein_coding	1	Ro60, Y RNA binding protein	RO60	121.926	-0.267529	-0.256926	0.217699	-1.18022	0.237914	0.402838
ENSMUSG00000018209	Stk4	protein_coding	2	serine/threonine kinase 4	STK4	10943.9	0.0694231	0.0690823	0.0780355	0.885269	0.376012	0.547475
ENSMUSG00000018238	Gdf9	protein_coding	11	growth differentiation factor 9	GDF9	12.6661	-0.965942	-0.754526	0.460757	-1.63258	0.102558	0.218071
ENSMUSG00000018239	Zcchc10	protein_coding	11	zinc finger, CCHC domain containing 10	ZCCHC10	116.015	-0.125348	-0.120778	0.209272	-0.577131	0.563851	0.714055
ENSMUSG00000018286	Psmb6	protein_coding	11	proteasome (prosome, macropain) subunit, beta type 6	PSMB6	910.898	0.331461	0.328415	0.106535	3.08267	0.00205153	0.00870349
ENSMUSG00000018287	Spag7	protein_coding	11	sperm associated antigen 7	SPAG7	215.39	-0.0753257	-0.0733706	0.177591	-0.413136	0.679507	0.800651
ENSMUSG00000018293	Pfn1	protein_coding	11	profilin 1	PFN1	18131	0.271789	0.268667	0.118966	2.25836	0.0239235	0.0695564
ENSMUSG00000018322	Tomm34	protein_coding	2	translocase of outer mitochondrial membrane 34	TOMM34	1977.99	-0.0456852	-0.0453523	0.094965	-0.477568	0.632958	0.766674
ENSMUSG00000018326	Ywhab	protein_coding	2	tyrosine 3-monooxygenase/tryptophan 5-monooxygenase activation protein, beta polypeptide	YWHAB	3367.77	0.190148	0.189013	0.0860142	2.19746	0.0279875	0.0787508
ENSMUSG00000018334	Ksr1	protein_coding	11	kinase suppressor of ras 1	KSR1	2491.25	1.99292	1.96649	0.127717	15.3948	1.7724e-53	1.32265e-51
ENSMUSG00000018340	Anxa6	protein_coding	11	annexin A6	ANXA6	5613.64	-0.702364	-0.696837	0.0986627	-7.06278	1.63201e-12	2.51875e-11
ENSMUSG00000018341	Il12rb2	protein_coding	6	interleukin 12 receptor, beta 2	IL12RB2	29.6592	2.07645	1.80083	0.37532	4.7366	2.17338e-06	1.70888e-05
ENSMUSG00000018347	Zkscan6	protein_coding	11	zinc finger with KRAB and SCAN domains 6	ZNF18	482.968	-0.303657	-0.299743	0.125912	-2.38056	0.0172861	0.0531163
ENSMUSG00000018362	Kpna2	protein_coding	11	karyopherin (importin) alpha 2	KPNA2	953.156	2.11656	2.09409	0.114385	18.2977	8.63151e-75	1.21823e-72
ENSMUSG00000018363	Smurf2	protein_coding	11	SMAD specific E3 ubiquitin protein ligase 2	SMURF2	2046.96	-0.687032	-0.681881	0.0963129	-7.07975	1.44415e-12	2.23414e-11
ENSMUSG00000018372	Cep95	protein_coding	11	centrosomal protein 95	CEP95	851.484	-0.269198	-0.266259	0.116014	-2.29506	0.0217295	0.0642808
ENSMUSG00000018377	Vezf1	protein_coding	11	vascular endothelial zinc finger 1	VEZF1	1813.65	-0.384535	-0.381328	0.101544	-3.7553	0.000173136	0.000967904
ENSMUSG00000018378	Cuedc1	protein_coding	11	CUE domain containing 1	CUEDC1	109.555	0.336608	0.3212	0.23347	1.37556	0.168959	0.315575
ENSMUSG00000018379	Srsf1	protein_coding	11	serine and arginine-rich splicing factor 1	SRSF1	5058.76	0.171253	0.170041	0.0935663	1.81733	0.0691659	0.161142
ENSMUSG00000018381	Abi3	protein_coding	11	ABI family member 3	ABI3	850.29	-0.76176	-0.7495	0.140504	-5.33412	9.60091e-08	9.2253e-07
ENSMUSG00000018395	Kif3a	protein_coding	11	kinesin family member 3A	KIF3A	102.422	0.819536	0.786932	0.21813	3.6055	0.000311552	0.00163737
ENSMUSG00000018398	Septin8	protein_coding	11	septin 8	SEPTIN8	67.2069	0.85611	0.806585	0.260576	3.09234	0.00198583	0.0084566
ENSMUSG00000018401	Mtmr4	protein_coding	11	myotubularin related protein 4	MTMR4	1435.44	0.182397	0.180972	0.0983205	1.84063	0.0656761	0.154826
ENSMUSG00000018405	Mrm1	protein_coding	11	mitochondrial rRNA methyltransferase 1	MRM1	304.336	-0.72555	-0.711618	0.153235	-4.6434	3.42722e-06	2.58929e-05
ENSMUSG00000018412	Kansl1	protein_coding	11	KAT8 regulatory NSL complex subunit 1	KANSL1	5565.07	-0.131512	-0.130832	0.0800842	-1.63368	0.102326	0.217696
ENSMUSG00000018415	Gid4	protein_coding	11	GID complex subunit 4, VID24 homolog	GID4	746.185	-0.471416	-0.466155	0.117299	-3.97401	7.06713e-05	0.000430011
ENSMUSG00000018417	Myo1b	protein_coding	1	myosin IB	MYO1B	24.3723	4.7904	3.42873	0.473919	6.15852	7.34264e-10	8.83886e-09
ENSMUSG00000018425	Dhx40	protein_coding	11	DEAH (Asp-Glu-Ala-His) box polypeptide 40	DHX40	1201.07	-0.410522	-0.405897	0.117821	-3.445	0.000571052	0.00281793
ENSMUSG00000018427	Ypel2	protein_coding	11	yippee like 2	YPEL2	305.121	1.1507	1.13071	0.145793	7.75247	9.01237e-15	1.63439e-13
ENSMUSG00000018428	Akap1	protein_coding	11	A kinase (PRKA) anchor protein 1	AKAP1	76.0373	0.689413	0.647426	0.26682	2.42533	0.0152945	0.0480548
ENSMUSG00000018433	Nol11	protein_coding	11	nucleolar protein 11	NOL11	841.419	-0.0230242	-0.0227962	0.110553	-0.206201	0.836634	0.903528
ENSMUSG00000018442	Derl2	protein_coding	11	Der1-like domain family, member 2	DERL2	793.483	0.116292	0.115287	0.103364	1.11534	0.264703	0.432554
ENSMUSG00000018446	C1qbp	protein_coding	11	complement component 1, q subcomponent binding protein	C1QBP	751.258	-0.0167742	-0.0166207	0.106334	-0.156305	0.875792	0.926199
ENSMUSG00000018449	Rpain	protein_coding	11	RPA interacting protein	RPAIN	248.928	-0.435522	-0.425891	0.164265	-2.59254	0.00952702	0.0322878
ENSMUSG00000018451	6330403K07Rik	protein_coding	11	RIKEN cDNA 6330403K07 gene		37.3369	3.8661	3.2639	0.390055	7.78104	7.19307e-15	1.31549e-13
ENSMUSG00000018470	Kcnab3	protein_coding	11	potassium voltage-gated channel, shaker-related subfamily, beta member 3	KCNAB3	19.3398	0.182532	0.153591	0.407897	0.376444	0.706586	0.818496
ENSMUSG00000018474	Chd3	protein_coding	11	chromodomain helicase DNA binding protein 3	CHD3	22291.5	-0.327329	-0.324291	0.107061	-3.02903	0.00245344	0.0101262
ENSMUSG00000018476	Kdm6b	protein_coding	11	KDM1 lysine (K)-specific demethylase 6B	KDM6B	5763.18	-0.274046	-0.270825	0.12033	-2.25068	0.0244059	0.0706845
ENSMUSG00000018481	Appbp2	protein_coding	11	amyloid beta precursor protein (cytoplasmic tail) binding protein 2	APPBP2	1394.91	-0.0694346	-0.0688621	0.100973	-0.681986	0.495248	0.656008
ENSMUSG00000018501	Ncor1	protein_coding	11	nuclear receptor co-repressor 1	NCOR1	13853.3	0.0438303	0.0436113	0.078722	0.553992	0.579584	0.725705
ENSMUSG00000018507	Trpv2	protein_coding	11	transient receptor potential cation channel, subfamily V, member 2	TRPV2	2180.83	0.463721	0.45876	0.114873	3.99358	6.50834e-05	0.000398876
ENSMUSG00000018509	Cenpv	protein_coding	11	centromere protein V	CENPV,CENPVL3	38.4889	1.80327	1.62649	0.330221	4.88674	1.0252e-06	8.51504e-06
ENSMUSG00000018537	Pcgf2	protein_coding	11	polycomb group ring finger 2	PCGF2	92.2874	1.95377	1.84849	0.251437	7.31909	2.49656e-13	4.06908e-12
ENSMUSG00000018541	Cwc25	protein_coding	11	CWC25 spliceosome-associated protein	CWC25	591.512	0.198591	0.196419	0.11613	1.69135	0.0907702	0.198823
ENSMUSG00000018543	1700001P01Rik	protein_coding	11	RIKEN cDNA 1700001P01 gene	C17orf98	13.1461	-0.0490996	-0.033739	0.517448	-0.0652538	0.947972	0.969119
ENSMUSG00000018547	Pip4k2b	protein_coding	11	phosphatidylinositol-5-phosphate 4-kinase, type II, beta	PIP4K2B	3110.96	0.249023	0.246738	0.10648	2.31722	0.0204916	0.0612984
ENSMUSG00000018548	Trim37	protein_coding	11	tripartite motif-containing 37	TRIM37	431.069	0.979087	0.966588	0.125317	7.71155	1.243e-14	2.22722e-13
ENSMUSG00000018559	Ctdnep1	protein_coding	11	CTD nuclear envelope phosphatase 1	CTDNEP1	1345.51	0.209	0.207064	0.106966	1.93579	0.0528931	0.130719
ENSMUSG00000018565	Elp5	protein_coding	11	elongator acetyltransferase complex subunit 5	ELP5	370.712	0.326302	0.319467	0.159936	1.99739	0.0457828	0.116808
ENSMUSG00000018567	Gabarap	protein_coding	11	gamma-aminobutyric acid receptor associated protein	GABARAP	2016.36	0.505823	0.501791	0.0992883	5.05383	4.33046e-07	3.78226e-06
ENSMUSG00000018570	2810408A11Rik	protein_coding	11	RIKEN cDNA 2810408A11 gene		35.18	-0.194403	-0.174766	0.336755	-0.51884	0.603873	0.744218
ENSMUSG00000018572	Phf23	protein_coding	11	PHD finger protein 23	PHF23	987.356	0.0180004	0.0178252	0.109611	0.162623	0.870815	0.923857
ENSMUSG00000018574	Acadvl	protein_coding	11	acyl-Coenzyme A dehydrogenase, very long chain	ACADVL	1143.89	-0.0710235	-0.0703913	0.104897	-0.671047	0.50219	0.66184
ENSMUSG00000018581	Dnah11	protein_coding	12	dynein, axonemal, heavy chain 11	DNAH11	21.8948	-0.119995	-0.101906	0.400021	-0.254608	0.799026	0.880609
ENSMUSG00000018583	G3bp1	protein_coding	11	GTPase activating protein (SH3 domain) binding protein 1	G3BP1	4675.44	0.0833808	0.0828587	0.0880766	0.940757	0.346829	0.518736
ENSMUSG00000018585	Atox1	protein_coding	11	antioxidant 1 copper chaperone	ATOX1	317.11	0.451135	0.443309	0.145816	3.03997	0.00236606	0.00983223
ENSMUSG00000018599	Mief2	protein_coding	11	mitochondrial elongation factor 2	MIEF2	232.031	0.230921	0.225648	0.16679	1.35285	0.176102	0.325082
ENSMUSG00000018648	Dusp14	protein_coding	11	dual specificity phosphatase 14	DUSP14	18.2864	3.28542	2.44214	0.474778	4.87354	1.09618e-06	9.06591e-06
ENSMUSG00000018651	Tada2a	protein_coding	11	transcriptional adaptor 2A	TADA2A	177.237	0.571251	0.55422	0.189789	2.91979	0.00350272	0.0137768
ENSMUSG00000018654	Ikzf1	protein_coding	11	IKAROS family zinc finger 1	IKZF1	19193	0.0504879	0.0502619	0.0745306	0.67438	0.50007	0.660281
ENSMUSG00000018659	Pnpo	protein_coding	11	pyridoxine 5'-phosphate oxidase	PNPO	404.552	0.206797	0.203677	0.136116	1.49633	0.134567	0.266487
ENSMUSG00000018661	Cog1	protein_coding	11	component of oligomeric golgi complex 1	COG1	1485.54	0.16508	0.163722	0.10085	1.62341	0.104501	0.221125
ENSMUSG00000018666	Cbx1	protein_coding	11	chromobox 1	CBX1	733.023	0.367698	0.364307	0.106731	3.41325	0.000641924	0.00313509
ENSMUSG00000018669	Cdk5rap3	protein_coding	11	CDK5 regulatory subunit associated protein 3	CDK5RAP3	841.303	0.393773	0.389921	0.109899	3.54791	0.000388298	0.00199654
ENSMUSG00000018677	Slc25a39	protein_coding	11	solute carrier family 25, member 39	SLC25A39	557.188	0.856678	0.844454	0.13243	6.37586	1.81938e-10	2.33747e-09
ENSMUSG00000018678	Sp2	protein_coding	11	Sp2 transcription factor	SP2	1081.24	-0.241261	-0.238823	0.111666	-2.13871	0.0324589	0.0884942
ENSMUSG00000018697	Aatf	protein_coding	11	apoptosis antagonizing transcription factor	AATF	625.001	-0.43506	-0.430624	0.112191	-3.83823	0.000123925	0.000714956
ENSMUSG00000018707	Dync1h1	protein_coding	12	dynein cytoplasmic 1 heavy chain 1	DYNC1H1	18343.6	-0.224272	-0.223006	0.0836744	-2.66516	0.00769516	0.0269954
ENSMUSG00000018733	Pex12	protein_coding	11	peroxisomal biogenesis factor 12	PEX12	181.479	-0.351155	-0.34248	0.173253	-1.97672	0.0480737	0.121428
ENSMUSG00000018736	Ndel1	protein_coding	11	nudE neurodevelopment protein 1 like 1	NDEL1	788.772	-0.302078	-0.299279	0.106964	-2.79794	0.00514301	0.0192821
ENSMUSG00000018740	Slc25a35	protein_coding	11	solute carrier family 25, member 35	SLC25A35	124.151	-0.132358	-0.128081	0.197415	-0.648794	0.516472	0.674217
ENSMUSG00000018750	Zbtb4	protein_coding	11	zinc finger and BTB domain containing 4	ZBTB4	2839.79	-0.347897	-0.344817	0.104597	-3.29662	0.000978559	0.0045477
ENSMUSG00000018761	Mpdu1	protein_coding	11	mannose-P-dolichol utilization defect 1	MPDU1	555.696	0.248688	0.246014	0.115135	2.13672	0.0326205	0.0888724
ENSMUSG00000018765	Fxr2	protein_coding	11	FMR1 autosomal homolog 2	FXR2	1565.98	0.313072	0.309788	0.113762	2.7231	0.00646729	0.0233612
ENSMUSG00000018770	Atp5g3	protein_coding	2	ATP synthase, H+ transporting, mitochondrial F0 complex, subunit C3 (subunit 9)	ATP5MC3	1271.71	0.507559	0.503166	0.103446	4.86397	1.15057e-06	9.46752e-06
ENSMUSG00000018774	Cd68	protein_coding	11	CD68 antigen	CD68	145.899	-0.245147	-0.237273	0.196843	-1.20538	0.228058	0.391355
ENSMUSG00000018796	Acsl1	protein_coding	8	acyl-CoA synthetase long-chain family member 1	ACSL1	262.166	-0.587674	-0.576551	0.152159	-3.7888	0.000151378	0.000856839
ENSMUSG00000018800	Abca5	protein_coding	11	ATP-binding cassette, sub-family A (ABC1), member 5	ABCA5	15.6283	-0.935692	-0.763832	0.431748	-1.76414	0.0777086	0.176341
ENSMUSG00000018809	Smyd4	protein_coding	11	SET and MYND domain containing 4	SMYD4	407.362	0.413159	0.407108	0.134139	3.03485	0.00240658	0.00997507
ENSMUSG00000018819	Lsp1	protein_coding	7	lymphocyte specific 1	LSP1	5833.46	0.132806	0.131877	0.0931027	1.41646	0.15664	0.298512
ENSMUSG00000018820	Zfyve27	protein_coding	19	zinc finger, FYVE domain containing 27	ZFYVE27	1313.94	-0.202788	-0.200818	0.109513	-1.83374	0.0666933	0.156655
ENSMUSG00000018821	Avpi1	protein_coding	19	arginine vasopressin-induced 1	AVPI1	39.3061	-0.207965	-0.190029	0.313601	-0.605869	0.544602	0.697716
ENSMUSG00000018830	Myh11	protein_coding	16	myosin, heavy polypeptide 11, smooth muscle	MYH11	7.81555	1.83346	1.21435	0.523814	2.2816	0.022513	0.0662364
ENSMUSG00000018841	Rad51d	protein_coding	11	RAD51 paralog D	RAD51D	639.416	0.00969656	0.00959053	0.11607	0.0826279	0.934147	0.960785
ENSMUSG00000018846	Pank3	protein_coding	11	pantothenate kinase 3	PANK3	1147.81	-0.21299	-0.210954	0.108617	-1.94218	0.0521152	0.129289
ENSMUSG00000018848	Rars	protein_coding	11	arginyl-tRNA synthetase	RARS1	849.943	0.072742	0.0720961	0.104736	0.688363	0.491224	0.652676
ENSMUSG00000018849	Wwc1	protein_coding	11	WW, C2 and coiled-coil domain containing 1	WWC1	3.45381	3.20058	1.27208	0.55565	2.20033	0.0277833	0.0783345
ENSMUSG00000018858	Mrpl58	protein_coding	11	mitochondrial ribosomal protein L58	MRPL58	688.118	-0.166247	-0.164409	0.11678	-1.40784	0.159177	0.302409
ENSMUSG00000018861	Fdxr	protein_coding	11	ferredoxin reductase	FDXR	560.389	0.412972	0.405728	0.146611	2.76729	0.00565251	0.0208788
ENSMUSG00000018882	Mrpl45	protein_coding	11	mitochondrial ribosomal protein L45	MRPL45	310.274	0.500812	0.492682	0.141099	3.49147	0.000480374	0.00241452
ENSMUSG00000018899	Irf1	protein_coding	11	interferon regulatory factor 1	IRF1	4378.17	-0.726064	-0.7204	0.09823	-7.33375	2.23803e-13	3.6692e-12
ENSMUSG00000018900	Slc22a5	protein_coding	11	solute carrier family 22 (organic cation transporter), member 5	SLC22A5	402.148	-0.444702	-0.437209	0.143654	-3.04345	0.00233884	0.00973286
ENSMUSG00000018906	P4ha2	protein_coding	11	procollagen-proline, 2-oxoglutarate 4-dioxygenase (proline 4-hydroxylase), alpha II polypeptide	P4HA2	21.0051	-2.93933	-2.36203	0.433442	-5.25044	1.51735e-07	1.40932e-06
ENSMUSG00000018909	Arrb1	protein_coding	7	arrestin, beta 1	ARRB1	2260.65	-0.356816	-0.354308	0.0932775	-3.79842	0.000145622	0.000827867
ENSMUSG00000018921	Pelp1	protein_coding	11	proline, glutamic acid and leucine rich protein 1	PELP1	955.095	0.0124359	0.0122366	0.140213	0.0872713	0.930456	0.958188
ENSMUSG00000018923	Med11	protein_coding	11	mediator complex subunit 11	MED11	344.197	-0.421556	-0.415329	0.134714	-3.08294	0.00204967	0.00869936
ENSMUSG00000018931	Natd1	protein_coding	11	N-acetyltransferase domain containing 1	NATD1	433.304	0.710667	0.699421	0.139322	5.01966	5.17626e-07	4.45901e-06
ENSMUSG00000018932	Map2k3	protein_coding	11	mitogen-activated protein kinase kinase 3	MAP2K3	695.998	1.1375	1.12245	0.127597	8.79536	1.42594e-18	3.24452e-17
ENSMUSG00000018965	Ywhah	protein_coding	5	tyrosine 3-monooxygenase/tryptophan 5-monooxygenase activation protein, eta polypeptide	YWHAH	1830.21	0.38388	0.381385	0.0897203	4.25079	2.13018e-05	0.000141602
ENSMUSG00000018974	Sart3	protein_coding	5	squamous cell carcinoma antigen recognized by T cells 3	SART3	1480.33	0.090452	0.0897173	0.100221	0.895196	0.370682	0.542351
ENSMUSG00000018983	E2f2	protein_coding	4	E2F transcription factor 2	E2F2	916.622	1.42066	1.39304	0.154113	9.03745	1.60375e-19	3.85632e-18
ENSMUSG00000018986	Slfn3	protein_coding	11	schlafen 3	SLFN12,SLFN12L	213.904	0.20129	0.1965	0.17011	1.15513	0.248037	0.413827
ENSMUSG00000018995	Nars2	protein_coding	7	asparaginyl-tRNA synthetase 2 (mitochondrial)(putative)	NARS2	383.399	-0.558874	-0.550156	0.138326	-3.97707	6.97704e-05	0.00042506
ENSMUSG00000018999	Slc35b4	protein_coding	6	solute carrier family 35, member B4	SLC35B4	920.657	0.118745	0.117561	0.110953	1.05955	0.289348	0.459939
ENSMUSG00000019039	Dalrd3	protein_coding	9	DALR anticodon binding domain containing 3	DALRD3	824.86	-0.021844	-0.0216167	0.11331	-0.190775	0.848702	0.910939
ENSMUSG00000019054	Fis1	protein_coding	5	fission, mitochondrial 1	FIS1	993.871	0.506792	0.50238	0.103736	4.84276	1.28051e-06	1.04484e-05
ENSMUSG00000019055	Plod1	protein_coding	4	procollagen-lysine, 2-oxoglutarate 5-dioxygenase 1	PLOD1	248.143	0.0464148	0.0454615	0.158391	0.287017	0.774099	0.86298
ENSMUSG00000019066	Rab3d	protein_coding	9	RAB3D, member RAS oncogene family	RAB3D	232.857	-0.390093	-0.381722	0.161788	-2.35932	0.0183085	0.0557354
ENSMUSG00000019080	Mfsd3	protein_coding	15	major facilitator superfamily domain containing 3	MFSD3	114.891	-0.0010525	-0.00101586	0.205157	-0.00495077	0.99605	0.99787
ENSMUSG00000019082	Slc25a22	protein_coding	7	solute carrier family 25 (mitochondrial carrier, glutamate), member 22	SLC25A22	832.112	-0.318912	-0.314189	0.134896	-2.3291	0.0198539	0.0597302
ENSMUSG00000019087	Atp6ap1	protein_coding	X	ATPase, H+ transporting, lysosomal accessory protein 1	ATP6AP1	1553.39	0.163379	0.162267	0.0918278	1.76707	0.077216	0.175505
ENSMUSG00000019088	Dnase1l1	protein_coding	X	deoxyribonuclease 1-like 1	DNASE1L1	128.619	-0.208311	-0.201241	0.202133	-0.995588	0.319451	0.492716
ENSMUSG00000019102	Aldh3a1	protein_coding	11	aldehyde dehydrogenase family 3, subfamily A1	ALDH3A1	6.37053	6.07363	2.48908	0.556456	4.33586	1.45192e-05	9.94342e-05
ENSMUSG00000019132	BC005537	protein_coding	13	cDNA sequence BC005537	C6orf62	6123.45	0.102754	0.10224	0.0787667	1.298	0.194286	0.348783
ENSMUSG00000019139	Isyna1	protein_coding	8	myo-inositol 1-phosphate synthase A1	ISYNA1	1343.3	0.435975	0.430611	0.123086	3.49841	0.000468047	0.00235681
ENSMUSG00000019143	Hars2	protein_coding	18	histidyl-tRNA synthetase 2	HARS2	624.567	0.087492	0.0865471	0.115419	0.749845	0.453348	0.619336
ENSMUSG00000019158	Tmem160	protein_coding	7	transmembrane protein 160	TMEM160	289.149	0.277007	0.270292	0.171719	1.57399	0.115489	0.237898
ENSMUSG00000019173	Rab5c	protein_coding	11	RAB5C, member RAS oncogene family	RAB5C	2398.53	0.120242	0.119011	0.1124	1.05882	0.289682	0.460314
ENSMUSG00000019178	Styxl1	protein_coding	5	serine/threonine/tyrosine interacting-like 1	STYXL1	6.64455	0.0378096	0.0246241	0.531969	0.0463154	0.963059	0.977564
ENSMUSG00000019179	Mdh2	protein_coding	5	malate dehydrogenase 2, NAD (mitochondrial)	MDH2	2369.47	0.306976	0.304696	0.0958676	3.17829	0.00148148	0.00654747
ENSMUSG00000019188	H13	protein_coding	2	histocompatibility 13	HM13	3921.04	-0.188921	-0.187614	0.0925563	-2.02702	0.0426601	0.110447
ENSMUSG00000019189	Rnf145	protein_coding	11	ring finger protein 145	RNF145	5406.37	0.163159	0.162193	0.0856203	1.89433	0.0581809	0.141155
ENSMUSG00000019194	Scn1b	protein_coding	7	sodium channel, voltage-gated, type I, beta	SCN1B	50.2054	-0.900414	-0.829862	0.299626	-2.7671	0.00565566	0.0208865
ENSMUSG00000019210	Atp6v1e1	protein_coding	6	ATPase, H+ transporting, lysosomal V1 subunit E1	ATP6V1E1	1174.18	-0.118183	-0.117324	0.094883	-1.23651	0.21627	0.377047
ENSMUSG00000019214	Chtf18	protein_coding	17	CTF18, chromosome transmission fidelity factor 18	CHTF18	227.018	1.8555	1.80168	0.187163	9.61095	7.18848e-22	1.91532e-20
ENSMUSG00000019235	Rps6kl1	protein_coding	12	ribosomal protein S6 kinase-like 1	RPS6KL1	28.7674	0.421953	0.368361	0.371753	0.99036	0.321998	0.494836
ENSMUSG00000019254	Ppp1r12c	protein_coding	7	protein phosphatase 1, regulatory subunit 12C	PPP1R12C	3030.27	-0.0777193	-0.0768963	0.114294	-0.672792	0.50108	0.66108
ENSMUSG00000019256	Ahr	protein_coding	12	aryl-hydrocarbon receptor	AHR	222.69	1.80505	1.76047	0.173047	10.1573	3.07537e-24	9.03454e-23
ENSMUSG00000019261	Map1s	protein_coding	8	microtubule-associated protein 1S	MAP1S	1233.33	-0.234442	-0.230918	0.135878	-1.69944	0.089236	0.196168
ENSMUSG00000019295	Tmem129	protein_coding	5	transmembrane protein 129	TMEM129	332.557	0.118423	0.116466	0.142318	0.818353	0.413156	0.582939
ENSMUSG00000019297	Nop9	protein_coding	14	NOP9 nucleolar protein	NOP9	727.156	0.153511	0.151595	0.123938	1.22315	0.221272	0.383052
ENSMUSG00000019301	Hsd17b1	protein_coding	11	hydroxysteroid (17-beta) dehydrogenase 1	HSD17B1	13.2638	-1.51034	-1.12454	0.483882	-2.31206	0.0207744	0.0619637
ENSMUSG00000019302	Atp6v0a1	protein_coding	11	ATPase, H+ transporting, lysosomal V0 subunit A1	ATP6V0A1	150.629	0.476978	0.462567	0.191112	2.42005	0.0155183	0.0486307
ENSMUSG00000019303	Psmc3ip	protein_coding	11	proteasome (prosome, macropain) 26S subunit, ATPase 3, interacting protein	PSMC3IP	42.5151	0.636626	0.584915	0.304723	1.91815	0.0550922	0.135006
ENSMUSG00000019312	Grb7	protein_coding	11	growth factor receptor bound protein 7	GRB7	39.4671	-0.0358358	-0.0326677	0.317078	-0.10302	0.917947	0.951458
ENSMUSG00000019320	Noxo1	protein_coding	17	NADPH oxidase organizer 1	NOXO1	28.596	0.610902	0.522742	0.392279	1.33126	0.183105	0.334255
ENSMUSG00000019326	Aoc3	protein_coding	11	amine oxidase, copper containing 3	AOC3	11.2686	-0.895906	-0.675731	0.480099	-1.40344	0.160487	0.304154
ENSMUSG00000019338	Zfp687	protein_coding	3	zinc finger protein 687	ZNF687	1891.52	-0.102604	-0.101545	0.112829	-0.899993	0.368124	0.539703
ENSMUSG00000019362	D8Ertd738e	protein_coding	8	DNA segment, Chr 8, ERATO Doi 738, expressed	C19orf53	617.041	-0.124371	-0.122586	0.132856	-0.922692	0.356168	0.527936
ENSMUSG00000019370	Calm3	protein_coding	7	calmodulin 3	CALM3	3223.68	0.878801	0.865262	0.137521	6.29174	3.13917e-10	3.93447e-09
ENSMUSG00000019373	Cops3	protein_coding	11	COP9 signalosome subunit 3	COPS3	793.853	0.158956	0.157314	0.112852	1.39399	0.163321	0.30761
ENSMUSG00000019428	Fkbp8	protein_coding	8	FK506 binding protein 8	FKBP8	3538.27	0.0574054	0.0566948	0.12345	0.459254	0.646052	0.776737
ENSMUSG00000019432	Ddx39b	protein_coding	17	DEAD box helicase 39b	DDX39B	7216.96	-0.172226	-0.171164	0.0874084	-1.95821	0.0502057	0.12565
ENSMUSG00000019433	Gipc1	protein_coding	8	GIPC PDZ domain containing family, member 1	GIPC1	517.581	0.353405	0.348713	0.127803	2.72844	0.00636343	0.0230159
ENSMUSG00000019437	Tlcd1	protein_coding	11	TLC domain containing 1	TLCD1	97.3773	0.727625	0.696586	0.225489	3.08781	0.00201635	0.00857289
ENSMUSG00000019461	Plscr3	protein_coding	11	phospholipid scramblase 3	PLSCR3	247.207	-0.775114	-0.757232	0.167598	-4.51738	6.26089e-06	4.5349e-05
ENSMUSG00000019464	Ptger1	protein_coding	8	prostaglandin E receptor 1 (subtype EP1)	PTGER1	39.4375	-0.399179	-0.361881	0.324916	-1.11355	0.265472	0.433448
ENSMUSG00000019467	Arhgef25	protein_coding	10	Rho guanine nucleotide exchange factor (GEF) 25	ARHGEF25	3.04041	0.301785	0.132744	0.554166	0.238988	0.811115	0.88792
ENSMUSG00000019470	Xab2	protein_coding	8	XPA binding protein 2	XAB2	1791.55	-0.05109	-0.050602	0.108617	-0.465875	0.641305	0.772754
ENSMUSG00000019471	Cdc37	protein_coding	9	cell division cycle 37	CDC37	2917.67	-0.330282	-0.327156	0.108101	-3.02638	0.002475	0.0102065
ENSMUSG00000019478	Rab4a	protein_coding	8	RAB4A, member RAS oncogene family	RAB4A	44.1693	0.536157	0.493726	0.30118	1.63853	0.101311	0.216298
ENSMUSG00000019487	Trip10	protein_coding	17	thyroid hormone receptor interactor 10	TRIP10	38.785	-0.153572	-0.137473	0.342394	-0.401388	0.688135	0.806329
ENSMUSG00000019494	Cops6	protein_coding	5	COP9 signalosome subunit 6	COPS6	696.112	0.45156	0.447025	0.111334	4.01505	5.94321e-05	0.000366548
ENSMUSG00000019505	Ubb	protein_coding	11	ubiquitin B	UBB	5754.8	0.320955	0.317818	0.109853	2.89312	0.00381437	0.0148645
ENSMUSG00000019518	Ap4m1	protein_coding	5	adaptor-related protein complex AP-4, mu 1	AP4M1	457.404	0.270557	0.267056	0.126196	2.11616	0.0343313	0.0927164
ENSMUSG00000019528	Gyg	protein_coding	3	glycogenin	GYG1	531.615	0.911828	0.897003	0.141171	6.3532	2.10876e-10	2.68622e-09
ENSMUSG00000019539	Rcn3	protein_coding	7	reticulocalbin 3, EF-hand calcium binding domain	RCN3	37.575	-1.79178	-1.61918	0.327854	-4.9041	9.38579e-07	7.829e-06
ENSMUSG00000019558	Slc6a8	protein_coding	X	solute carrier family 6 (neurotransmitter transporter, creatine), member 8	SLC6A8	30.4025	1.83048	1.60828	0.36232	4.39626	1.1013e-05	7.69642e-05
ENSMUSG00000019564	Arid3a	protein_coding	10	AT rich interactive domain 3A (BRIGHT-like)	ARID3A	310.702	0.261545	0.256036	0.160328	1.59692	0.110284	0.230028
ENSMUSG00000019578	Ubxn6	protein_coding	17	UBX domain protein 6	UBXN6	987.889	0.00285254	0.00282332	0.112296	0.0251424	0.979941	0.988109
ENSMUSG00000019579	Mydgf	protein_coding	17	myeloid derived growth factor	MYDGF	482.166	0.0763849	0.0754012	0.125909	0.598852	0.549272	0.701618
ENSMUSG00000019590	Cyb561	protein_coding	11	cytochrome b-561	CYB561	5.38405	-1.45069	-0.863915	0.546174	-1.57127	0.11612	0.238876
ENSMUSG00000019659	Ccdc12	protein_coding	9	coiled-coil domain containing 12	CCDC12	588.229	0.0768305	0.0757459	0.131743	0.574949	0.565326	0.714944
ENSMUSG00000019689	Fmc1	protein_coding	6	formation of mitochondrial complex V assembly factor 1	FMC1,FMC1-LUC7L2	77.2536	-0.162274	-0.154026	0.245423	-0.627537	0.530308	0.685707
ENSMUSG00000019699	Akt3	protein_coding	1	thymoma viral proto-oncogene 3	AKT3	1125.85	-0.519962	-0.51473	0.111421	-4.61965	3.84393e-06	2.88287e-05
ENSMUSG00000019710	Mrpl24	protein_coding	3	mitochondrial ribosomal protein L24	MRPL24	1375.56	-0.284481	-0.282462	0.0937169	-3.01399	0.00257837	0.0105769
ENSMUSG00000019715	Gle1	protein_coding	2	GLE1 RNA export mediator (yeast)	GLE1	971.703	0.0743284	0.0736851	0.103436	0.71237	0.476236	0.639768
ENSMUSG00000019726	Lyst	protein_coding	13	lysosomal trafficking regulator	LYST	4528.29	-0.393956	-0.390763	0.100107	-3.90343	9.48383e-05	0.000562474
ENSMUSG00000019731	Slc35e1	protein_coding	8	solute carrier family 35, member E1	SLC35E1	1937.14	0.144372	0.143214	0.0996056	1.43781	0.150489	0.289947
ENSMUSG00000019732	Calr3	protein_coding	8	calreticulin 3	CALR3	2.90233	-0.959831	-0.415428	0.554065	-0.752553	0.451718	0.617702
ENSMUSG00000019734	Tmc4	protein_coding	7	transmembrane channel-like gene family 4	TMC4	368.952	0.291305	0.28499	0.162647	1.75214	0.0797489	0.180014
ENSMUSG00000019737	Syne4	protein_coding	7	spectrin repeat containing, nuclear envelope family member 4	SYNE4	86.6488	-0.361241	-0.345211	0.22996	-1.50102	0.13335	0.264594
ENSMUSG00000019738	Polr2i	protein_coding	7	polymerase (RNA) II (DNA directed) polypeptide I	POLR2I	150.757	0.57289	0.553953	0.199574	2.77516	0.00551751	0.02045
ENSMUSG00000019761	Krt10	protein_coding	11	keratin 10	KRT10	13.9866	-0.395823	-0.311423	0.456698	-0.682213	0.495104	0.655952
ENSMUSG00000019763	Rmnd1	protein_coding	10	required for meiotic nuclear division 1 homolog	RMND1	748.451	-0.337661	-0.334474	0.107944	-3.09857	0.00194457	0.00830578
ENSMUSG00000019767	Ccdc170	protein_coding	10	coiled-coil domain containing 170	CCDC170	14.6974	0.509386	0.394429	0.465876	0.846799	0.397107	0.567292
ENSMUSG00000019768	Esr1	protein_coding	10	estrogen receptor 1 (alpha)	ESR1	100.974	-0.380018	-0.363451	0.227796	-1.5955	0.1106	0.230506
ENSMUSG00000019773	Fbxo5	protein_coding	10	F-box protein 5	FBXO5	326.602	0.987352	0.967599	0.156333	6.18768	6.10577e-10	7.40486e-09
ENSMUSG00000019774	Mtrf1l	protein_coding	10	mitochondrial translational release factor 1-like	MTRF1L	251.163	-0.249231	-0.244661	0.14979	-1.63334	0.102397	0.217823
ENSMUSG00000019777	Hdac2	protein_coding	10	histone deacetylase 2	HDAC2	866.864	-0.105014	-0.103985	0.109964	-0.945634	0.344335	0.516569
ENSMUSG00000019782	Rwdd1	protein_coding	10	RWD domain containing 1	RWDD1	315.624	0.0686045	0.0671461	0.161044	0.416943	0.67672	0.798527
ENSMUSG00000019789	Hey2	protein_coding	10	hairy/enhancer-of-split related with YRPW motif 2	HEY2	1.97277	2.2415	0.649771	0.520005	1.26884	0.204498	0.36226
ENSMUSG00000019790	Stxbp5	protein_coding	10	syntaxin binding protein 5 (tomosyn)	STXBP5	1597.42	0.198219	0.196951	0.0890081	2.21273	0.0269163	0.076386
ENSMUSG00000019791	Hint3	protein_coding	10	histidine triad nucleotide binding protein 3	HINT3	188.272	-0.0646731	-0.0629807	0.178304	-0.353215	0.723927	0.830557
ENSMUSG00000019792	Trmt11	protein_coding	10	tRNA methyltransferase 11	TRMT11	217.874	-0.307522	-0.299566	0.177218	-1.69036	0.0909592	0.199125
ENSMUSG00000019794	Katna1	protein_coding	10	katanin p60 (ATPase-containing) subunit A1	KATNA1	749.051	0.0934858	0.0923821	0.120603	0.765999	0.443677	0.610593
ENSMUSG00000019795	Pcmt1	protein_coding	10	protein-L-isoaspartate (D-aspartate) O-methyltransferase 1	PCMT1	655.885	0.0400198	0.0395739	0.117211	0.337627	0.735644	0.838197
ENSMUSG00000019796	Lrp11	protein_coding	10	low density lipoprotein receptor-related protein 11	LRP11	31.5414	-0.72829	-0.648389	0.348813	-1.85697	0.0633156	0.150518
ENSMUSG00000019797	Mtres1	protein_coding	10	mitochondrial transcription rescue factor 1	MTRES1	125.913	-0.115401	-0.111611	0.199058	-0.56068	0.575015	0.722693
ENSMUSG00000019802	Sec63	protein_coding	10	SEC63-like (S. cerevisiae)	SEC63	1422.02	-0.489099	-0.483662	0.117055	-4.13189	3.59795e-05	0.000229385
ENSMUSG00000019804	Snx3	protein_coding	10	sorting nexin 3	SNX3	1306.94	0.263087	0.261153	0.0953811	2.73798	0.00618177	0.0225051
ENSMUSG00000019806	Aig1	protein_coding	10	androgen-induced 1	AIG1	360.402	-0.0262281	-0.0258311	0.136332	-0.189472	0.849723	0.91137
ENSMUSG00000019808	Adat2	protein_coding	10	adenosine deaminase, tRNA-specific 2	ADAT2	105.959	0.0242641	0.0231588	0.232723	0.099516	0.920729	0.952972
ENSMUSG00000019809	Pex3	protein_coding	10	peroxisomal biogenesis factor 3	PEX3	335.445	-0.0444229	-0.0436775	0.143408	-0.304569	0.760695	0.853875
ENSMUSG00000019810	Fuca2	protein_coding	10	fucosidase, alpha-L- 2, plasma	FUCA2	286.848	1.83689	1.80143	0.15347	11.7226	9.76253e-32	3.84131e-30
ENSMUSG00000019813	Cep57l1	protein_coding	10	centrosomal protein 57-like 1	CEP57L1	265.09	-0.347166	-0.340231	0.156227	-2.17774	0.029425	0.0818847
ENSMUSG00000019814	Ltv1	protein_coding	10	LTV1 ribosome biogenesis factor	LTV1	446.018	-0.36479	-0.3604	0.121743	-2.96029	0.00307345	0.0123223
ENSMUSG00000019817	Plagl1	protein_coding	10	pleiomorphic adenoma gene-like 1	PLAGL1	74.6353	1.06705	1.00937	0.252319	3.9948	6.47502e-05	0.000397084
ENSMUSG00000019818	Cd164	protein_coding	10	CD164 antigen	CD164	4179.74	-0.185653	-0.183925	0.107188	-1.71592	0.0861766	0.191147
ENSMUSG00000019820	Utrn	protein_coding	10	utrophin	UTRN	22141.2	0.0393897	0.0392032	0.0766388	0.511532	0.608978	0.748285
ENSMUSG00000019822	Smpd2	protein_coding	10	sphingomyelin phosphodiesterase 2, neutral	SMPD2	349.204	0.222863	0.218914	0.147336	1.48578	0.137338	0.270605
ENSMUSG00000019823	Mical1	protein_coding	10	microtubule associated monooxygenase, calponin and LIM domain containing 1	MICAL1	2637.08	0.579941	0.573834	0.11397	5.03492	4.78049e-07	4.14558e-06
ENSMUSG00000019826	Zbtb24	protein_coding	10	zinc finger and BTB domain containing 24	ZBTB24	691.142	-0.171491	-0.169799	0.110381	-1.53829	0.123978	0.251193
ENSMUSG00000019832	Rab32	protein_coding	10	RAB32, member RAS oncogene family	RAB32	62.811	0.806045	0.754121	0.273809	2.75199	0.00592352	0.0216936
ENSMUSG00000019837	Gtf3c6	protein_coding	10	general transcription factor IIIC, polypeptide 6, alpha	GTF3C6	264.797	-0.298778	-0.292183	0.163956	-1.78209	0.0747343	0.171086
ENSMUSG00000019838	Slc16a10	protein_coding	10	solute carrier family 16 (monocarboxylic acid transporters), member 10	SLC16A10	210.504	-0.657543	-0.643334	0.1624	-3.96078	7.47058e-05	0.000452017
ENSMUSG00000019841	Rev3l	protein_coding	10	REV3 like, DNA directed polymerase zeta catalytic subunit	REV3L	3472.44	-0.226456	-0.223568	0.125284	-1.78449	0.0743445	0.170403
ENSMUSG00000019842	Traf3ip2	protein_coding	10	TRAF3 interacting protein 2	TRAF3IP2	1454.54	0.283621	0.28162	0.0934725	3.01284	0.00258816	0.0106036
ENSMUSG00000019843	Fyn	protein_coding	10	Fyn proto-oncogene	FYN	9582.86	0.888561	0.882569	0.0913848	9.65766	4.5618e-22	1.22552e-20
ENSMUSG00000019845	Tube1	protein_coding	10	tubulin, epsilon 1	TUBE1	97.3052	1.30828	1.24947	0.231006	5.40003	6.6629e-08	6.518e-07
ENSMUSG00000019849	Prep	protein_coding	10	prolyl endopeptidase	PREP	1042.18	-0.0236067	-0.0234029	0.103311	-0.226529	0.82079	0.893552
ENSMUSG00000019850	Tnfaip3	protein_coding	10	tumor necrosis factor, alpha-induced protein 3	TNFAIP3	9267.87	-0.161629	-0.160664	0.0860246	-1.86765	0.0618107	0.147807
ENSMUSG00000019851	Perp	protein_coding	10	PERP, TP53 apoptosis effector	PERP	7.1317	2.57572	1.46122	0.548621	2.60026	0.0093154	0.031731
ENSMUSG00000019852	Arfgef3	protein_coding	10	ARFGEF family member 3	ARFGEF3	109.618	3.50274	3.2725	0.272972	11.732	8.73191e-32	3.46378e-30
ENSMUSG00000019854	Reps1	protein_coding	10	RalBP1 associated Eps domain containing protein	REPS1	1833.5	0.555702	0.552028	0.0904884	6.10044	1.05775e-09	1.25468e-08
ENSMUSG00000019857	Asf1a	protein_coding	10	anti-silencing function 1A histone chaperone	ASF1A	337.612	0.443334	0.43603	0.142133	3.06759	0.00215791	0.00908357
ENSMUSG00000019861	Gopc	protein_coding	10	golgi associated PDZ and coiled-coil motif containing	GOPC	778.641	-0.100355	-0.0992518	0.116405	-0.852641	0.393858	0.563974
ENSMUSG00000019863	Qrsl1	protein_coding	10	glutaminyl-tRNA synthase (glutamine-hydrolyzing)-like 1	QRSL1	298.437	0.0431594	0.0424567	0.141324	0.30042	0.763857	0.85571
ENSMUSG00000019864	Rtn4ip1	protein_coding	10	reticulon 4 interacting protein 1	RTN4IP1	400.048	0.125319	0.123275	0.141404	0.871791	0.383323	0.554184
ENSMUSG00000019866	Crybg1	protein_coding	10	crystallin beta-gamma domain containing 1	CRYBG1	2019.18	-0.983121	-0.97537	0.0987311	-9.87876	5.14668e-23	1.44233e-21
ENSMUSG00000019868	Vta1	protein_coding	10	vesicle (multivesicular body) trafficking 1	VTA1	508.88	0.24264	0.2393	0.130064	1.83986	0.0657891	0.154905
ENSMUSG00000019872	Smpdl3a	protein_coding	10	sphingomyelin phosphodiesterase, acid-like 3A	SMPDL3A	1359.24	0.734331	0.727085	0.110355	6.58838	4.44653e-11	6.04362e-10
ENSMUSG00000019873	Reep3	protein_coding	10	receptor accessory protein 3	REEP3	802.547	0.733919	0.7261	0.114606	6.3353	2.36887e-10	2.99991e-09
ENSMUSG00000019876	Pkib	protein_coding	10	protein kinase inhibitor beta, cAMP dependent, testis specific	PKIB	3.43501	-5.2816	-1.73348	0.551273	-3.33962	0.000838918	0.00396785
ENSMUSG00000019877	Serinc1	protein_coding	10	serine incorporator 1	SERINC1	1525.16	-0.289142	-0.285497	0.12455	-2.29223	0.0218924	0.0646536
ENSMUSG00000019878	Hsf2	protein_coding	10	heat shock factor 2	HSF2	291.986	0.0576805	0.0565833	0.152494	0.371054	0.710598	0.820896
ENSMUSG00000019883	Echdc1	protein_coding	10	enoyl Coenzyme A hydratase domain containing 1	ECHDC1	170.454	-0.0121003	-0.0117484	0.187674	-0.0625989	0.950086	0.970285
ENSMUSG00000019889	Ptprk	protein_coding	10	protein tyrosine phosphatase, receptor type, K	PTPRK	19.2845	0.112734	0.09431	0.412792	0.228464	0.819286	0.892862
ENSMUSG00000019897	Ccdc59	protein_coding	10	coiled-coil domain containing 59	CCDC59	531.072	-0.193875	-0.191694	0.117763	-1.62778	0.103571	0.219624
ENSMUSG00000019907	Ppp1r12a	protein_coding	10	protein phosphatase 1, regulatory subunit 12A	PPP1R12A	4840.19	0.175351	0.174292	0.08652	2.01447	0.0439604	0.113203
ENSMUSG00000019916	P4ha1	protein_coding	10	procollagen-proline, 2-oxoglutarate 4-dioxygenase (proline 4-hydroxylase), alpha 1 polypeptide	P4HA1	1046.79	-0.498675	-0.494614	0.10035	-4.92882	8.27263e-07	6.92717e-06
ENSMUSG00000019917	Septin10	protein_coding	10	septin 10	SEPTIN10	10.7512	1.21302	0.901424	0.48612	1.84207	0.0654646	0.154477
ENSMUSG00000019920	Lims1	protein_coding	10	LIM and senescent cell antigen-like domains 1	LIMS1	2635.54	0.588181	0.582825	0.10605	5.49572	3.8913e-08	3.90072e-07
ENSMUSG00000019923	Zwint	protein_coding	10	ZW10 interactor	ZWINT	1308.42	0.557715	0.553445	0.0973219	5.68663	1.2957e-08	1.36561e-07
ENSMUSG00000019927	Ube2d1	protein_coding	10	ubiquitin-conjugating enzyme E2D 1	UBE2D1	701.727	-0.163	-0.16146	0.107985	-1.49521	0.134859	0.26686
ENSMUSG00000019933	Mrln	protein_coding	10	myoregulin	MRLN	2.45419	-1.13683	-0.451354	0.547449	-0.82247	0.41081	0.581028
ENSMUSG00000019942	Cdk1	protein_coding	10	cyclin-dependent kinase 1	CDK1	251.219	4.13142	3.96071	0.219468	17.7102	3.49932e-70	4.28656e-68
ENSMUSG00000019943	Atp2b1	protein_coding	10	ATPase, Ca++ transporting, plasma membrane 1	ATP2B1	2856.78	0.290853	0.288752	0.0945355	3.05443	0.00225491	0.00942211
ENSMUSG00000019945	Cabcoco1	protein_coding	10	ciliary associated calcium binding coiled-coil 1	CABCOCO1	15.9167	-0.111585	-0.0909074	0.43343	-0.209852	0.833783	0.901517
ENSMUSG00000019947	Arid5b	protein_coding	10	AT rich interactive domain 5B (MRF1-like)	ARID5B	3337.23	0.321189	0.319391	0.0833169	3.83343	0.000126367	0.000726459
ENSMUSG00000019948	Actr6	protein_coding	10	ARP6 actin-related protein 6	ACTR6	260.033	-0.452739	-0.442566	0.165423	-2.67527	0.00746702	0.0263613
ENSMUSG00000019951	Uhrf1bp1l	protein_coding	10	UHRF1 (ICBP90) binding protein 1-like	BLTP3B	1963.1	-0.0661586	-0.0656872	0.0939068	-0.699494	0.484243	0.646814
ENSMUSG00000019952	Poc1b	protein_coding	10	POC1 centriolar protein B	POC1B	535.583	-0.325147	-0.32133	0.120278	-2.67152	0.00755079	0.0265943
ENSMUSG00000019960	Dusp6	protein_coding	10	dual specificity phosphatase 6	DUSP6	1009.92	1.24863	1.23808	0.102221	12.11	9.35021e-34	3.959e-32
ENSMUSG00000019961	Tmpo	protein_coding	10	thymopoietin	TMPO	3739.6	0.55825	0.555316	0.0807328	6.87839	6.05309e-12	8.89781e-11
ENSMUSG00000019966	Kitl	protein_coding	10	kit ligand	KITLG	18.2174	2.2048	1.77182	0.438228	3.9616	7.44478e-05	0.000450737
ENSMUSG00000019969	Psen1	protein_coding	12	presenilin 1	PSEN1	1999.48	0.332622	0.33047	0.0895131	3.69185	0.000222633	0.00121123
ENSMUSG00000019970	Sgk1	protein_coding	10	serum/glucocorticoid regulated kinase 1	SGK1	1201.68	-0.852653	-0.844793	0.106706	-7.9167	2.439e-15	4.61209e-14
ENSMUSG00000019971	Cep290	protein_coding	10	centrosomal protein 290	CEP290	90.7783	0.529545	0.50192	0.248192	2.02181	0.0431961	0.111597
ENSMUSG00000019975	Ikbip	protein_coding	10	IKBKB interacting protein	IKBIP	25.8846	2.19735	1.87348	0.391502	4.7058	2.52874e-06	1.96245e-05
ENSMUSG00000019977	Hbs1l	protein_coding	10	Hbs1-like (S. cerevisiae)	HBS1L	1611.25	0.266438	0.264623	0.0918217	2.88191	0.0039527	0.0153594
ENSMUSG00000019978	Epb41l2	protein_coding	10	erythrocyte membrane protein band 4.1 like 2	EPB41L2	1636.89	-0.143615	-0.142637	0.0918245	-1.55337	0.120334	0.245702
ENSMUSG00000019979	Apaf1	protein_coding	10	apoptotic peptidase activating factor 1	APAF1	1469.32	1.11597	1.10712	0.0990408	11.1776	5.24999e-29	1.87278e-27
ENSMUSG00000019982	Myb	protein_coding	10	myeloblastosis oncogene	MYB	3630.83	3.91341	3.87856	0.104798	36.9768	2.70367e-299	1.75532e-295
ENSMUSG00000019984	Med23	protein_coding	10	mediator complex subunit 23	MED23	1304.91	0.0145492	0.0144483	0.0926757	0.155902	0.87611	0.926334
ENSMUSG00000019986	Ahi1	protein_coding	10	Abelson helper integration site 1	AHI1	303.881	0.866889	0.85107	0.14941	5.69492	1.23429e-08	1.30299e-07
ENSMUSG00000019988	Nedd1	protein_coding	10	neural precursor cell expressed, developmentally down-regulated gene 1	NEDD1	452.314	0.288114	0.284288	0.127771	2.22496	0.0260841	0.0744818
ENSMUSG00000019992	Mtfr2	protein_coding	10	mitochondrial fission regulator 2	MTFR2	85.9756	2.33291	2.1982	0.258975	8.42297	3.6706e-17	7.65441e-16
ENSMUSG00000019996	Map7	protein_coding	10	microtubule-associated protein 7	MAP7	466.685	0.119624	0.118194	0.121334	0.974112	0.330001	0.502417
ENSMUSG00000019998	Stx7	protein_coding	10	syntaxin 7	STX7	191.962	0.0706564	0.0686922	0.183576	0.374186	0.708266	0.819323
ENSMUSG00000020000	Moxd1	protein_coding	10	monooxygenase, DBH-like 1	MOXD1	4.05716	5.4268	1.90781	0.555986	3.56798	0.000359738	0.00186595
ENSMUSG00000020003	Pex7	protein_coding	10	peroxisomal biogenesis factor 7	PEX7	276.203	0.111219	0.108906	0.159302	0.683643	0.494201	0.6552
ENSMUSG00000020009	Ifngr1	protein_coding	10	interferon gamma receptor 1	IFNGR1	1405.41	-0.426179	-0.422996	0.0961335	-4.40006	1.0822e-05	7.57115e-05
ENSMUSG00000020014	Cfap54	protein_coding	10	cilia and flagella associated protein 54	CFAP54	17.211	3.52355	2.60904	0.472522	5.1172	3.1011e-07	2.77065e-06
ENSMUSG00000020015	Cdk17	protein_coding	10	cyclin-dependent kinase 17	CDK17	3334.05	0.343689	0.341457	0.0896748	3.80772	0.000140253	0.000798512
ENSMUSG00000020017	Hal	protein_coding	10	histidine ammonia lyase	HAL	31.9951	-1.57784	-1.39149	0.358683	-3.85929	0.000113715	0.000661932
ENSMUSG00000020018	Snrpf	protein_coding	10	small nuclear ribonucleoprotein polypeptide F	SNRPF	457.537	-0.134692	-0.132112	0.15308	-0.86302	0.388126	0.559013
ENSMUSG00000020019	Ntn4	protein_coding	10	netrin 4	NTN4	7.97883	-3.16083	-1.90204	0.536712	-3.36045	0.000778163	0.00372025
ENSMUSG00000020021	Fgd6	protein_coding	10	FYVE, RhoGEF and PH domain containing 6	FGD6	265.22	0.259443	0.254834	0.147478	1.7279	0.0840058	0.187399
ENSMUSG00000020022	Ndufa12	protein_coding	10	NADH:ubiquinone oxidoreductase subunit A12	NDUFA12	281.431	0.474265	0.464892	0.15539	2.99156	0.00277552	0.0112834
ENSMUSG00000020023	Tmcc3	protein_coding	10	transmembrane and coiled coil domains 3	TMCC3	121.234	-0.518192	-0.500371	0.203541	-2.45791	0.0139747	0.0445838
ENSMUSG00000020024	Cep83	protein_coding	10	centrosomal protein 83	CEP83	516.751	0.285932	0.282193	0.126839	2.22478	0.026096	0.0745048
ENSMUSG00000020027	Socs2	protein_coding	10	suppressor of cytokine signaling 2	SOCS2	45.6873	-2.44115	-2.08636	0.389334	-5.31064	1.09241e-07	1.03739e-06
ENSMUSG00000020029	Nudt4	protein_coding	10	nudix hydrolase 4	NUDT4,NUDT4B	492.941	0.553962	0.547314	0.121596	4.50082	6.76924e-06	4.87591e-05
ENSMUSG00000020032	Nuak1	protein_coding	10	NUAK family, SNF1-like kinase, 1	NUAK1	5.38853	3.89161	1.69248	0.558232	2.82308	0.00475641	0.01801
ENSMUSG00000020034	Tcp11l2	protein_coding	10	t-complex 11 (mouse) like 2	TCP11L2	1463.76	-0.279171	-0.27586	0.120872	-2.28225	0.0224748	0.0661422
ENSMUSG00000020038	Cry1	protein_coding	10	cryptochrome 1 (photolyase-like)	CRY1	613.884	-0.30882	-0.305235	0.119624	-2.55159	0.0107234	0.0356414
ENSMUSG00000020042	Abtb3	protein_coding	10	ankyrin repeat and BTB domain containing 3	ABTB3	1746.47	1.15055	1.14109	0.100807	11.3189	1.0585e-29	3.88989e-28
ENSMUSG00000020048	Hsp90b1	protein_coding	10	heat shock protein 90, beta (Grp94), member 1	HSP90B1,HSP90B2P	3997.95	0.145018	0.143911	0.0972072	1.48045	0.138753	0.272675
ENSMUSG00000020056	Washc3	protein_coding	10	WASH complex subunit 3	WASHC3	742.811	-0.11448	-0.113342	0.1108	-1.02294	0.306335	0.478316
ENSMUSG00000020057	Dram1	protein_coding	10	DNA-damage regulated autophagy modulator 1	DRAM1	10.1747	2.48788	1.69576	0.512363	3.20831	0.00133515	0.00596166
ENSMUSG00000020063	Sirt1	protein_coding	10	sirtuin 1	SIRT1	817.743	-0.137528	-0.135187	0.144411	-0.936126	0.349208	0.52111
ENSMUSG00000020064	Herc4	protein_coding	10	hect domain and RLD 4	HERC4	2396.26	-0.371394	-0.368153	0.103839	-3.54542	0.000391991	0.00201446
ENSMUSG00000020067	Mypn	protein_coding	10	myopalladin	MYPN	1.77863	2.04609	0.445402	0.476048	0.976231	0.32895	0.501483
ENSMUSG00000020069	Hnrnph3	protein_coding	10	heterogeneous nuclear ribonucleoprotein H3	HNRNPH3	414.781	-0.451165	-0.445334	0.126107	-3.5313	0.000413517	0.0021106
ENSMUSG00000020070	Rufy2	protein_coding	10	RUN and FYVE domain-containing 2	RUFY2	1358.04	-0.457892	-0.454319	0.0982434	-4.62438	3.75719e-06	2.82108e-05
ENSMUSG00000020072	Pbld2	protein_coding	10	phenazine biosynthesis-like protein domain containing 2	PBLD	23.8143	-0.743786	-0.638946	0.387831	-1.64614	0.0997339	0.213722
ENSMUSG00000020074	Ccar1	protein_coding	10	cell division cycle and apoptosis regulator 1	CCAR1	2232.18	0.134104	0.132963	0.10257	1.29631	0.194868	0.34942
ENSMUSG00000020075	Ddx21	protein_coding	10	DExD box helicase 21	DDX21	3847.91	0.0764153	0.0759982	0.0822655	0.923816	0.355582	0.527346
ENSMUSG00000020076	Ddx50	protein_coding	10	DExD box helicase 50	DDX50	1636.78	-0.113466	-0.112356	0.109929	-1.02208	0.306744	0.478646
ENSMUSG00000020077	Srgn	protein_coding	10	serglycin	SRGN	2468.15	1.06682	1.05601	0.111826	9.44301	3.62235e-21	9.30771e-20
ENSMUSG00000020078	Vps26a	protein_coding	10	VPS26 retromer complex component A	VPS26A	584.533	0.0118256	0.0116592	0.131434	0.088709	0.929313	0.957684
ENSMUSG00000020079	Supv3l1	protein_coding	10	suppressor of var1, 3-like 1 (S. cerevisiae)	SUPV3L1	432.811	-0.041548	-0.041028	0.124131	-0.330522	0.741006	0.841893
ENSMUSG00000020083	Fam241b	protein_coding	10	family with sequence similarity 241, member B	FAM241B	8.44609	2.85544	1.82523	0.526258	3.2993	0.000969267	0.00450882
ENSMUSG00000020085	Aifm2	protein_coding	10	apoptosis-inducing factor, mitochondrion-associated 2	AIFM2	9.22515	2.73775	1.77837	0.523603	3.26386	0.00109907	0.00503921
ENSMUSG00000020087	Tysnd1	protein_coding	10	trypsin domain containing 1	TYSND1	567.678	-0.0904477	-0.0890286	0.138786	-0.641476	0.521214	0.67809
ENSMUSG00000020088	Sar1a	protein_coding	10	secretion associated Ras related GTPase 1A	SAR1A	1315.74	-0.0523321	-0.0519511	0.0949188	-0.547322	0.584158	0.729009
ENSMUSG00000020089	Ppa1	protein_coding	10	pyrophosphatase (inorganic) 1	PPA1	379.757	0.287124	0.28265	0.138264	2.04424	0.0409296	0.106959
ENSMUSG00000020091	Eif4ebp2	protein_coding	10	eukaryotic translation initiation factor 4E binding protein 2	EIF4EBP2	8155.16	0.0240376	0.0239117	0.0805729	0.296772	0.766641	0.857611
ENSMUSG00000020092	Pald1	protein_coding	10	phosphatase domain containing, paladin 1	PALD1	2.6203	4.78539	1.42702	0.539259	2.86085	0.00422503	0.0162662
ENSMUSG00000020097	Sgpl1	protein_coding	10	sphingosine phosphate lyase 1	SGPL1	1460.65	0.359351	0.356939	0.0911462	3.91609	8.99972e-05	0.000536212
ENSMUSG00000020099	Unc5b	protein_coding	10	unc-5 netrin receptor B	UNC5B	2.74504	0.319256	0.125493	0.545943	0.230945	0.817358	0.891876
ENSMUSG00000020100	Slc29a3	protein_coding	10	solute carrier family 29 (nucleoside transporters), member 3	SLC29A3	896.657	0.173775	0.172003	0.112168	1.53343	0.12517	0.252792
ENSMUSG00000020101	Vsir	protein_coding	10	V-set immunoregulatory receptor	VSIR	5611.51	-0.295388	-0.293329	0.0929148	-3.15696	0.00159424	0.00697619
ENSMUSG00000020105	Lrig3	protein_coding	10	leucine-rich repeats and immunoglobulin-like domains 3	LRIG3	10.1947	1.08868	0.799872	0.491402	1.61953	0.105333	0.222343
ENSMUSG00000020107	Anapc16	protein_coding	10	anaphase promoting complex subunit 16	ANAPC16	915.353	-0.349456	-0.346082	0.109193	-3.16943	0.00152736	0.00671977
ENSMUSG00000020108	Ddit4	protein_coding	10	DNA-damage-inducible transcript 4	DDIT4	2684.94	0.245665	0.228494	0.284687	0.802613	0.422198	0.591369
ENSMUSG00000020109	Dnajb12	protein_coding	10	DnaJ heat shock protein family (Hsp40) member B12	DNAJB12	956.548	0.125127	0.123354	0.131974	0.934679	0.349954	0.521802
ENSMUSG00000020111	Micu1	protein_coding	10	mitochondrial calcium uptake 1	MICU1	838.93	0.446385	0.442157	0.108133	4.08893	4.33367e-05	0.00027325
ENSMUSG00000020114	Cand1	protein_coding	10	cullin associated and neddylation disassociated 1	CAND1	2859.7	0.164105	0.16311	0.0866696	1.88197	0.0598399	0.144138
ENSMUSG00000020115	Tbk1	protein_coding	10	TANK-binding kinase 1	TBK1	1513.33	0.0329487	0.0327052	0.0956116	0.342064	0.732303	0.836042
ENSMUSG00000020116	Pno1	protein_coding	11	partner of NOB1 homolog	PNO1	313.241	0.224606	0.220492	0.149706	1.47281	0.140801	0.275866
ENSMUSG00000020120	Plek	protein_coding	11	pleckstrin	PLEK	85.6455	4.37002	3.93614	0.322692	11.4699	1.868e-30	7.01021e-29
ENSMUSG00000020121	Srgap1	protein_coding	10	SLIT-ROBO Rho GTPase activating protein 1	SRGAP1	23.2647	1.35751	1.1188	0.42355	2.62911	0.00856076	0.0295582
ENSMUSG00000020124	Usp15	protein_coding	10	ubiquitin specific peptidase 15	USP15	2452.25	-0.11761	-0.116547	0.105689	-1.10274	0.270141	0.438905
ENSMUSG00000020128	Vps54	protein_coding	11	VPS54 GARP complex subunit	VPS54	1999.85	0.0659601	0.065208	0.118524	0.550169	0.582204	0.727456
ENSMUSG00000020130	Tbc1d15	protein_coding	10	TBC1 domain family, member 15	TBC1D15	1151.1	-0.352962	-0.348543	0.124127	-2.80795	0.00498582	0.0187577
ENSMUSG00000020131	Pcsk4	protein_coding	10	proprotein convertase subtilisin/kexin type 4	PCSK4	84.5363	-1.38895	-1.30901	0.25944	-5.03734	4.72056e-07	4.09725e-06
ENSMUSG00000020132	Rab21	protein_coding	10	RAB21, member RAS oncogene family	RAB21	1681.36	-0.0804717	-0.0797635	0.104278	-0.764914	0.444323	0.611164
ENSMUSG00000020133	2310011J03Rik	protein_coding	10	RIKEN cDNA 2310011J03 gene	C19orf25	464.051	0.0646454	0.0633933	0.153894	0.411926	0.680394	0.801455
ENSMUSG00000020134	Peli1	protein_coding	11	pellino 1	PELI1	5352.96	-0.492629	-0.488931	0.096372	-5.07337	3.90835e-07	3.43781e-06
ENSMUSG00000020135	Apc2	protein_coding	10	APC regulator of WNT signaling pathway 2	APC2	15.1481	2.30431	1.74895	0.471445	3.62534	0.000288586	0.0015349
ENSMUSG00000020137	Thap2	protein_coding	10	THAP domain containing, apoptosis associated protein 2	THAP2	338.538	0.286388	0.281326	0.147093	1.91253	0.0558077	0.136382
ENSMUSG00000020142	Slc1a4	protein_coding	11	solute carrier family 1 (glutamate/neutral amino acid transporter), member 4	SLC1A4	60.5124	-0.801707	-0.748499	0.277812	-2.69241	0.00709384	0.0252775
ENSMUSG00000020143	Dock2	protein_coding	11	dedicator of cyto-kinesis 2	DOCK2	21796.6	-0.153964	-0.153071	0.0848192	-1.80467	0.0711263	0.164691
ENSMUSG00000020149	Rab1a	protein_coding	11	RAB1A, member RAS oncogene family	RAB1A	1244.81	0.134356	0.132722	0.122392	1.0844	0.278187	0.44779
ENSMUSG00000020150	Gamt	protein_coding	10	guanidinoacetate methyltransferase	GAMT	2.05186	1.57698	0.521234	0.531099	0.98942	0.322458	0.495308
ENSMUSG00000020152	Actr2	protein_coding	11	ARP2 actin-related protein 2	ACTR2	8592.45	0.367872	0.365421	0.0908168	4.02372	5.72862e-05	0.000354661
ENSMUSG00000020153	Ndufs7	protein_coding	10	NADH:ubiquinone oxidoreductase core subunit S7	NDUFS7	544.441	-0.270798	-0.266699	0.136342	-1.95608	0.0504557	0.126039
ENSMUSG00000020156	Pwwp3a	protein_coding	10	PWWP domain containing 3A, DNA repair factor	PWWP3A	2102.85	-0.321922	-0.31783	0.125104	-2.54051	0.011069	0.0366147
ENSMUSG00000020163	Uqcr11	protein_coding	10	ubiquinol-cytochrome c reductase, complex III subunit XI	UQCR11	212.375	0.400538	0.390114	0.177852	2.19325	0.0282893	0.0794165
ENSMUSG00000020166	Cnot2	protein_coding	10	CCR4-NOT transcription complex, subunit 2	CNOT2	1849.41	0.0126367	0.0125238	0.105012	0.119261	0.905068	0.943566
ENSMUSG00000020167	Tcf3	protein_coding	10	transcription factor 3	TCF3	2265.43	0.158335	0.156397	0.122795	1.27363	0.202794	0.360286
ENSMUSG00000020170	Frs2	protein_coding	10	fibroblast growth factor receptor substrate 2	FRS2	1102.37	-0.230247	-0.228227	0.104123	-2.19189	0.0283874	0.0795999
ENSMUSG00000020171	Yeats4	protein_coding	10	YEATS domain containing 4	YEATS4	625.479	0.0603096	0.0596727	0.114135	0.522825	0.601096	0.742017
ENSMUSG00000020175	Rab36	protein_coding	10	RAB36, member RAS oncogene family	RAB36	8.09122	2.28876	1.48578	0.526417	2.74867	0.00598374	0.0218782
ENSMUSG00000020176	Grb10	protein_coding	11	growth factor receptor bound protein 10	GRB10	1.44639	3.93346	0.870428	0.483663	1.9381	0.0526104	0.130219
ENSMUSG00000020178	Adora2a	protein_coding	10	adenosine A2a receptor	ADORA2A	608.064	1.20637	1.19233	0.119733	9.95602	2.37365e-23	6.72948e-22
ENSMUSG00000020180	Snrpd3	protein_coding	10	small nuclear ribonucleoprotein D3	SNRPD3	539.997	-0.47227	-0.467048	0.116734	-4.00086	6.31121e-05	0.000387527
ENSMUSG00000020182	Ddc	protein_coding	11	dopa decarboxylase	DDC	34.4945	3.18129	2.72618	0.382088	6.85525	7.11873e-12	1.03548e-10
ENSMUSG00000020183	Cpm	protein_coding	10	carboxypeptidase M	CPM	974.248	-0.400795	-0.396717	0.112025	-3.54131	0.000398143	0.00204123
ENSMUSG00000020184	Mdm2	protein_coding	10	transformed mouse 3T3 cell double minute 2	MDM2	1512.73	0.0487058	0.0483486	0.0952598	0.507545	0.611772	0.750298
ENSMUSG00000020185	E2f7	protein_coding	10	E2F transcription factor 7	E2F7	122.489	4.07602	3.77545	0.285865	12.7708	2.38734e-37	1.15095e-35
ENSMUSG00000020186	Csrp2	protein_coding	10	cysteine and glycine-rich protein 2	CSRP2	5.83421	0.705558	0.445696	0.538072	0.826094	0.408751	0.578789
ENSMUSG00000020189	Osbpl8	protein_coding	10	oxysterol binding protein-like 8	OSBPL8	2892.81	-0.0826038	-0.0816781	0.117532	-0.694944	0.48709	0.649398
ENSMUSG00000020190	Mknk2	protein_coding	10	MAP kinase-interacting serine/threonine kinase 2	MKNK2	7824.4	0.113463	0.112175	0.118263	0.948518	0.342866	0.515295
ENSMUSG00000020191	Spata48	protein_coding	11	spermatogenesis associated 48	SPATA48	24.092	-0.140103	-0.118009	0.406989	-0.289935	0.771866	0.86128
ENSMUSG00000020193	Zpbp	protein_coding	11	zona pellucida binding protein	ZPBP	64.0479	-0.723693	-0.677825	0.271917	-2.49151	0.01272	0.0412089
ENSMUSG00000020196	Cabin1	protein_coding	10	calcineurin binding protein 1	CABIN1	4415	-0.0419431	-0.0416533	0.0925046	-0.450283	0.652507	0.780853
ENSMUSG00000020198	Ap3d1	protein_coding	10	adaptor-related protein complex 3, delta 1 subunit	AP3D1	3869.36	-0.00810364	-0.00805728	0.084249	-0.095636	0.92381	0.954781
ENSMUSG00000020205	Phlda1	protein_coding	10	pleckstrin homology like domain, family A, member 1	PHLDA1	178.108	0.654875	0.635116	0.191055	3.32346	0.000889085	0.00418114
ENSMUSG00000020211	Sf3a2	protein_coding	10	splicing factor 3a, subunit 2	SF3A2	1057.75	-0.0394307	-0.0389227	0.125946	-0.309041	0.757291	0.852094
ENSMUSG00000020212	Mdm1	protein_coding	10	transformed mouse 3T3 cell double minute 1	MDM1	171.499	1.03613	1.00994	0.175161	5.76236	8.29445e-09	8.90088e-08
ENSMUSG00000020219	Timm13	protein_coding	10	translocase of inner mitochondrial membrane 13	TIMM13	355.969	0.145987	0.143166	0.153737	0.93122	0.35174	0.523454
ENSMUSG00000020220	Vps13d	protein_coding	4	vacuolar protein sorting 13D	VPS13D	8397.34	-0.407527	-0.40516	0.084839	-4.77563	1.79147e-06	1.42653e-05
ENSMUSG00000020224	Llph	protein_coding	10	LLP homolog, long-term synaptic facilitation (Aplysia)	LLPH	192.859	-0.190032	-0.185638	0.167792	-1.10636	0.268573	0.437154
ENSMUSG00000020225	Tmbim4	protein_coding	10	transmembrane BAX inhibitor motif containing 4	TMBIM4	299.425	0.196282	0.192466	0.154198	1.24814	0.21198	0.371556
ENSMUSG00000020227	Irak3	protein_coding	10	interleukin-1 receptor-associated kinase 3	IRAK3	135.971	-0.745134	-0.720489	0.199453	-3.61152	0.000304404	0.001605
ENSMUSG00000020228	Helb	protein_coding	10	helicase (DNA) B	HELB	1147.46	0.259313	0.256887	0.107498	2.38968	0.0168632	0.052002
ENSMUSG00000020230	Prmt2	protein_coding	10	protein arginine N-methyltransferase 2	PRMT2	200.098	-0.0376772	-0.0367381	0.174132	-0.210974	0.832908	0.901152
ENSMUSG00000020231	Dip2a	protein_coding	10	disco interacting protein 2 homolog A	DIP2A	376.879	0.886703	0.871277	0.145966	5.96795	2.40253e-09	2.74936e-08
ENSMUSG00000020232	Hmg20b	protein_coding	10	high mobility group 20B	HMG20B	597.515	0.299235	0.293806	0.149061	1.971	0.0487234	0.122735
ENSMUSG00000020234	Tektip1	protein_coding	10	tektin bundle interacting protein 1	TEKTIP1	94.8541	-0.0827336	-0.0793946	0.219724	-0.361339	0.717846	0.826432
ENSMUSG00000020235	Fzr1	protein_coding	10	fizzy and cell division cycle 20 related 1	FZR1	919.038	0.807772	0.797325	0.126155	6.31983	2.61846e-10	3.30738e-09
ENSMUSG00000020238	Ncln	protein_coding	10	nicalin	NCLN	2638.78	-0.466359	-0.463101	0.0930048	-4.9793	6.38154e-07	5.42528e-06
ENSMUSG00000020246	Hcfc2	protein_coding	10	host cell factor C2	HCFC2	647.197	-0.18985	-0.187722	0.11753	-1.59723	0.110214	0.229906
ENSMUSG00000020248	Nfyb	protein_coding	10	nuclear transcription factor-Y beta	NFYB	645.33	0.19857	0.196552	0.112017	1.75464	0.0793206	0.179247
ENSMUSG00000020250	Txnrd1	protein_coding	10	thioredoxin reductase 1	TXNRD1	1405.34	0.294833	0.292545	0.0979812	2.98571	0.0028292	0.0114622
ENSMUSG00000020251	Glt8d2	protein_coding	10	glycosyltransferase 8 domain containing 2	GLT8D2	19.4423	-1.79765	-1.48324	0.42087	-3.48918	0.000484496	0.00243147
ENSMUSG00000020253	Ppm1m	protein_coding	9	protein phosphatase 1M	PPM1M	1169.97	0.358261	0.354146	0.118985	2.97636	0.00291696	0.0117505
ENSMUSG00000020255	Nopchap1	protein_coding	10	NOP protein chaperone 1	NOPCHAP1	2015.39	-0.44918	-0.445752	0.0971557	-4.588	4.47513e-06	3.30284e-05
ENSMUSG00000020257	Wdr82	protein_coding	9	WD repeat domain containing 82	WDR82	3793.53	-0.101574	-0.10098	0.0851343	-1.18612	0.235573	0.399825
ENSMUSG00000020258	Glyctk	protein_coding	9	glycerate kinase	GLYCTK	307.32	-0.221387	-0.217729	0.142352	-1.5295	0.126141	0.254349
ENSMUSG00000020260	Pofut2	protein_coding	10	protein O-fucosyltransferase 2	POFUT2	587.264	-0.346418	-0.342477	0.118429	-2.89178	0.0038306	0.0149217
ENSMUSG00000020261	Slc36a1	protein_coding	11	solute carrier family 36 (proton/amino acid symporter), member 1	SLC36A1	1147.32	-0.246344	-0.243802	0.112859	-2.16022	0.0307556	0.0848
ENSMUSG00000020262	Adarb1	protein_coding	10	adenosine deaminase, RNA-specific, B1	ADARB1	163.473	1.98885	1.93113	0.187051	10.2946	7.45436e-25	2.23367e-23
ENSMUSG00000020263	Appl2	protein_coding	10	adaptor protein, phosphotyrosine interaction, PH domain and leucine zipper containing 2	APPL2	1513.53	0.590498	0.586186	0.095057	6.16656	6.97901e-10	8.41673e-09
ENSMUSG00000020265	Sumo3	protein_coding	10	small ubiquitin-like modifier 3	SUMO3	824.23	0.149315	0.147598	0.119037	1.23992	0.215004	0.375501
ENSMUSG00000020267	Hint1	protein_coding	11	histidine triad nucleotide binding protein 1	HINT1	515.9	0.313577	0.308942	0.134735	2.29292	0.0218527	0.0645864
ENSMUSG00000020268	Lyrm7	protein_coding	11	LYR motif containing 7	LYRM7	73.5651	-0.846115	-0.780445	0.298207	-2.61625	0.00889009	0.0305098
ENSMUSG00000020271	Fbxw11	protein_coding	11	F-box and WD-40 domain protein 11	FBXW11	1593.88	0.473548	0.470218	0.0932982	5.03989	4.65805e-07	4.05021e-06
ENSMUSG00000020272	Stk10	protein_coding	11	serine/threonine kinase 10	STK10	8956.01	-0.536496	-0.53244	0.096713	-5.50535	3.68438e-08	3.71239e-07
ENSMUSG00000020273	Papolg	protein_coding	11	poly(A) polymerase gamma	PAPOLG	1048.75	-0.225409	-0.222239	0.131448	-1.69071	0.0908921	0.199055
ENSMUSG00000020275	Rel	protein_coding	11	reticuloendotheliosis oncogene	REL	2033.4	0.449402	0.445358	0.105425	4.22437	2.39615e-05	0.000157881
ENSMUSG00000020277	Pfkl	protein_coding	10	phosphofructokinase, liver, B-type	PFKL	1706.11	0.217618	0.215652	0.105643	2.04132	0.0412187	0.107458
ENSMUSG00000020279	Il9r	protein_coding	11	interleukin 9 receptor	IL9R	329.306	4.54568	4.37932	0.206827	20.7099	2.81956e-95	6.46077e-93
ENSMUSG00000020280	Pus10	protein_coding	11	pseudouridylate synthase 10	PUS10	432.45	0.17846	0.175923	0.132137	1.33137	0.183067	0.334233
ENSMUSG00000020282	Rhbdf1	protein_coding	11	rhomboid 5 homolog 1	RHBDF1	11.9715	-0.0883719	-0.0672621	0.475937	-0.141368	0.887579	0.932537
ENSMUSG00000020283	Pex13	protein_coding	11	peroxisomal biogenesis factor 13	PEX13	312.316	-0.0527763	-0.0517584	0.153534	-0.337115	0.73603	0.838456
ENSMUSG00000020284	Cfap410	protein_coding	10	cilia and flagella associated protein 410	CFAP410	97.7249	0.18538	0.177905	0.219596	0.810127	0.417867	0.587427
ENSMUSG00000020287	Mpg	protein_coding	11	N-methylpurine-DNA glycosylase	MPG	338.816	0.283138	0.277735	0.152785	1.81775	0.0691017	0.161024
ENSMUSG00000020288	Ahsa2	protein_coding	11	AHA1, activator of heat shock protein ATPase 2	AHSA2P	854.471	-0.517763	-0.510351	0.132645	-3.8474	0.000119378	0.000692623
ENSMUSG00000020289	Nprl3	protein_coding	11	nitrogen permease regulator-like 3	NPRL3	853.284	-0.114856	-0.113805	0.106299	-1.07062	0.284342	0.45443
ENSMUSG00000020290	Xpo1	protein_coding	11	exportin 1	XPO1	3772.83	0.0582752	0.0574338	0.133182	0.431243	0.666292	0.79111
ENSMUSG00000020297	Nsg2	protein_coding	11	neuron specific gene family member 2	NSG2	5099.08	0.424574	0.422142	0.0842677	5.00952	5.45662e-07	4.686e-06
ENSMUSG00000020299	4930524B15Rik	protein_coding	11	RIKEN cDNA 4930524B15 gene	C5orf47	2.65395	2.7524	0.986594	0.54726	1.77834	0.0753479	0.172248
ENSMUSG00000020300	Cpeb4	protein_coding	11	cytoplasmic polyadenylation element binding protein 4	CPEB4	1317.57	-0.092132	-0.0911821	0.112789	-0.808429	0.418843	0.588487
ENSMUSG00000020303	Stc2	protein_coding	11	stanniocalcin 2	STC2	35.7238	3.80038	3.19609	0.393876	7.56418	3.90332e-14	6.74578e-13
ENSMUSG00000020305	Asb3	protein_coding	11	ankyrin repeat and SOCS box-containing 3	ASB3,GPR75-ASB3	428.24	0.356822	0.351974	0.129238	2.72338	0.00646179	0.0233456
ENSMUSG00000020307	Cdc34	protein_coding	10	cell division cycle 34	CDC34	720.988	0.258709	0.255646	0.120781	2.11659	0.0342945	0.0926481
ENSMUSG00000020308	Tpgs1	protein_coding	10	tubulin polyglutamylase complex subunit 1	TPGS1	230.624	0.081174	0.0794905	0.159145	0.499478	0.617442	0.754923
ENSMUSG00000020309	Chac2	protein_coding	11	ChaC, cation transport regulator 2	CHAC2	29.2149	-0.121472	-0.108155	0.348879	-0.309997	0.756563	0.851472
ENSMUSG00000020311	Erlec1	protein_coding	11	endoplasmic reticulum lectin 1	ERLEC1	561.563	0.138612	0.136185	0.146416	0.930126	0.352306	0.523966
ENSMUSG00000020315	Sptbn1	protein_coding	11	spectrin beta, non-erythrocytic 1	SPTBN1	13995.7	-0.352749	-0.350893	0.0807687	-4.34442	1.39647e-05	9.59403e-05
ENSMUSG00000020319	Wdpcp	protein_coding	11	WD repeat containing planar cell polarity effector	WDPCP	12.5482	1.20327	0.85509	0.504464	1.69018	0.0909928	0.199176
ENSMUSG00000020321	Mdh1	protein_coding	11	malate dehydrogenase 1, NAD (soluble)	MDH1	1404.36	0.282569	0.280653	0.0916245	3.06307	0.00219082	0.00920219
ENSMUSG00000020325	Fstl3	protein_coding	10	follistatin-like 3	FSTL3	6.02494	0.437416	0.268414	0.543531	0.493288	0.621809	0.758026
ENSMUSG00000020326	Ccng1	protein_coding	11	cyclin G1	CCNG1	2089.58	0.38445	0.380586	0.111375	3.41714	0.00063283	0.00309612
ENSMUSG00000020328	Nudcd2	protein_coding	11	NudC domain containing 2	NUDCD2	209.574	0.451007	0.438266	0.184916	2.36992	0.0177918	0.0543834
ENSMUSG00000020329	Polrmt	protein_coding	10	polymerase (RNA) mitochondrial (DNA directed)	POLRMT	987.56	-0.327021	-0.323149	0.120806	-2.6749	0.00747507	0.0263754
ENSMUSG00000020330	Hmmr	protein_coding	11	hyaluronan mediated motility receptor (RHAMM)	HMMR	266.565	4.71349	4.49211	0.23172	18.7881	9.4464e-79	1.44872e-76
ENSMUSG00000020331	Hcn2	protein_coding	10	hyperpolarization-activated, cyclic nucleotide-gated K+ 2	HCN2	12.8767	3.81187	2.5702	0.503465	4.59086	4.41423e-06	3.26161e-05
ENSMUSG00000020340	Cyfip2	protein_coding	11	cytoplasmic FMR1 interacting protein 2	CYFIP2	10880.1	0.108323	0.107725	0.0827661	1.30156	0.193068	0.347123
ENSMUSG00000020346	Mgat1	protein_coding	11	mannoside acetylglucosaminyltransferase 1	MGAT1	1480.52	0.548817	0.544019	0.103949	5.23341	1.66413e-07	1.53904e-06
ENSMUSG00000020349	Ppp2ca	protein_coding	11	protein phosphatase 2 (formerly 2A), catalytic subunit, alpha isoform	PPP2CA	3386.03	0.187423	0.185938	0.0989946	1.87826	0.0603455	0.145141
ENSMUSG00000020358	Hnrnpab	protein_coding	11	heterogeneous nuclear ribonucleoprotein A/B	HNRNPAB	3358.78	0.0418606	0.0415969	0.0883384	0.470881	0.637725	0.770413
ENSMUSG00000020359	Phykpl	protein_coding	11	5-phosphohydroxy-L-lysine phospholyase	PHYKPL	270.468	-0.203312	-0.199859	0.14427	-1.3853	0.16596	0.311317
ENSMUSG00000020361	Hspa4	protein_coding	11	heat shock protein 4	HSPA4	3503.63	0.137917	0.137181	0.0813089	1.68716	0.0915718	0.200173
ENSMUSG00000020362	Cnot6	protein_coding	11	CCR4-NOT transcription complex, subunit 6	CNOT6	2625.89	0.17942	0.177042	0.127703	1.38636	0.165637	0.310801
ENSMUSG00000020363	Gfpt2	protein_coding	11	glutamine fructose-6-phosphate transaminase 2	GFPT2	3.71225	-0.585282	-0.0749752	0.374673	-0.201892	0.840001	0.905449
ENSMUSG00000020366	Mapk9	protein_coding	11	mitogen-activated protein kinase 9	MAPK9	1125.75	-0.174632	-0.173052	0.105712	-1.63702	0.101627	0.216588
ENSMUSG00000020368	Canx	protein_coding	11	calnexin	CANX	4246.77	0.398475	0.396167	0.0847265	4.67582	2.92778e-06	2.24505e-05
ENSMUSG00000020372	Rack1	protein_coding	11	receptor for activated C kinase 1	RACK1	19301.6	-0.371683	-0.369955	0.0759543	-4.87076	1.11171e-06	9.17489e-06
ENSMUSG00000020375	Rufy1	protein_coding	11	RUN and FYVE domain containing 1	RUFY1	444.067	0.0707025	0.069778	0.126843	0.550112	0.582242	0.727457
ENSMUSG00000020376	Rnf130	protein_coding	11	ring finger protein 130	RNF130	189.762	-0.946969	-0.922494	0.177157	-5.20536	1.93617e-07	1.77629e-06
ENSMUSG00000020380	Rad50	protein_coding	11	RAD50 double strand break repair protein	RAD50	1057.61	0.141252	0.140059	0.102177	1.37074	0.170456	0.317458
ENSMUSG00000020381	Mrnip	protein_coding	11	MRN complex interacting protein	MRNIP	63.0011	0.706337	0.663135	0.267555	2.47665	0.013262	0.0426657
ENSMUSG00000020383	Il13	protein_coding	11	interleukin 13	IL13	2.49663	4.71208	1.35877	0.53487	2.76157	0.00575248	0.0211812
ENSMUSG00000020385	Clk4	protein_coding	11	CDC like kinase 4	CLK4	1815.09	-0.147952	-0.146698	0.102357	-1.43319	0.151803	0.291786
ENSMUSG00000020386	Sar1b	protein_coding	11	secretion associated Ras related GTPase 1B	SAR1B	418.575	0.562217	0.554431	0.130452	4.24981	2.13957e-05	0.000142129
ENSMUSG00000020387	Jade2	protein_coding	11	jade family PHD finger 2	JADE2	4275.79	0.0748621	0.0741721	0.106697	0.695163	0.486953	0.64926
ENSMUSG00000020388	Pdlim4	protein_coding	11	PDZ and LIM domain 4	PDLIM4	447.414	-4.77403	-4.63278	0.186861	-24.327	1.01483e-130	5.06818e-128
ENSMUSG00000020389	Cdkl3	protein_coding	11	cyclin-dependent kinase-like 3	CDKL3	79.375	-0.0594369	-0.0566652	0.235395	-0.240727	0.809766	0.887336
ENSMUSG00000020390	Ube2b	protein_coding	11	ubiquitin-conjugating enzyme E2B	UBE2B	1755.74	0.0470206	0.0466857	0.0938847	0.497267	0.619001	0.756116
ENSMUSG00000020392	Cdkn2aipnl	protein_coding	11	CDKN2A interacting protein N-terminal like	CDKN2AIPNL	861.713	-0.0160835	-0.0159247	0.110443	-0.144189	0.885351	0.931402
ENSMUSG00000020393	Kremen1	protein_coding	11	kringle containing transmembrane protein 1	KREMEN1	1641.99	-0.429997	-0.4265	0.100294	-4.25246	2.11438e-05	0.000140648
ENSMUSG00000020395	Itk	protein_coding	11	IL2 inducible T cell kinase	ITK	12694.4	-0.676928	-0.672988	0.0849361	-7.92345	2.3101e-15	4.37257e-14
ENSMUSG00000020396	Nefh	protein_coding	11	neurofilament, heavy polypeptide	NEFH	186	1.41776	1.36642	0.208513	6.54657	5.88744e-11	7.91371e-10
ENSMUSG00000020397	Med7	protein_coding	11	mediator complex subunit 7	MED7	199.768	0.61339	0.59953	0.165856	3.61417	0.000301309	0.00159159
ENSMUSG00000020399	Havcr2	protein_coding	11	hepatitis A virus cellular receptor 2	HAVCR2	6.33816	0.239962	0.151214	0.539078	0.280242	0.779292	0.866813
ENSMUSG00000020400	Tnip1	protein_coding	11	TNFAIP3 interacting protein 1	TNIP1	3306.98	0.223453	0.221391	0.106752	2.07388	0.0380902	0.100758
ENSMUSG00000020401	Garin3	protein_coding	11	golgi associated RAB2 interactor 3	GARIN3	17.4046	1.19047	0.977854	0.426227	2.28264	0.0224518	0.0661064
ENSMUSG00000020402	Vdac1	protein_coding	11	voltage-dependent anion channel 1	VDAC1	1198.29	0.634116	0.629181	0.0981079	6.41297	1.42712e-10	1.85183e-09
ENSMUSG00000020407	Upp1	protein_coding	11	uridine phosphorylase 1	UPP1	2.06577	3.34058	0.91132	0.523861	1.84555	0.0649582	0.153618
ENSMUSG00000020409	Slu7	protein_coding	11	SLU7 splicing factor homolog (S. cerevisiae)	SLU7	1064.47	0.0397491	0.0393911	0.105479	0.373449	0.708815	0.819565
ENSMUSG00000020411	Nipal4	protein_coding	11	NIPA-like domain containing 4	NIPAL4	0.990649	3.38439	0.490751	0.399854	1.26918	0.204379	0.362176
ENSMUSG00000020412	Ascc2	protein_coding	11	activating signal cointegrator 1 complex subunit 2	ASCC2	1493.91	0.0160454	0.0159151	0.10021	0.158817	0.873813	0.925151
ENSMUSG00000020413	Hus1	protein_coding	11	HUS1 checkpoint clamp component	HUS1	332.932	0.0681063	0.0670194	0.139893	0.479077	0.631884	0.765877
ENSMUSG00000020415	Pttg1	protein_coding	11	pituitary tumor-transforming gene 1	PTTG1,PTTG2,PTTG3P	380.014	-0.028091	-0.0277103	0.129082	-0.214673	0.830022	0.899029
ENSMUSG00000020419	Hormad2	protein_coding	11	HORMA domain containing 2	HORMAD2	10.0348	0.719138	0.524634	0.494928	1.05875	0.289716	0.460314
ENSMUSG00000020420	Zfp607a	protein_coding	7	zinc finger protein 607A	ZNF780A,ZNF780B	553.373	-0.26858	-0.265029	0.127538	-2.07802	0.0377076	0.100004
ENSMUSG00000020423	Btg2	protein_coding	1	BTG anti-proliferation factor 2	BTG2	6674.69	-0.0681402	-0.0676127	0.0978595	-0.690916	0.489619	0.651285
ENSMUSG00000020424	Castor1	protein_coding	11	cytosolic arginine sensor for mTORC1 subunit 1	CASTOR1	333.307	0.678335	0.668382	0.134226	4.97889	6.39491e-07	5.43191e-06
ENSMUSG00000020430	Pes1	protein_coding	11	pescadillo ribosomal biogenesis factor 1	PES1	1129.67	-0.0362737	-0.0359289	0.108352	-0.331593	0.740196	0.841464
ENSMUSG00000020431	Adcy1	protein_coding	11	adenylate cyclase 1	ADCY1	29.9195	1.47932	1.29057	0.370993	3.45963	0.000540919	0.00268215
ENSMUSG00000020432	Tcn2	protein_coding	11	transcobalamin 2	TCN2	254.666	0.654885	0.638555	0.174097	3.66727	0.000245156	0.00132013
ENSMUSG00000020437	Myo1g	protein_coding	11	myosin IG	MYO1G	5454.53	-0.261445	-0.259606	0.0933183	-2.78193	0.0054036	0.0201043
ENSMUSG00000020439	Smtn	protein_coding	11	smoothelin	SMTN	981.923	5.5984	5.43649	0.184887	28.8688	2.94286e-183	4.09415e-180
ENSMUSG00000020440	Arf5	protein_coding	6	ADP-ribosylation factor 5	ARF5	2050.66	0.238595	0.235912	0.117738	2.00369	0.0451034	0.115453
ENSMUSG00000020441	2310033P09Rik	protein_coding	11	RIKEN cDNA 2310033P09 gene	C1orf35	413.894	-0.0938709	-0.0922686	0.144646	-0.637889	0.523546	0.679733
ENSMUSG00000020444	Guk1	protein_coding	11	guanylate kinase 1	GUK1	241.619	-0.129602	-0.126636	0.167037	-0.758112	0.448384	0.614752
ENSMUSG00000020447	Npc1l1	protein_coding	11	NPC1 like intracellular cholesterol transporter 1	NPC1L1	4.61392	-1.87888	-1.00886	0.555008	-1.8032	0.0713567	0.16512
ENSMUSG00000020448	Rnf185	protein_coding	11	ring finger protein 185	RNF185	447.846	-0.0280832	-0.0276854	0.131942	-0.20983	0.8338	0.901517
ENSMUSG00000020451	Limk2	protein_coding	11	LIM motif-containing protein kinase 2	LIMK2	2328.21	0.00592886	0.00588622	0.0942947	0.0624242	0.950225	0.970302
ENSMUSG00000020453	Patz1	protein_coding	11	POZ (BTB) and AT hook containing zinc finger 1	PATZ1	2095.19	-0.613819	-0.60881	0.100456	-6.06038	1.35799e-09	1.58856e-08
ENSMUSG00000020454	Eif4enif1	protein_coding	11	eukaryotic translation initiation factor 4E nuclear import factor 1	EIF4ENIF1	1989.39	0.415827	0.413044	0.0910519	4.53632	5.72456e-06	4.17124e-05
ENSMUSG00000020455	Trim11	protein_coding	11	tripartite motif-containing 11	TRIM11	1712.59	-0.339321	-0.336002	0.109898	-3.05739	0.00223271	0.00934993
ENSMUSG00000020456	Ogdh	protein_coding	11	oxoglutarate (alpha-ketoglutarate) dehydrogenase (lipoamide)	OGDH	4721.94	0.12155	0.120845	0.0847745	1.42549	0.154017	0.29482
ENSMUSG00000020457	Drg1	protein_coding	11	developmentally regulated GTP binding protein 1	DRG1	873.304	0.0884145	0.0875217	0.111618	0.784122	0.432968	0.600696
ENSMUSG00000020458	Rtn4	protein_coding	11	reticulon 4	RTN4	1290.62	-0.108279	-0.10749	0.0949585	-1.13196	0.257649	0.425036
ENSMUSG00000020459	Mtif2	protein_coding	11	mitochondrial translational initiation factor 2	MTIF2	659.152	0.076982	0.0761963	0.112229	0.678931	0.497182	0.657631
ENSMUSG00000020460	Rps27a	protein_coding	11	ribosomal protein S27A	RPS27A,RPS27AP5	4956.57	-0.544303	-0.540446	0.0936645	-5.76999	7.92744e-09	8.52112e-08
ENSMUSG00000020461	Clhc1	protein_coding	11	clathrin heavy chain linker domain containing 1	CLHC1	17.1784	0.119456	0.0993552	0.417607	0.237918	0.811944	0.88859
ENSMUSG00000020462	Cfap36	protein_coding	11	cilia and flagella associated protein 36	CFAP36	143.714	0.913746	0.885384	0.19348	4.57379	4.78991e-06	3.52182e-05
ENSMUSG00000020463	Ppp4r3b	protein_coding	11	protein phosphatase 4 regulatory subunit 3B	PPP4R3B	2720.95	0.0891059	0.087798	0.134267	0.653906	0.513172	0.67144
ENSMUSG00000020464	Pnpt1	protein_coding	11	polyribonucleotide nucleotidyltransferase 1	PNPT1	745.584	-0.0875257	-0.0864612	0.12238	-0.706496	0.47988	0.643308
ENSMUSG00000020471	Pold2	protein_coding	11	polymerase (DNA directed), delta 2, regulatory subunit	POLD2	481.403	0.0160581	0.0158277	0.132768	0.119214	0.905106	0.943566
ENSMUSG00000020472	Zkscan17	protein_coding	11	zinc finger with KRAB and SCAN domains 17	ZNF496	1045.1	0.339252	0.336056	0.10785	3.11592	0.00183371	0.00788065
ENSMUSG00000020473	Aebp1	protein_coding	11	AE binding protein 1	AEBP1	2.31091	0.744858	0.275926	0.540344	0.511908	0.608715	0.748057
ENSMUSG00000020474	Polm	protein_coding	11	polymerase (DNA directed), mu	POLM	663.762	-0.185338	-0.182887	0.127561	-1.43371	0.151655	0.291586
ENSMUSG00000020475	Pgam2	protein_coding	11	phosphoglycerate mutase 2	PGAM2	3.86589	3.35336	1.42043	0.557971	2.40714	0.0160778	0.0500635
ENSMUSG00000020476	Dbnl	protein_coding	11	drebrin-like	DBNL	2545.4	-0.177211	-0.17565	0.104316	-1.68383	0.0922136	0.201192
ENSMUSG00000020477	Mrps24	protein_coding	11	mitochondrial ribosomal protein S24	MRPS24	480.21	-0.0405105	-0.0399754	0.127523	-0.313473	0.753921	0.850082
ENSMUSG00000020482	Ccdc117	protein_coding	11	coiled-coil domain containing 117	CCDC117	1049.66	-0.0970876	-0.0961101	0.111481	-0.862123	0.38862	0.559352
ENSMUSG00000020483	Dynll2	protein_coding	11	dynein light chain LC8-type 2	DYNLL2	609.243	0.567142	0.55992	0.125214	4.47147	7.76825e-06	5.5483e-05
ENSMUSG00000020484	Xbp1	protein_coding	11	X-box binding protein 1	XBP1	970.142	0.374895	0.371834	0.100476	3.70066	0.000215041	0.0011765
ENSMUSG00000020485	Supt4a	protein_coding	11	SPT4A, DSIF elongation factor subunit	SUPT4H1	979.592	0.254022	0.252058	0.0977866	2.57762	0.00994841	0.0334689
ENSMUSG00000020486	Septin4	protein_coding	11	septin 4	SEPTIN4	12.5667	-0.848444	-0.663026	0.460506	-1.43697	0.150725	0.290201
ENSMUSG00000020491	2810021J22Rik	protein_coding	11	RIKEN cDNA 2810021J22 gene		300.289	-0.214687	-0.211326	0.138605	-1.52466	0.127345	0.256016
ENSMUSG00000020492	Ska2	protein_coding	11	spindle and kinetochore associated complex subunit 2	SKA2	236.851	1.0587	1.03574	0.162608	6.36668	1.93163e-10	2.47028e-09
ENSMUSG00000020493	Prr11	protein_coding	11	proline rich 11	PRR11	181.898	4.33604	4.09699	0.249955	15.8841	8.16812e-57	6.85735e-55
ENSMUSG00000020495	Smg8	protein_coding	11	SMG8 nonsense mediated mRNA decay factor	SMG8	509.104	-0.153874	-0.15172	0.131171	-1.15666	0.247413	0.413069
ENSMUSG00000020496	Rnf187	protein_coding	11	ring finger protein 187	RNF187	2086.86	-0.207823	-0.205637	0.113913	-1.80521	0.0710419	0.164607
ENSMUSG00000020513	Tubd1	protein_coding	11	tubulin, delta 1	TUBD1	178.403	-0.0185324	-0.018092	0.170085	-0.10637	0.915289	0.950271
ENSMUSG00000020514	Mrpl22	protein_coding	11	mitochondrial ribosomal protein L22	MRPL22	155.082	0.00256021	0.00248011	0.194116	0.0127776	0.989805	0.994246
ENSMUSG00000020515	Cnot8	protein_coding	11	CCR4-NOT transcription complex, subunit 8	CNOT8	927.647	0.0427997	0.0423884	0.108929	0.389137	0.697175	0.812717
ENSMUSG00000020516	Rps6kb1	protein_coding	11	ribosomal protein S6 kinase, polypeptide 1	RPS6KB1	1404.99	-0.249303	-0.246737	0.112678	-2.18975	0.0285425	0.0799427
ENSMUSG00000020519	Sap30l	protein_coding	11	SAP30-like	SAP30L	346.374	0.0134774	0.0132065	0.156728	0.0842633	0.932847	0.960056
ENSMUSG00000020520	Galnt10	protein_coding	11	polypeptide N-acetylgalactosaminyltransferase 10	GALNT10	3298.48	-1.36048	-1.34737	0.109101	-12.3492	4.91734e-35	2.16686e-33
ENSMUSG00000020521	Rnft1	protein_coding	11	ring finger protein, transmembrane 1	RNFT1	581.691	0.32514	0.32146	0.118098	2.72193	0.00649019	0.0234265
ENSMUSG00000020522	Mfap3	protein_coding	11	microfibrillar-associated protein 3	MFAP3	916.271	0.197909	0.195957	0.110316	1.77633	0.0756789	0.172822
ENSMUSG00000020523	Fam114a2	protein_coding	11	family with sequence similarity 114, member A2	FAM114A2	1062.92	-0.0741237	-0.0735372	0.0989393	-0.743254	0.457328	0.623198
ENSMUSG00000020525	Ppm1d	protein_coding	11	protein phosphatase 1D magnesium-dependent, delta isoform	PPM1D	603.735	0.239874	0.23727	0.115695	2.0508	0.0402863	0.105493
ENSMUSG00000020526	Znhit3	protein_coding	11	zinc finger, HIT type 3	ZNHIT3	138.643	0.0408207	0.0394062	0.204225	0.192953	0.846996	0.909824
ENSMUSG00000020527	Myo19	protein_coding	11	myosin XIX	MYO19	319.442	-0.217793	-0.21359	0.153647	-1.39011	0.164494	0.309103
ENSMUSG00000020528	Prpsap2	protein_coding	11	phosphoribosyl pyrophosphate synthetase-associated protein 2	PRPSAP2	646.032	0.0478514	0.0473758	0.110768	0.427702	0.668868	0.792794
ENSMUSG00000020530	Ggnbp2	protein_coding	11	gametogenetin binding protein 2	GGNBP2	2411.95	0.0786497	0.0781037	0.0927003	0.842541	0.399485	0.569645
ENSMUSG00000020532	Acaca	protein_coding	11	acetyl-Coenzyme A carboxylase alpha	ACACA	1256.83	0.291392	0.288971	0.101326	2.85189	0.00434597	0.0166627
ENSMUSG00000020534	Shmt1	protein_coding	11	serine hydroxymethyltransferase 1 (soluble)	SHMT1	232.06	1.11722	1.09243	0.164354	6.64355	3.06212e-11	4.21788e-10
ENSMUSG00000020536	Llgl1	protein_coding	11	LLGL1 scribble cell polarity complex component	LLGL1	1350.91	-0.0600227	-0.0594575	0.107842	-0.551337	0.581403	0.726991
ENSMUSG00000020537	Drg2	protein_coding	11	developmentally regulated GTP binding protein 2	DRG2	675.772	-0.0600655	-0.0593763	0.118916	-0.499311	0.61756	0.754972
ENSMUSG00000020538	Srebf1	protein_coding	11	sterol regulatory element binding transcription factor 1	SREBF1	2486.82	0.0434028	0.0428982	0.119687	0.35842	0.720029	0.828107
ENSMUSG00000020544	Cox11	protein_coding	11	cytochrome c oxidase assembly protein 11, copper chaperone	COX11	147.281	-0.140423	-0.136305	0.188304	-0.723871	0.469145	0.633539
ENSMUSG00000020546	Stxbp4	protein_coding	11	syntaxin binding protein 4	STXBP4	115.142	-0.328502	-0.317029	0.204981	-1.54655	0.121973	0.248371
ENSMUSG00000020547	Bzw2	protein_coding	12	basic leucine zipper and W2 domains 2	BZW2	2801.54	0.255042	0.253247	0.0933573	2.71265	0.00667469	0.0240168
ENSMUSG00000020549	Elac2	protein_coding	11	elaC ribonuclease Z 2	ELAC2	960.909	-0.104035	-0.102965	0.112646	-0.914061	0.360685	0.532645
ENSMUSG00000020553	Pctp	protein_coding	11	phosphatidylcholine transfer protein	PCTP	99.0932	0.692642	0.664848	0.219001	3.03457	0.0024088	0.00998218
ENSMUSG00000020561	Polr1f	protein_coding	12	RNA polymerase I subunit F	POLR1F	684.283	-0.281245	-0.27723	0.13241	-2.09373	0.0362841	0.0969018
ENSMUSG00000020564	Atxn7l1	protein_coding	12	ataxin 7-like 1	ATXN7L1	2635.79	-0.228786	-0.227376	0.0873838	-2.60204	0.00926708	0.0315815
ENSMUSG00000020570	Sypl	protein_coding	12	synaptophysin-like protein	SYPL1	702.226	1.47946	1.46187	0.120988	12.0791	1.3612e-33	5.73855e-32
ENSMUSG00000020571	Pdia6	protein_coding	12	protein disulfide isomerase associated 6	PDIA6	1349.91	0.723248	0.718189	0.0930564	7.71752	1.18615e-14	2.12928e-13
ENSMUSG00000020572	Nampt	protein_coding	12	nicotinamide phosphoribosyltransferase	NAMPT	708.281	0.137439	0.135855	0.119145	1.14025	0.254182	0.420764
ENSMUSG00000020573	Pik3cg	protein_coding	12	phosphatidylinositol-4,5-bisphosphate 3-kinase catalytic subunit gamma	PIK3CG	1992.33	0.165284	0.164182	0.0908263	1.80765	0.0706603	0.163859
ENSMUSG00000020576	Nbas	protein_coding	12	neuroblastoma amplified sequence	NBAS	1362.07	0.0568028	0.0564035	0.0932866	0.604625	0.545428	0.698488
ENSMUSG00000020577	Tspan13	protein_coding	12	tetraspanin 13	TSPAN13	1935.04	0.56413	0.560374	0.0907999	6.17144	6.76706e-10	8.17124e-09
ENSMUSG00000020580	Rock2	protein_coding	12	Rho-associated coiled-coil containing protein kinase 2	ROCK2	1867.44	-0.106866	-0.105766	0.112658	-0.938829	0.347818	0.519743
ENSMUSG00000020585	Laptm4a	protein_coding	12	lysosomal-associated protein transmembrane 4A	LAPTM4A	935.661	-0.151772	-0.150422	0.104819	-1.43506	0.151269	0.291019
ENSMUSG00000020589	Cyria	protein_coding	12	CYFIP related Rac1 interactor A	CYRIA	1598.54	-0.382653	-0.378988	0.108734	-3.48546	0.000491296	0.00245989
ENSMUSG00000020590	Snx13	protein_coding	12	sorting nexin 13	SNX13	687.895	0.441562	0.436484	0.119041	3.66657	0.000245828	0.00132338
ENSMUSG00000020592	Sdc1	protein_coding	12	syndecan 1	SDC1	12.5384	3.47588	2.37978	0.502177	4.3745	1.21711e-05	8.44819e-05
ENSMUSG00000020593	Lpin1	protein_coding	12	lipin 1	LPIN1	1298.59	-0.00913876	-0.00905903	0.103868	-0.0872165	0.930499	0.958188
ENSMUSG00000020594	Pum2	protein_coding	12	pumilio RNA-binding family member 2	PUM2	7633.69	-0.0724642	-0.0719332	0.0952298	-0.755364	0.45003	0.616494
ENSMUSG00000020598	Nrcam	protein_coding	12	neuronal cell adhesion molecule	NRCAM	2.35721	-0.451489	-0.160532	0.535071	-0.300994	0.763419	0.8557
ENSMUSG00000020599	Rgs9	protein_coding	11	regulator of G-protein signaling 9	RGS9	38.6058	2.39015	2.09183	0.36522	5.64462	1.65543e-08	1.72145e-07
ENSMUSG00000020601	Trib2	protein_coding	12	tribbles pseudokinase 2	TRIB2	5741.43	-0.402077	-0.399675	0.0860353	-4.64547	3.39295e-06	2.56838e-05
ENSMUSG00000020604	Arsg	protein_coding	11	arylsulfatase G	ARSG	95.6943	0.281746	0.268895	0.232818	1.15493	0.248121	0.413896
ENSMUSG00000020605	Hs1bp3	protein_coding	12	HCLS1 binding protein 3	HS1BP3	253.727	0.384331	0.375072	0.171232	2.19029	0.0285031	0.0798439
ENSMUSG00000020607	Lratd1	protein_coding	12	LRAT domain containing 1	LRATD1	23.7297	4.73476	3.45118	0.465074	6.25914	3.87098e-10	4.79918e-09
ENSMUSG00000020608	Smc6	protein_coding	12	structural maintenance of chromosomes 6	SMC6	2850.34	-0.240927	-0.238166	0.118827	-2.00432	0.045036	0.11531
ENSMUSG00000020610	Amz2	protein_coding	11	archaelysin family metallopeptidase 2	AMZ2	670.511	0.347279	0.343993	0.108085	3.18257	0.00145976	0.00645734
ENSMUSG00000020611	Gna13	protein_coding	11	guanine nucleotide binding protein, alpha 13	GNA13	5191.97	0.698081	0.694456	0.0802468	8.65394	4.97516e-18	1.10366e-16
ENSMUSG00000020612	Prkar1a	protein_coding	11	protein kinase, cAMP dependent regulatory, type I, alpha	PRKAR1A	5713.97	0.611484	0.607819	0.0861882	7.05218	1.7613e-12	2.7033e-11
ENSMUSG00000020614	Fam20a	protein_coding	11	FAM20A, golgi associated secretory pathway pseudokinase	FAM20A	171.546	6.49185	5.68815	0.337806	13.9332	3.98096e-44	2.24745e-42
ENSMUSG00000020617	1700012B07Rik	protein_coding	11	RIKEN cDNA 1700012B07 gene		6.93403	5.19432	2.38207	0.55155	3.77266	0.000161517	0.00091
ENSMUSG00000020621	Rdh14	protein_coding	12	retinol dehydrogenase 14 (all-trans and 9-cis)	RDH14	170.316	-0.313096	-0.303682	0.190748	-1.59197	0.111391	0.231716
ENSMUSG00000020623	Map2k6	protein_coding	11	mitogen-activated protein kinase kinase 6	MAP2K6	336.584	0.207943	0.204773	0.1368	1.49686	0.13443	0.266276
ENSMUSG00000020628	Trappc12	protein_coding	12	trafficking protein particle complex 12	TRAPPC12	2373.63	-0.147773	-0.14678	0.0911813	-1.60976	0.107449	0.22554
ENSMUSG00000020629	Adi1	protein_coding	12	acireductone dioxygenase 1	ADI1	462.657	-0.00724367	-0.00712826	0.139801	-0.0509887	0.959335	0.975054
ENSMUSG00000020630	Rnaseh1	protein_coding	12	ribonuclease H1	RNASEH1	279.919	-0.084832	-0.0834113	0.143307	-0.582041	0.560539	0.711431
ENSMUSG00000020634	Ubxn2a	protein_coding	12	UBX domain protein 2A	UBXN2A	492.354	-0.0682744	-0.0672747	0.134103	-0.501667	0.615902	0.753939
ENSMUSG00000020638	Cmpk2	protein_coding	12	cytidine monophosphate (UMP-CMP) kinase 2, mitochondrial	CMPK2	304.736	-0.126422	-0.124293	0.143603	-0.865544	0.38674	0.557527
ENSMUSG00000020639	Pfn4	protein_coding	12	profilin family, member 4	PFN4	5.0539	0.97587	0.51144	0.55746	0.914319	0.360549	0.532521
ENSMUSG00000020640	Itsn2	protein_coding	12	intersectin 2	ITSN2	6785.43	-0.125688	-0.124897	0.0883038	-1.4144	0.157244	0.299357
ENSMUSG00000020641	Rsad2	protein_coding	12	radical S-adenosyl methionine domain containing 2	RSAD2	156.326	0.653512	0.623621	0.233088	2.67505	0.0074718	0.0263734
ENSMUSG00000020642	Rnf144a	protein_coding	12	ring finger protein 144A	RNF144A	1214.98	1.20187	1.19141	0.103716	11.486	1.55149e-30	5.84494e-29
ENSMUSG00000020644	Id2	protein_coding	12	inhibitor of DNA binding 2	ID2	649.029	0.173084	0.171244	0.114507	1.49549	0.134787	0.266793
ENSMUSG00000020646	Mboat2	protein_coding	12	membrane bound O-acyltransferase domain containing 2	MBOAT2	7.88135	0.932431	0.588316	0.538119	1.0901	0.275667	0.445057
ENSMUSG00000020647	Ncoa1	protein_coding	12	nuclear receptor coactivator 1	NCOA1	1578.29	-0.01654	-0.0164141	0.0970577	-0.169116	0.865705	0.920781
ENSMUSG00000020648	Dus4l	protein_coding	12	dihydrouridine synthase 4-like (S. cerevisiae)	DUS4L	137.134	-0.616381	-0.598331	0.188209	-3.1785	0.00148041	0.00654424
ENSMUSG00000020649	Rrm2	protein_coding	12	ribonucleotide reductase M2	RRM2	850.112	3.63567	3.56614	0.15252	23.3092	3.57949e-120	1.42281e-117
ENSMUSG00000020650	Bcap29	protein_coding	12	B cell receptor associated protein 29	BCAP29	430.777	0.0919589	0.0899371	0.163681	0.54947	0.582683	0.727855
ENSMUSG00000020652	Cenpo	protein_coding	12	centromere protein O	CENPO	591.175	0.0696798	0.0689619	0.112731	0.611737	0.540712	0.694824
ENSMUSG00000020653	Klf11	protein_coding	12	Kruppel-like factor 11	KLF11	284.771	-0.18035	-0.177289	0.144227	-1.22923	0.218985	0.380506
ENSMUSG00000020654	Adcy3	protein_coding	12	adenylate cyclase 3	ADCY3	786.622	-0.316362	-0.313283	0.109629	-2.85765	0.00426797	0.0164121
ENSMUSG00000020656	Grhl1	protein_coding	12	grainyhead like transcription factor 1	GRHL1	455.877	3.57358	3.49779	0.160163	21.7071	1.75951e-104	5.03971e-102
ENSMUSG00000020657	Dnajc27	protein_coding	12	DnaJ heat shock protein family (Hsp40) member C27	DNAJC27	293.494	-0.181173	-0.178232	0.141118	-1.26299	0.206594	0.365073
ENSMUSG00000020658	Efr3b	protein_coding	12	EFR3 homolog B	EFR3B	5.94912	1.32982	0.776248	0.549144	1.40533	0.159923	0.303352
ENSMUSG00000020659	Cbll1	protein_coding	12	Casitas B-lineage lymphoma-like 1	CBLL1	458.749	0.0133304	0.0131337	0.134583	0.0975891	0.922259	0.953922
ENSMUSG00000020660	Pomc	protein_coding	12	pro-opiomelanocortin-alpha	POMC	9.03847	0.493762	0.351342	0.505505	0.694321	0.487481	0.649697
ENSMUSG00000020661	Dnmt3a	protein_coding	12	DNA methyltransferase 3A	DNMT3A	3427.69	0.41355	0.409736	0.106732	3.83889	0.00012359	0.000713236
ENSMUSG00000020664	Dld	protein_coding	12	dihydrolipoamide dehydrogenase	DLD	633.711	0.189489	0.187327	0.118567	1.57992	0.114125	0.235917
ENSMUSG00000020668	Kif3c	protein_coding	12	kinesin family member 3C	KIF3C	395.475	0.200926	0.197931	0.135291	1.46298	0.143473	0.279722
ENSMUSG00000020669	Sh3yl1	protein_coding	12	Sh3 domain YSC-like 1	SH3YL1	8.41525	-0.756905	-0.511175	0.522527	-0.976134	0.328998	0.501483
ENSMUSG00000020671	Rab10	protein_coding	12	RAB10, member RAS oncogene family	RAB10	2926.31	0.122852	0.12207	0.0888337	1.37414	0.169399	0.316154
ENSMUSG00000020677	Ddx52	protein_coding	11	DExD box helicase 52	DDX52	899.542	0.0538207	0.0532466	0.11468	0.464308	0.642427	0.773813
ENSMUSG00000020680	Taf15	protein_coding	11	TATA-box binding protein associated factor 15	TAF15	1121.69	-0.263628	-0.261628	0.0968923	-2.70019	0.00693007	0.0247983
ENSMUSG00000020684	Rasl10b	protein_coding	11	RAS-like, family 10, member B	RASL10B	17.8756	-1.28295	-1.03656	0.437871	-2.35848	0.01835	0.0558353
ENSMUSG00000020687	Cdc27	protein_coding	11	cell division cycle 27	CDC27	1462.09	0.181455	0.17961	0.11202	1.60338	0.108852	0.227796
ENSMUSG00000020689	Itgb3	protein_coding	11	integrin beta 3	ITGB3	2130.05	-2.09086	-2.07309	0.102433	-20.2347	4.84443e-91	1.0256e-88
ENSMUSG00000020691	Mettl2	protein_coding	11	methyltransferase like 2	METTL2A,METTL2B	356.235	-0.405656	-0.40008	0.130013	-3.07713	0.00209003	0.00884179
ENSMUSG00000020692	Nle1	protein_coding	11	notchless homolog 1	NLE1	538.688	-0.893304	-0.880549	0.132503	-6.64475	3.03738e-11	4.18948e-10
ENSMUSG00000020694	Tlk2	protein_coding	11	tousled-like kinase 2 (Arabidopsis)	TLK2	1570.2	-0.116396	-0.115637	0.0898665	-1.28676	0.198177	0.35415
ENSMUSG00000020696	Rffl	protein_coding	11	ring finger and FYVE like domain containing protein	RFFL	538.167	-0.772145	-0.76229	0.125315	-6.08255	1.18283e-09	1.39371e-08
ENSMUSG00000020697	Lig3	protein_coding	11	ligase III, DNA, ATP-dependent	LIG3	1451.66	-0.143775	-0.142732	0.0947771	-1.50597	0.132074	0.262705
ENSMUSG00000020698	Cct6b	protein_coding	11	chaperonin containing Tcp1, subunit 6b (zeta)	CCT6B	7.83964	-0.704892	-0.466968	0.526962	-0.886989	0.375085	0.546821
ENSMUSG00000020700	Map3k3	protein_coding	11	mitogen-activated protein kinase kinase kinase 3	MAP3K3	3232.83	-0.440097	-0.43749	0.0856929	-5.1053	3.30272e-07	2.93731e-06
[truncated: 17,479 more rows]

## Sheet: raw_counts
id	gene_name	biotype	OCAB Neg1	OCAB Neg2	OCAB Neg3	OCAB Pos1	OCAB Pos2	OCAB Pos3
ENSMUSG00000000001	Gnai3	protein_coding	1775	2115	2161	2852	3096	2536
ENSMUSG00000000028	Cdc45	protein_coding	65	48	62	358	552	419
ENSMUSG00000000037	Scml2	protein_coding	0	2	4	6	12	14
ENSMUSG00000000056	Narf	protein_coding	1127	1027	954	1123	1352	1093
ENSMUSG00000000078	Klf6	protein_coding	8176	7987	7085	4747	4771	3589
ENSMUSG00000000085	Scmh1	protein_coding	482	422	351	313	342	264
ENSMUSG00000000088	Cox5a	protein_coding	492	469	373	632	884	593
ENSMUSG00000000093	Tbx2	protein_coding	13	20	18	23	38	16
ENSMUSG00000000125	Wnt3	protein_coding	28	8	14	19	18	18
ENSMUSG00000000127	Fer	protein_coding	0	11	2	17	4	5
ENSMUSG00000000131	Xpo6	protein_coding	6575	6211	6102	6537	8031	6264
ENSMUSG00000000134	Tfe3	protein_coding	618	543	537	983	1380	1029
ENSMUSG00000000142	Axin2	protein_coding	1899	1350	1339	2023	2819	1993
ENSMUSG00000000148	Brat1	protein_coding	1141	912	988	772	1019	713
ENSMUSG00000000149	Gna12	protein_coding	429	465	396	777	960	748
ENSMUSG00000000167	Pih1d2	protein_coding	8	9	8	18	12	7
ENSMUSG00000000168	Dlat	protein_coding	735	646	651	583	849	639
ENSMUSG00000000171	Sdhd	protein_coding	444	407	393	519	707	547
ENSMUSG00000000184	Ccnd2	protein_coding	15501	12349	11999	9835	11082	8430
ENSMUSG00000000194	Gpr107	protein_coding	1910	1568	1516	2137	2642	2009
ENSMUSG00000000202	Btbd17	protein_coding	0	0	0	8	2	1
ENSMUSG00000000204	Slfn4	protein_coding	14	15	18	7	24	17
ENSMUSG00000000223	Drp2	protein_coding	0	0	1	9	9	3
ENSMUSG00000000244	Tspan32	protein_coding	7788	6472	6776	5760	6832	5549
ENSMUSG00000000247	Lhx2	protein_coding	1	0	1	4	9	4
ENSMUSG00000000248	Clec2g	protein_coding	1	8	9	19	9	8
ENSMUSG00000000266	Mid2	protein_coding	7	1	1	10	15	9
ENSMUSG00000000275	Trim25	protein_coding	2589	2247	2220	2435	2507	2165
ENSMUSG00000000276	Dgke	protein_coding	843	785	935	739	871	621
ENSMUSG00000000278	Scpep1	protein_coding	38	47	52	198	295	201
ENSMUSG00000000282	Mnt	protein_coding	1574	1300	1164	982	1393	1194
ENSMUSG00000000290	Itgb2	protein_coding	8551	7404	6916	10852	13045	9506
ENSMUSG00000000295	Hddc2	protein_coding	256	253	268	225	337	281
ENSMUSG00000000301	Pemt	protein_coding	28	30	33	10	6	15
ENSMUSG00000000303	Cdh1	protein_coding	8	10	6	0	2	0
ENSMUSG00000000317	Bcl6b	protein_coding	0	1	3	5	12	12
ENSMUSG00000000326	Comt	protein_coding	333	289	251	556	738	569
ENSMUSG00000000339	Rtca	protein_coding	320	223	239	345	349	302
ENSMUSG00000000340	Dbt	protein_coding	332	359	318	331	390	281
ENSMUSG00000000346	Dazap2	protein_coding	4187	4060	3968	4365	5310	4401
ENSMUSG00000000355	Mcts1	protein_coding	339	458	476	471	443	427
ENSMUSG00000000365	Rnf17	protein_coding	1	1	2	4	4	7
ENSMUSG00000000374	Trappc10	protein_coding	3109	2730	2612	3083	3654	2696
ENSMUSG00000000378	Ccm2	protein_coding	5814	4800	4766	4618	5425	4156
ENSMUSG00000000384	Tbrg4	protein_coding	1617	1406	1358	1110	1550	1085
ENSMUSG00000000386	Mx1	protein_coding	105	96	96	518	547	495
ENSMUSG00000000392	Fap	protein_coding	14	30	41	17	9	17
ENSMUSG00000000394	Gcg	protein_coding	0	0	3	0	3	6
ENSMUSG00000000399	Ndufa9	protein_coding	817	752	731	765	980	804
ENSMUSG00000000409	Lck	protein_coding	15854	12969	12410	16095	21059	15606
ENSMUSG00000000420	Galnt1	protein_coding	1850	1993	2016	2473	2720	2213
ENSMUSG00000000439	Mkrn2	protein_coding	729	763	789	708	785	615
ENSMUSG00000000441	Raf1	protein_coding	2895	2987	2888	3663	4601	3385
ENSMUSG00000000486	Septin1	protein_coding	8958	7447	7398	7241	10252	7563
ENSMUSG00000000489	Pdgfb	protein_coding	17	21	15	136	168	93
ENSMUSG00000000530	Acvrl1	protein_coding	1077	834	810	379	390	270
ENSMUSG00000000531	Tamalin	protein_coding	194	129	156	137	146	131
ENSMUSG00000000532	Acvr1b	protein_coding	1917	1607	1423	1040	1205	931
ENSMUSG00000000538	Tom1l2	protein_coding	1117	1043	997	1007	1454	966
ENSMUSG00000000555	Itga5	protein_coding	198	153	150	64	81	57
ENSMUSG00000000561	Wdr77	protein_coding	489	577	568	488	517	408
ENSMUSG00000000563	Atp5pb	protein_coding	1155	1190	1228	1524	1915	1565
ENSMUSG00000000568	Hnrnpd	protein_coding	1741	2155	1997	2021	2464	1990
ENSMUSG00000000579	Dynlt1c	protein_coding	55	59	56	42	70	49
ENSMUSG00000000581	C1d	protein_coding	189	294	265	327	373	305
ENSMUSG00000000594	Gm2a	protein_coding	1909	1815	1674	2309	2716	2288
ENSMUSG00000000600	Krit1	protein_coding	1971	2273	2443	2517	2297	1816
ENSMUSG00000000605	Clcn4	protein_coding	1669	1885	1621	1948	2413	1661
ENSMUSG00000000617	Grm6	protein_coding	181	137	115	294	312	278
ENSMUSG00000000627	Sema4f	protein_coding	1057	823	748	1134	1629	1164
ENSMUSG00000000628	Hk2	protein_coding	36	27	19	180	233	196
ENSMUSG00000000631	Myo18a	protein_coding	3371	2404	2338	3811	5557	3801
ENSMUSG00000000673	Haao	protein_coding	0	1	0	5	6	5
ENSMUSG00000000682	Cd52	protein_coding	5246	6243	5964	5239	6048	5009
ENSMUSG00000000686	Abhd15	protein_coding	238	279	207	289	380	259
ENSMUSG00000000708	Kat2b	protein_coding	1991	2265	2231	1706	1674	1360
ENSMUSG00000000711	Rab5b	protein_coding	1344	1154	1193	1427	1642	1361
ENSMUSG00000000731	Aire	protein_coding	2	4	6	5	8	4
ENSMUSG00000000732	Icosl	protein_coding	351	252	207	89	86	68
ENSMUSG00000000738	Spg7	protein_coding	1222	1194	1041	1074	1373	1073
ENSMUSG00000000740	Rpl13	protein_coding	22729	21032	18872	13818	18478	13902
ENSMUSG00000000743	Chmp1a	protein_coding	1333	1215	1165	1511	2022	1529
ENSMUSG00000000751	Rpa1	protein_coding	2942	2777	2704	4197	5439	4044
ENSMUSG00000000753	Serpinf1	protein_coding	1	0	0	17	27	18
ENSMUSG00000000759	Tubgcp3	protein_coding	2112	1950	1929	1702	2057	1555
ENSMUSG00000000766	Oprm1	protein_coding	2	2	1	6	5	1
ENSMUSG00000000776	Polr3d	protein_coding	557	471	426	295	395	305
ENSMUSG00000000782	Tcf7	protein_coding	31716	30419	27827	33441	40759	31943
ENSMUSG00000000787	Ddx3x	protein_coding	5088	6196	5878	5064	5353	4212
ENSMUSG00000000791	Il12rb1	protein_coding	141	128	123	500	739	544
ENSMUSG00000000804	Usp32	protein_coding	1577	1769	1715	1732	1705	1331
ENSMUSG00000000811	Txnrd3	protein_coding	44	47	47	37	37	29
ENSMUSG00000000817	Fasl	protein_coding	114	155	125	244	258	207
ENSMUSG00000000823	Zfp512b	protein_coding	2492	2294	2098	1826	2537	1790
ENSMUSG00000000826	Dnajc5	protein_coding	4248	3970	3758	3839	4511	3529
ENSMUSG00000000827	Tpd52l2	protein_coding	592	613	607	564	646	522
ENSMUSG00000000838	Fmr1	protein_coding	820	1086	1129	1272	1273	1059
ENSMUSG00000000869	Il4	protein_coding	3	1	0	109	127	68
ENSMUSG00000000876	Pxmp4	protein_coding	426	357	373	395	522	407
ENSMUSG00000000881	Dlg3	protein_coding	180	171	138	222	288	221
ENSMUSG00000000884	Gnb1l	protein_coding	197	170	142	135	215	125
ENSMUSG00000000889	Dbh	protein_coding	0	0	0	2	7	3
ENSMUSG00000000901	Mmp11	protein_coding	84	47	59	28	25	44
ENSMUSG00000000902	Smarcb1	protein_coding	1358	1114	1126	1521	1909	1431
ENSMUSG00000000915	Hip1r	protein_coding	478	332	271	1762	2375	1695
ENSMUSG00000000916	Nsun5	protein_coding	652	502	449	370	404	356
ENSMUSG00000000934	Top1mt	protein_coding	225	141	185	189	199	158
ENSMUSG00000000942	Hoxa4	protein_coding	5	5	8	2	1	2
ENSMUSG00000000957	Mmp14	protein_coding	30	12	20	28	41	66
ENSMUSG00000000958	Slc7a7	protein_coding	14	8	9	29	32	30
ENSMUSG00000000959	Oxa1l	protein_coding	1109	1180	1082	1294	1630	1342
ENSMUSG00000000976	Heatr6	protein_coding	1305	1159	1110	1241	1515	1141
ENSMUSG00000001014	Icam4	protein_coding	20	10	4	15	14	19
ENSMUSG00000001016	Ilf2	protein_coding	1013	998	1024	1113	1393	1080
ENSMUSG00000001017	Chtop	protein_coding	3268	3426	3473	3210	3796	3122
ENSMUSG00000001018	Snapin	protein_coding	379	514	484	519	596	514
ENSMUSG00000001020	S100a4	protein_coding	38	24	47	259	247	249
ENSMUSG00000001021	S100a3	protein_coding	0	0	0	4	24	19
ENSMUSG00000001025	S100a6	protein_coding	34	27	32	375	496	426
ENSMUSG00000001029	Icam2	protein_coding	1032	890	931	687	764	672
ENSMUSG00000001034	Mapk7	protein_coding	455	384	326	412	544	419
ENSMUSG00000001036	Epn2	protein_coding	7	11	6	13	15	13
ENSMUSG00000001039	B9d1	protein_coding	0	1	1	10	14	10
ENSMUSG00000001052	Sec24b	protein_coding	2912	2588	2593	2845	3165	2496
ENSMUSG00000001053	N4bp3	protein_coding	119	63	53	72	130	88
ENSMUSG00000001054	Rmnd5b	protein_coding	923	740	782	723	1057	827
ENSMUSG00000001056	Nhp2	protein_coding	539	444	418	417	624	491
ENSMUSG00000001062	Vps9d1	protein_coding	712	564	505	760	1019	691
ENSMUSG00000001065	Zfp276	protein_coding	1074	888	871	810	1090	727
ENSMUSG00000001082	Mfsd10	protein_coding	544	418	396	529	785	527
ENSMUSG00000001089	Luzp1	protein_coding	86	92	82	340	457	335
ENSMUSG00000001098	Kctd10	protein_coding	1966	1751	1658	1492	1747	1329
ENSMUSG00000001100	Poldip2	protein_coding	401	379	357	470	589	431
ENSMUSG00000001105	Ift20	protein_coding	296	282	252	343	465	312
ENSMUSG00000001120	Pcbp3	protein_coding	156	126	142	166	230	191
ENSMUSG00000001123	Lgals9	protein_coding	2072	1853	1753	1473	1704	1481
ENSMUSG00000001127	Araf	protein_coding	2817	2555	2667	2661	3218	2338
ENSMUSG00000001128	Cfp	protein_coding	247	176	148	196	236	172
ENSMUSG00000001131	Timp1	protein_coding	8	6	5	4	12	4
ENSMUSG00000001134	Uxt	protein_coding	190	182	163	167	191	147
ENSMUSG00000001138	Cnnm3	protein_coding	1144	1023	1080	1108	1392	1053
ENSMUSG00000001143	Lman2l	protein_coding	1114	778	758	692	630	543
ENSMUSG00000001150	Mcm3ap	protein_coding	3088	2673	2708	3102	3758	2726
ENSMUSG00000001151	Pcnt	protein_coding	3625	3518	3453	3296	4257	3099
ENSMUSG00000001156	Mxd1	protein_coding	981	1023	964	996	977	812
ENSMUSG00000001157	Gmcl1	protein_coding	627	793	741	858	845	694
ENSMUSG00000001158	Snrnp27	protein_coding	250	197	211	229	285	204
ENSMUSG00000001166	Oas1c	protein_coding	347	329	337	339	411	334
ENSMUSG00000001173	Ocrl	protein_coding	326	408	363	393	447	355
ENSMUSG00000001175	Calm1	protein_coding	5944	6718	6272	6798	7493	5708
ENSMUSG00000001211	Agpat3	protein_coding	3425	3064	2775	3800	5191	3919
ENSMUSG00000001227	Sema6b	protein_coding	0	0	0	0	8	2
ENSMUSG00000001228	Uhrf1	protein_coding	123	151	166	1489	2346	1818
ENSMUSG00000001229	Dpp9	protein_coding	2041	1624	1573	1797	2299	1684
ENSMUSG00000001247	Lsr	protein_coding	20	15	10	16	36	26
ENSMUSG00000001248	Gramd1a	protein_coding	19433	15212	14031	13134	16410	11555
ENSMUSG00000001249	Hpn	protein_coding	29	13	12	51	91	67
ENSMUSG00000001270	Ckb	protein_coding	308	211	219	298	483	288
ENSMUSG00000001280	Sp1	protein_coding	5315	5542	5248	5798	6822	5348
ENSMUSG00000001281	Itgb7	protein_coding	14913	11128	10922	8250	10172	7897
ENSMUSG00000001285	Myg1	protein_coding	624	478	491	528	793	526
ENSMUSG00000001288	Rarg	protein_coding	1144	993	862	1357	1820	1301
ENSMUSG00000001289	Pfdn5	protein_coding	1213	1406	1243	1200	1595	1159
ENSMUSG00000001300	Efnb2	protein_coding	84	51	43	62	93	68
ENSMUSG00000001305	Rrp15	protein_coding	325	269	282	242	266	194
ENSMUSG00000001313	Rnd2	protein_coding	20	10	11	10	6	7
ENSMUSG00000001323	Srr	protein_coding	174	161	168	175	185	194
ENSMUSG00000001348	Acp5	protein_coding	3062	2678	2398	1950	2271	1610
ENSMUSG00000001366	Fbxo9	protein_coding	817	799	724	749	845	694
ENSMUSG00000001376	Vps50	protein_coding	497	565	642	524	538	500
ENSMUSG00000001380	Hars	protein_coding	683	653	650	782	980	740
ENSMUSG00000001383	Zmat2	protein_coding	672	547	509	642	877	631
ENSMUSG00000001403	Ube2c	protein_coding	35	23	26	395	764	577
ENSMUSG00000001415	Smg5	protein_coding	3429	2992	2944	2906	3644	2754
ENSMUSG00000001416	Cct3	protein_coding	2836	2626	2475	2738	3124	2304
ENSMUSG00000001418	Glmp	protein_coding	1189	927	927	1477	1877	1391
ENSMUSG00000001419	Mef2d	protein_coding	6475	5023	4780	3713	4295	3555
ENSMUSG00000001420	Tmem79	protein_coding	17	24	18	30	16	28
ENSMUSG00000001424	Snd1	protein_coding	3748	3060	3208	3366	4379	3388
ENSMUSG00000001436	Slc19a1	protein_coding	458	435	375	595	774	536
ENSMUSG00000001440	Kpnb1	protein_coding	6200	5599	5650	6813	8279	6191
ENSMUSG00000001441	Npepps	protein_coding	1678	1562	1512	1849	2118	1699
ENSMUSG00000001444	Tbx21	protein_coding	23	18	11	61	137	132
ENSMUSG00000001445	Mrpl10	protein_coding	652	595	551	730	1043	761
ENSMUSG00000001467	Cyp51	protein_coding	286	312	287	435	506	421
ENSMUSG00000001472	Tcf25	protein_coding	6227	5686	5405	5111	6618	4888
ENSMUSG00000001473	Tubb6	protein_coding	0	0	1	48	45	26
ENSMUSG00000001482	Def8	protein_coding	371	345	274	393	513	363
ENSMUSG00000001506	Col1a1	protein_coding	7	9	7	36	61	28
ENSMUSG00000001507	Itga3	protein_coding	118	133	104	254	379	247
ENSMUSG00000001517	Foxm1	protein_coding	125	109	109	680	1236	909
ENSMUSG00000001518	Itfg2	protein_coding	716	570	609	424	588	463
ENSMUSG00000001521	Tulp3	protein_coding	307	271	233	198	257	156
ENSMUSG00000001524	Gtf2h4	protein_coding	234	183	218	200	268	212
ENSMUSG00000001525	Tubb5	protein_coding	13426	12018	11316	17533	24871	19511
ENSMUSG00000001542	Ell2	protein_coding	45	87	60	135	198	136
ENSMUSG00000001552	Jup	protein_coding	80	65	66	102	124	136
ENSMUSG00000001558	Klhl10	protein_coding	7	11	17	7	15	7
ENSMUSG00000001569	Nom1	protein_coding	1063	924	929	883	1022	769
ENSMUSG00000001576	Ergic1	protein_coding	718	620	574	1049	1400	912
ENSMUSG00000001588	Acap1	protein_coding	11130	8890	8446	9045	11608	8609
ENSMUSG00000001604	Tcea3	protein_coding	0	2	0	2	2	8
ENSMUSG00000001627	Ifrd1	protein_coding	1037	1437	1232	1170	1427	977
ENSMUSG00000001630	Stk38l	protein_coding	271	271	252	292	311	252
ENSMUSG00000001632	Brpf1	protein_coding	2343	2022	1865	1697	2399	1586
ENSMUSG00000001642	Akr1b3	protein_coding	1521	1665	1470	1758	2060	1597
ENSMUSG00000001665	Gstt3	protein_coding	11	5	1	50	107	66
ENSMUSG00000001666	Ddt	protein_coding	182	125	136	255	368	249
ENSMUSG00000001674	Ddx18	protein_coding	1218	1272	1172	1157	1359	982
ENSMUSG00000001687	Ubl3	protein_coding	1976	1864	1834	2261	2626	2051
ENSMUSG00000001700	Gramd3	protein_coding	6380	6281	6527	3714	3299	3166
ENSMUSG00000001707	Eef1e1	protein_coding	341	293	306	228	298	226
ENSMUSG00000001729	Akt1	protein_coding	2190	1814	1620	2503	3594	2652
ENSMUSG00000001739	Cldn15	protein_coding	32	38	15	17	18	19
ENSMUSG00000001741	Il16	protein_coding	10397	9578	8795	11631	13880	10350
ENSMUSG00000001750	Tcirg1	protein_coding	1352	942	909	1313	1647	1188
ENSMUSG00000001751	Naglu	protein_coding	346	286	336	339	494	343
ENSMUSG00000001755	Coasy	protein_coding	339	274	314	303	523	308
ENSMUSG00000001761	Smo	protein_coding	28	33	24	113	151	141
ENSMUSG00000001767	Crnkl1	protein_coding	711	750	730	938	1085	789
ENSMUSG00000001768	Rin2	protein_coding	10	13	2	50	68	53
ENSMUSG00000001774	Chordc1	protein_coding	1407	1719	1591	1784	1563	1116
ENSMUSG00000001783	Rtcb	protein_coding	1728	1661	1684	1309	1726	1247
ENSMUSG00000001785	Pwp1	protein_coding	567	585	519	543	572	491
ENSMUSG00000001786	Fbxo7	protein_coding	911	795	784	799	1000	825
ENSMUSG00000001794	Capns1	protein_coding	1956	1829	1702	3030	4275	3201
ENSMUSG00000001802	Lrp3	protein_coding	5	3	0	13	35	10
ENSMUSG00000001829	Clpb	protein_coding	776	620	623	832	982	724
ENSMUSG00000001833	Septin7	protein_coding	2512	3436	3350	4369	4276	3460
ENSMUSG00000001844	Zdhhc4	protein_coding	538	473	440	496	731	533
ENSMUSG00000001847	Rac1	protein_coding	3562	3430	3433	4015	4670	3974
ENSMUSG00000001855	Nup214	protein_coding	3352	3082	2904	3182	3785	2894
ENSMUSG00000001891	Ugp2	protein_coding	363	466	401	670	712	547
ENSMUSG00000001901	Kcnh6	protein_coding	23	30	27	17	17	4
ENSMUSG00000001909	Trmt1	protein_coding	1916	1751	1560	1127	1484	1132
ENSMUSG00000001910	Nacc1	protein_coding	2352	1876	1746	2697	3686	2865
ENSMUSG00000001911	Nfix	protein_coding	661	558	439	333	405	325
ENSMUSG00000001918	Slc1a5	protein_coding	4095	3190	3155	4580	6159	4567
ENSMUSG00000001924	Uba1	protein_coding	6947	6264	5803	8958	11664	8711
ENSMUSG00000001942	Siae	protein_coding	382	364	394	546	616	495
ENSMUSG00000001946	Esam	protein_coding	18	28	12	7	3	8
ENSMUSG00000001962	Fam50a	protein_coding	597	478	418	459	640	504
ENSMUSG00000001964	Emd	protein_coding	823	822	750	851	1026	861
ENSMUSG00000001983	Taco1	protein_coding	218	209	215	201	252	206
ENSMUSG00000001986	Gria3	protein_coding	8	9	3	8	6	12
ENSMUSG00000001995	Sipa1l2	protein_coding	984	668	684	628	693	541
ENSMUSG00000001998	Ap4e1	protein_coding	759	891	941	845	885	697
ENSMUSG00000001999	Blvra	protein_coding	233	242	235	378	426	325
ENSMUSG00000002006	Pdzd4	protein_coding	38	33	37	12	18	15
ENSMUSG00000002010	Idh3g	protein_coding	1326	1320	1213	1375	1812	1397
ENSMUSG00000002012	Pnck	protein_coding	5	10	4	3	14	6
ENSMUSG00000002014	Ssr4	protein_coding	934	905	865	953	1172	862
ENSMUSG00000002015	Bcap31	protein_coding	1354	1156	1163	1399	1734	1295
ENSMUSG00000002017	Fam98a	protein_coding	518	530	540	466	632	441
ENSMUSG00000002028	Kmt2a	protein_coding	22900	19897	19373	18593	19695	15278
ENSMUSG00000002031	Ift46	protein_coding	433	389	416	414	577	467
ENSMUSG00000002032	Tmem25	protein_coding	25	10	10	6	9	9
ENSMUSG00000002033	Cd3g	protein_coding	3957	4514	4412	4991	5579	4342
ENSMUSG00000002043	Trappc6a	protein_coding	249	191	187	245	356	336
ENSMUSG00000002052	Supt6	protein_coding	4662	4079	3847	3920	5099	3705
ENSMUSG00000002055	Spag5	protein_coding	35	26	25	493	919	718
ENSMUSG00000002058	Unc119	protein_coding	119	104	78	302	412	326
ENSMUSG00000002064	Sdf2	protein_coding	409	374	357	520	606	512
ENSMUSG00000002068	Ccne1	protein_coding	52	85	48	224	417	301
ENSMUSG00000002076	Hsf2bp	protein_coding	10	9	10	28	24	28
ENSMUSG00000002083	Bbc3	protein_coding	893	868	531	256	384	225
ENSMUSG00000002102	Psmc3	protein_coding	1575	1272	1216	1639	2319	1661
ENSMUSG00000002103	Acp2	protein_coding	214	189	244	287	361	282
ENSMUSG00000002104	Rapsn	protein_coding	10	2	10	16	46	39
ENSMUSG00000002105	Slc39a13	protein_coding	299	249	223	320	502	327
ENSMUSG00000002107	Celf2	protein_coding	5307	6013	5967	10641	11663	9778
ENSMUSG00000002108	Nr1h3	protein_coding	47	23	35	23	21	22
ENSMUSG00000002109	Ddb2	protein_coding	1330	1522	1539	1303	1521	1202
ENSMUSG00000002129	Sf3a1	protein_coding	2490	2145	1986	2580	3175	2423
ENSMUSG00000002147	Stat6	protein_coding	6257	4903	4720	4649	5752	4234
ENSMUSG00000002205	Vrk3	protein_coding	1527	1413	1431	1447	1569	1287
ENSMUSG00000002210	Smg9	protein_coding	1751	1475	1314	973	1405	1018
ENSMUSG00000002221	Paxip1	protein_coding	1287	1182	1110	1403	1847	1455
ENSMUSG00000002222	Rmnd5a	protein_coding	2245	2484	2589	3158	3518	2625
ENSMUSG00000002227	Mov10	protein_coding	2483	1833	1797	1619	1969	1526
ENSMUSG00000002228	Ppm1j	protein_coding	829	581	531	225	236	189
ENSMUSG00000002233	Rhoc	protein_coding	42	30	28	37	53	26
ENSMUSG00000002249	Tead3	protein_coding	4	3	2	17	25	21
ENSMUSG00000002250	Ppard	protein_coding	853	653	587	543	650	501
ENSMUSG00000002257	Def6	protein_coding	3736	2897	2768	2582	3477	2563
ENSMUSG00000002274	Metrn	protein_coding	312	217	211	313	474	294
ENSMUSG00000002279	Lmf1	protein_coding	734	679	692	555	718	574
ENSMUSG00000002280	Ciao3	protein_coding	479	409	401	390	494	445
ENSMUSG00000002289	Angptl4	protein_coding	46	33	41	49	66	46
ENSMUSG00000002297	Dbf4	protein_coding	646	676	669	886	1052	854
ENSMUSG00000002307	Daxx	protein_coding	1824	1571	1461	1537	1769	1462
ENSMUSG00000002308	Cd320	protein_coding	100	82	95	105	158	88
ENSMUSG00000002319	Ipo4	protein_coding	472	356	424	316	387	290
ENSMUSG00000002320	Tm9sf1	protein_coding	880	734	678	811	1034	824
ENSMUSG00000002324	Rec8	protein_coding	47	50	39	103	118	122
ENSMUSG00000002325	Irf9	protein_coding	3137	2711	2805	2581	2663	2231
ENSMUSG00000002326	Gmpr2	protein_coding	346	287	280	352	393	292
ENSMUSG00000002329	Mdp1	protein_coding	791	797	758	857	937	752
ENSMUSG00000002332	Dhrs1	protein_coding	190	162	191	320	469	383
ENSMUSG00000002342	Tmem161a	protein_coding	672	497	470	476	681	429
ENSMUSG00000002343	Armc6	protein_coding	218	169	150	174	233	162
ENSMUSG00000002345	Borcs8	protein_coding	662	604	505	551	824	581
ENSMUSG00000002346	Slc25a42	protein_coding	339	297	344	454	658	429
ENSMUSG00000002365	Snx9	protein_coding	323	199	164	422	437	373
ENSMUSG00000002372	Ranbp3	protein_coding	2468	2026	1944	2037	2841	2097
ENSMUSG00000002379	Ndufa11	protein_coding	414	322	314	383	538	335
ENSMUSG00000002393	Nr2f6	protein_coding	72	44	46	179	256	203
ENSMUSG00000002395	Use1	protein_coding	1764	1612	1440	1149	1826	1298
ENSMUSG00000002396	Ocel1	protein_coding	783	593	653	597	673	576
ENSMUSG00000002409	Dyrk1b	protein_coding	360	271	268	479	651	500
ENSMUSG00000002413	Braf	protein_coding	1226	1338	1414	1357	1345	1087
ENSMUSG00000002416	Ndufb2	protein_coding	241	205	252	248	286	213
ENSMUSG00000002428	Hltf	protein_coding	1125	1406	1514	1536	1715	1379
ENSMUSG00000002455	Prpf6	protein_coding	1778	1745	1801	1817	2136	1556
ENSMUSG00000002458	Rgs19	protein_coding	1510	1359	1325	1000	1249	962
ENSMUSG00000002477	Snrpd1	protein_coding	305	369	348	370	504	353
ENSMUSG00000002486	Tchp	protein_coding	558	441	449	454	661	475
ENSMUSG00000002489	Tiam1	protein_coding	723	720	647	4022	5553	4138
ENSMUSG00000002496	Tsc2	protein_coding	1898	1548	1551	1840	2341	1749
ENSMUSG00000002524	Puf60	protein_coding	2918	2561	2317	2528	3408	2428
ENSMUSG00000002546	Golga2	protein_coding	1264	1077	1015	1204	1668	1193
ENSMUSG00000002550	Uck1	protein_coding	874	798	715	810	963	785
ENSMUSG00000002578	Ikzf4	protein_coding	583	516	440	372	416	254
ENSMUSG00000002580	Mien1	protein_coding	266	225	225	340	417	315
ENSMUSG00000002602	Axl	protein_coding	117	98	87	223	297	260
ENSMUSG00000002603	Tgfb1	protein_coding	3642	2858	2508	3105	4234	3210
ENSMUSG00000002608	Ccdc97	protein_coding	2242	1781	1645	1714	2331	1755
ENSMUSG00000002617	Zfp40	protein_coding	97	164	185	176	170	137
ENSMUSG00000002625	Akap8l	protein_coding	3754	3068	2863	2705	3601	2564
ENSMUSG00000002635	Pdcd2l	protein_coding	258	185	215	208	267	183
ENSMUSG00000002658	Gtf2f1	protein_coding	724	674	540	737	948	708
ENSMUSG00000002660	Clpp	protein_coding	352	294	315	256	406	285
ENSMUSG00000002661	Alkbh7	protein_coding	117	115	90	85	166	139
ENSMUSG00000002664	Pspn	protein_coding	8	2	3	0	0	1
ENSMUSG00000002668	Dennd1c	protein_coding	5182	4127	4223	5151	6724	5216
ENSMUSG00000002679	Med6	protein_coding	144	199	200	205	179	177
ENSMUSG00000002699	Lcp2	protein_coding	6570	6277	6159	8704	10060	7994
ENSMUSG00000002718	Cse1l	protein_coding	1396	1549	1587	1684	1932	1546
ENSMUSG00000002728	Naa20	protein_coding	286	288	276	527	606	450
ENSMUSG00000002731	Prkra	protein_coding	45	44	36	71	118	71
ENSMUSG00000002732	Fkbp7	protein_coding	23	17	35	19	15	14
ENSMUSG00000002733	Plekha3	protein_coding	738	711	729	812	847	666
ENSMUSG00000002741	Ykt6	protein_coding	1139	970	911	1287	1698	1266
ENSMUSG00000002748	Baz1b	protein_coding	5780	5327	4825	6317	7574	5693
ENSMUSG00000002763	Pex6	protein_coding	1262	988	936	1063	1450	1125
ENSMUSG00000002767	Mrpl2	protein_coding	287	267	200	246	333	249
ENSMUSG00000002768	Mea1	protein_coding	435	333	338	493	707	461
ENSMUSG00000002769	Gnmt	protein_coding	14	17	29	8	11	14
ENSMUSG00000002771	Grin2d	protein_coding	54	23	43	19	27	12
ENSMUSG00000002778	Kdelr1	protein_coding	734	636	651	715	729	578
ENSMUSG00000002781	Tmem143	protein_coding	281	198	210	164	206	212
ENSMUSG00000002797	Ggct	protein_coding	176	211	199	175	214	189
ENSMUSG00000002799	Jag2	protein_coding	252	187	179	107	139	113
ENSMUSG00000002803	Btbd6	protein_coding	595	522	520	549	669	504
ENSMUSG00000002804	Nudt14	protein_coding	331	331	285	213	410	299
ENSMUSG00000002808	Epdr1	protein_coding	0	3	0	75	75	60
ENSMUSG00000002812	Flii	protein_coding	3553	3075	2907	3888	4888	3647
ENSMUSG00000002814	Top3a	protein_coding	713	721	624	610	793	564
ENSMUSG00000002820	Atg4d	protein_coding	1175	954	891	871	1075	755
ENSMUSG00000002825	Qtrt1	protein_coding	507	407	410	248	341	244
ENSMUSG00000002833	Hdgfl2	protein_coding	1586	1279	1174	1271	1827	1363
ENSMUSG00000002835	Chaf1a	protein_coding	51	58	44	641	1069	752
ENSMUSG00000002844	Adprh	protein_coding	753	623	572	1001	1418	1046
ENSMUSG00000002845	Tmem39a	protein_coding	428	377	420	431	552	359
ENSMUSG00000002846	Timmdc1	protein_coding	329	304	292	356	440	360
ENSMUSG00000002870	Mcm2	protein_coding	1551	1310	1238	2455	3482	2462
ENSMUSG00000002871	Tpra1	protein_coding	1177	874	842	905	1273	860
ENSMUSG00000002881	Nab1	protein_coding	1385	1469	1388	1819	2067	1676
ENSMUSG00000002885	Adgre5	protein_coding	7600	7150	6951	4559	5564	4457
ENSMUSG00000002897	Il17ra	protein_coding	6171	5535	5684	5033	6046	4978
ENSMUSG00000002910	Arrdc2	protein_coding	408	397	372	258	327	261
ENSMUSG00000002948	Map2k7	protein_coding	1323	1170	1115	1004	1517	1110
ENSMUSG00000002949	Timm44	protein_coding	825	783	745	875	981	837
ENSMUSG00000002957	Ap2a2	protein_coding	2484	2409	2204	2047	2377	1849
ENSMUSG00000002963	Pnkp	protein_coding	1234	881	934	998	1441	1003
ENSMUSG00000002968	Med25	protein_coding	1483	1207	1156	1318	1758	1224
ENSMUSG00000002980	Bcam	protein_coding	27	10	12	32	36	27
ENSMUSG00000002981	Clptm1	protein_coding	2029	1694	1708	1836	2667	1878
ENSMUSG00000002983	Relb	protein_coding	1127	966	972	1166	1544	1311
ENSMUSG00000002984	Tomm40	protein_coding	1078	780	856	791	1083	922
ENSMUSG00000002985	Apoe	protein_coding	143	146	107	109	155	90
ENSMUSG00000002996	Hbp1	protein_coding	1112	1414	1578	1450	1489	1289
ENSMUSG00000002997	Prkar2b	protein_coding	17	39	30	31	33	18
ENSMUSG00000003031	Cdkn1b	protein_coding	4411	4598	4497	4647	5123	3945
ENSMUSG00000003032	Klf4	protein_coding	284	271	224	435	782	502
ENSMUSG00000003033	Ap1m1	protein_coding	1863	1567	1522	1392	1782	1386
ENSMUSG00000003037	Rab8a	protein_coding	3227	2813	2837	2147	2736	2178
ENSMUSG00000003038	Hmgn2	protein_coding	1237	1249	1176	1899	2684	2276
ENSMUSG00000003039	Fam32a	protein_coding	1302	1185	1125	1155	1490	1001
ENSMUSG00000003062	Stard3nl	protein_coding	232	230	272	388	436	363
ENSMUSG00000003068	Stk11	protein_coding	2336	1897	1649	1807	2614	1755
ENSMUSG00000003070	Efna2	protein_coding	12	15	9	5	2	6
ENSMUSG00000003072	Atp5d	protein_coding	1398	1197	1108	1358	1995	1502
ENSMUSG00000003099	Ppp5c	protein_coding	1573	1450	1215	1580	1985	1438
ENSMUSG00000003119	Cdk12	protein_coding	4868	4990	4652	4836	5146	4034
ENSMUSG00000003123	Lipe	protein_coding	390	332	336	286	355	314
ENSMUSG00000003131	Pafah1b2	protein_coding	1246	1366	1336	1379	1653	1275
ENSMUSG00000003134	Tbc1d8	protein_coding	15	19	9	3	19	11
ENSMUSG00000003135	Cnot11	protein_coding	645	618	620	693	946	773
ENSMUSG00000003153	Slc2a3	protein_coding	1179	1042	952	751	861	649
ENSMUSG00000003154	Foxj2	protein_coding	1743	1537	1479	1533	1737	1276
ENSMUSG00000003161	Sri	protein_coding	1610	1896	2017	2324	2663	2063
ENSMUSG00000003166	Dgcr2	protein_coding	1706	1395	1378	1416	1637	1304
ENSMUSG00000003184	Irf3	protein_coding	2286	1858	1795	1956	2476	1852
ENSMUSG00000003190	Bcl2l12	protein_coding	396	319	295	426	507	401
ENSMUSG00000003198	Zfp959	protein_coding	272	389	355	331	343	286
ENSMUSG00000003199	Mpnd	protein_coding	1025	834	770	687	860	631
ENSMUSG00000003200	Sh3gl1	protein_coding	3060	2696	2518	1878	2459	1808
ENSMUSG00000003206	Ebi3	protein_coding	27	15	19	71	94	59
ENSMUSG00000003208	Yju2	protein_coding	560	545	528	438	619	439
ENSMUSG00000003226	Ranbp2	protein_coding	5616	7427	7296	7209	7360	5745
ENSMUSG00000003228	Grk5	protein_coding	188	198	228	419	403	377
ENSMUSG00000003233	Dvl3	protein_coding	1106	958	896	1003	1263	910
ENSMUSG00000003234	Abcf3	protein_coding	1379	1253	1203	1093	1399	989
ENSMUSG00000003235	Eif2b5	protein_coding	988	911	896	910	1125	792
ENSMUSG00000003269	Cyth2	protein_coding	1466	1289	1259	1514	1874	1403
ENSMUSG00000003271	Sult2b1	protein_coding	8	10	15	21	30	25
ENSMUSG00000003273	Car11	protein_coding	37	26	43	9	4	6
ENSMUSG00000003282	Plag1	protein_coding	60	50	55	29	39	31
ENSMUSG00000003299	Mrpl4	protein_coding	761	612	530	753	1130	876
ENSMUSG00000003308	Keap1	protein_coding	1405	1120	1058	1045	1506	1091
ENSMUSG00000003309	Ap1m2	protein_coding	85	68	71	71	42	53
ENSMUSG00000003316	Glg1	protein_coding	4380	4199	3930	5426	6165	4689
ENSMUSG00000003344	Btbd2	protein_coding	628	626	504	713	940	723
ENSMUSG00000003345	Csnk1g2	protein_coding	3719	2991	2869	3690	5230	3732
ENSMUSG00000003346	Abhd17a	protein_coding	973	701	689	879	1548	1042
ENSMUSG00000003348	Mob3a	protein_coding	4834	4279	3859	4238	5370	3894
ENSMUSG00000003352	Cacnb3	protein_coding	191	114	122	128	131	114
ENSMUSG00000003355	Fkbp11	protein_coding	53	19	32	20	24	22
ENSMUSG00000003360	Ddx23	protein_coding	2304	2132	1911	1856	2555	1967
ENSMUSG00000003363	Pld3	protein_coding	1633	1547	1288	1326	1625	1244
ENSMUSG00000003378	Grik5	protein_coding	382	238	227	492	610	451
ENSMUSG00000003379	Cd79a	protein_coding	52	33	22	13	11	6
ENSMUSG00000003380	Rabac1	protein_coding	2816	2178	1929	1162	1478	1075
ENSMUSG00000003382	Etv3	protein_coding	4159	3496	3486	2655	3226	2469
ENSMUSG00000003402	Prkcsh	protein_coding	1659	1354	1255	1713	2444	1875
ENSMUSG00000003418	St8sia6	protein_coding	2177	3183	2897	1515	1222	1131
ENSMUSG00000003420	Fcgrt	protein_coding	70	101	71	23	20	12
ENSMUSG00000003421	Nosip	protein_coding	944	765	761	800	1166	848
ENSMUSG00000003423	Pih1d1	protein_coding	346	268	322	370	474	389
ENSMUSG00000003429	Rps11	protein_coding	13195	14471	13227	9740	11285	9294
ENSMUSG00000003435	Supt5	protein_coding	5040	4462	3809	4165	5505	4014
ENSMUSG00000003436	Dll3	protein_coding	3	6	5	7	1	8
ENSMUSG00000003437	Paf1	protein_coding	1345	1175	1061	1240	1472	1154
ENSMUSG00000003438	Timm50	protein_coding	384	357	379	336	643	477
ENSMUSG00000003444	Med29	protein_coding	216	184	194	202	219	162
ENSMUSG00000003452	Bicd1	protein_coding	11	11	12	26	25	5
ENSMUSG00000003458	Ncstn	protein_coding	1774	1646	1453	1862	2505	1928
ENSMUSG00000003464	Pex19	protein_coding	618	583	517	710	871	631
ENSMUSG00000003500	Impdh1	protein_coding	2796	2269	2118	1208	1596	1237
ENSMUSG00000003526	Prodh	protein_coding	23	43	40	23	32	20
ENSMUSG00000003527	Ess2	protein_coding	777	736	635	699	980	663
ENSMUSG00000003528	Slc25a1	protein_coding	348	255	264	379	527	358
ENSMUSG00000003531	Dgcr6	protein_coding	94	51	52	78	125	87
ENSMUSG00000003534	Ddr1	protein_coding	557	426	424	378	497	428
ENSMUSG00000003541	Ier3	protein_coding	0	2	1	12	24	8
ENSMUSG00000003545	Fosb	protein_coding	2933	3000	2660	4784	8745	5251
ENSMUSG00000003546	Klc4	protein_coding	267	250	226	271	417	291
ENSMUSG00000003549	Ercc1	protein_coding	463	401	352	443	567	457
ENSMUSG00000003559	As3mt	protein_coding	74	77	76	50	44	32
ENSMUSG00000003573	Homer3	protein_coding	73	73	59	42	49	37
ENSMUSG00000003575	Crtc1	protein_coding	1175	884	872	965	1299	972
ENSMUSG00000003581	Rnf215	protein_coding	438	351	309	450	617	435
ENSMUSG00000003585	Sec14l2	protein_coding	31	12	27	23	33	22
ENSMUSG00000003604	Aven	protein_coding	543	586	592	386	426	341
ENSMUSG00000003623	Crot	protein_coding	712	853	918	1152	1196	899
ENSMUSG00000003644	Rps6ka1	protein_coding	4506	3697	3459	3813	5049	3985
ENSMUSG00000003660	Snrnp200	protein_coding	6689	6444	5890	5807	7037	5520
ENSMUSG00000003662	Ciao1	protein_coding	639	607	513	560	702	515
ENSMUSG00000003680	Taf6l	protein_coding	315	196	208	302	375	268
ENSMUSG00000003721	Insig2	protein_coding	220	309	242	310	386	313
ENSMUSG00000003731	Kpna6	protein_coding	1353	1249	1229	1503	1719	1470
ENSMUSG00000003746	Man1a	protein_coding	3489	3471	3586	3208	3170	2681
ENSMUSG00000003752	Itpkc	protein_coding	336	270	298	284	452	284
ENSMUSG00000003762	Coq8b	protein_coding	577	380	385	499	698	515
ENSMUSG00000003778	Brd8	protein_coding	2150	2147	2026	2655	3271	2376
ENSMUSG00000003779	Kif20a	protein_coding	47	59	58	655	1172	960
ENSMUSG00000003808	Farsa	protein_coding	1201	976	929	975	1278	900
ENSMUSG00000003809	Gcdh	protein_coding	391	322	282	363	388	316
ENSMUSG00000003810	Mast2	protein_coding	962	938	773	1646	2206	1700
ENSMUSG00000003812	Dnase2a	protein_coding	236	198	160	294	381	286
ENSMUSG00000003813	Rad23a	protein_coding	1146	1061	1007	878	1247	980
ENSMUSG00000003814	Calr	protein_coding	5695	5322	5188	7229	8385	6332
ENSMUSG00000003824	Syce2	protein_coding	6	19	14	54	84	62
ENSMUSG00000003847	Nfat5	protein_coding	3291	3441	3538	4439	4287	3384
ENSMUSG00000003848	Nob1	protein_coding	844	796	700	544	655	521
ENSMUSG00000003849	Nqo1	protein_coding	13	4	6	4	12	10
ENSMUSG00000003863	Ppfia3	protein_coding	5	1	0	19	20	10
ENSMUSG00000003865	Gys1	protein_coding	324	283	232	313	432	356
ENSMUSG00000003868	Ruvbl2	protein_coding	931	699	684	799	1040	903
ENSMUSG00000003872	Lin7b	protein_coding	15	18	12	11	17	11
ENSMUSG00000003873	Bax	protein_coding	876	670	632	795	1088	775
ENSMUSG00000003882	Il7r	protein_coding	8580	14172	11873	1853	1998	1406
ENSMUSG00000003923	Tfam	protein_coding	803	880	806	900	986	830
ENSMUSG00000003929	Zfp81	protein_coding	294	422	413	350	384	259
ENSMUSG00000003934	Efnb3	protein_coding	65	36	32	47	25	30
ENSMUSG00000003948	Mmd	protein_coding	295	268	275	865	985	689
ENSMUSG00000003949	Hlf	protein_coding	16	15	14	18	18	16
ENSMUSG00000003955	Fam162a	protein_coding	222	232	222	344	432	344
ENSMUSG00000003970	Rpl8	protein_coding	22883	21453	18743	13197	17117	12359
ENSMUSG00000003992	Ssbp2	protein_coding	764	841	914	489	469	429
ENSMUSG00000004018	Fancl	protein_coding	170	215	182	192	258	159
ENSMUSG00000004035	Gstm7	protein_coding	0	0	2	3	7	1
ENSMUSG00000004040	Stat3	protein_coding	6631	5957	5918	6862	7836	5975
ENSMUSG00000004043	Stat5a	protein_coding	2354	1897	1821	2522	3282	2489
ENSMUSG00000004054	Map3k11	protein_coding	2391	1872	1710	2128	3052	2189
ENSMUSG00000004056	Akt2	protein_coding	3757	2921	2799	3459	4187	3378
ENSMUSG00000004069	Dnaja3	protein_coding	852	731	710	699	833	640
ENSMUSG00000004070	Hmox2	protein_coding	884	717	658	843	1047	845
ENSMUSG00000004071	Cdip1	protein_coding	1041	977	989	896	1127	811
ENSMUSG00000004085	Map3k20	protein_coding	0	2	4	10	9	12
ENSMUSG00000004096	Cwc15	protein_coding	747	634	643	707	959	701
ENSMUSG00000004098	Col5a3	protein_coding	0	2	0	17	47	18
ENSMUSG00000004099	Dnmt1	protein_coding	4476	3748	3748	5601	7948	5898
ENSMUSG00000004100	Ppan	protein_coding	1352	1053	926	801	999	720
ENSMUSG00000004105	Angptl2	protein_coding	55	75	47	3302	4709	3461
ENSMUSG00000004110	Cacna1e	protein_coding	0	3	1	26	18	12
ENSMUSG00000004113	Cacna1b	protein_coding	6	2	5	22	34	20
ENSMUSG00000004127	Trmt10a	protein_coding	159	162	173	143	216	131
ENSMUSG00000004151	Etv1	protein_coding	7	7	9	5	4	4
ENSMUSG00000004187	Kifc2	protein_coding	358	298	283	275	343	214
ENSMUSG00000004207	Psap	protein_coding	7550	6069	5789	5852	7983	5957
ENSMUSG00000004221	Ikbkg	protein_coding	1178	1111	1243	1160	1468	1001
ENSMUSG00000004233	Wars2	protein_coding	240	250	261	241	247	212
ENSMUSG00000004263	Atn1	protein_coding	343	232	231	79	124	67
ENSMUSG00000004264	Phb2	protein_coding	1991	1664	1518	1805	2483	1729
ENSMUSG00000004266	Ptpn6	protein_coding	4657	3626	3442	3350	4163	2922
ENSMUSG00000004267	Eno2	protein_coding	26	16	20	31	52	51
ENSMUSG00000004268	Emg1	protein_coding	2025	1840	1571	1569	2050	1515
ENSMUSG00000004270	Lpcat3	protein_coding	1058	1002	843	802	998	746
ENSMUSG00000004285	Atp6v1f	protein_coding	806	741	690	889	1168	981
ENSMUSG00000004317	Clcn5	protein_coding	204	208	194	246	309	228
ENSMUSG00000004319	Clcn3	protein_coding	1626	1596	1733	1645	2044	1511
ENSMUSG00000004328	Hif3a	protein_coding	76	71	40	82	127	97
ENSMUSG00000004347	Pde1c	protein_coding	0	1	4	4	7	4
ENSMUSG00000004356	Utp20	protein_coding	2214	2180	2262	1710	1918	1592
ENSMUSG00000004364	Cul3	protein_coding	2598	3138	3086	3190	3244	2589
ENSMUSG00000004383	Large1	protein_coding	60	41	33	80	80	59
ENSMUSG00000004393	Ddx56	protein_coding	954	855	788	717	914	664
ENSMUSG00000004394	Tmed4	protein_coding	528	479	435	475	622	476
ENSMUSG00000004446	Bid	protein_coding	283	217	245	255	281	211
ENSMUSG00000004451	Ralb	protein_coding	151	139	126	246	289	232
ENSMUSG00000004455	Ppp1cc	protein_coding	2455	2270	2169	2984	3707	2847
ENSMUSG00000004460	Dnajb11	protein_coding	848	707	700	920	1050	885
ENSMUSG00000004462	Tbccd1	protein_coding	400	362	384	390	498	374
ENSMUSG00000004473	Clec11a	protein_coding	28	41	21	24	28	27
ENSMUSG00000004500	Zfp324	protein_coding	263	267	197	298	404	281
ENSMUSG00000004508	Gab2	protein_coding	4	0	3	49	85	59
ENSMUSG00000004530	Coro1c	protein_coding	2352	1799	1889	2689	3770	2911
ENSMUSG00000004535	Tax1bp1	protein_coding	2577	3426	3338	3066	3191	2461
ENSMUSG00000004552	Ctse	protein_coding	610	690	640	690	861	700
ENSMUSG00000004558	Ndrg2	protein_coding	301	312	257	219	243	214
ENSMUSG00000004561	Mettl17	protein_coding	831	815	725	721	810	697
ENSMUSG00000004565	Pnpla6	protein_coding	1605	1248	1248	1693	2214	1525
ENSMUSG00000004567	Mcoln1	protein_coding	1172	1157	1069	1009	1387	1110
ENSMUSG00000004568	Arhgef18	protein_coding	15923	14906	14789	8707	9525	7986
ENSMUSG00000004591	Pkn2	protein_coding	1866	2155	2106	2028	1950	1567
ENSMUSG00000004610	Etfb	protein_coding	120	90	56	114	182	128
ENSMUSG00000004612	Nkg7	protein_coding	12	21	10	116	116	159
ENSMUSG00000004626	Stxbp2	protein_coding	2256	1957	1953	2108	2817	2179
ENSMUSG00000004633	Chn2	protein_coding	269	253	304	434	499	452
ENSMUSG00000004637	Wwox	protein_coding	252	234	279	263	356	266
ENSMUSG00000004642	Slbp	protein_coding	519	628	611	1026	1422	1046
ENSMUSG00000004661	Arid3b	protein_coding	2584	1933	2131	1512	1692	1416
ENSMUSG00000004665	Cnn2	protein_coding	11083	8803	8264	9823	13090	10302
ENSMUSG00000004667	Polr2e	protein_coding	671	628	589	701	817	577
ENSMUSG00000004677	Myo9b	protein_coding	7790	6768	6615	7684	9348	6926
ENSMUSG00000004698	Hdac9	protein_coding	17	17	10	226	207	194
ENSMUSG00000004707	Ly9	protein_coding	2968	2965	2748	3209	3668	2741
ENSMUSG00000004748	Mtfp1	protein_coding	23	19	14	16	21	20
ENSMUSG00000004768	Rab23	protein_coding	191	187	197	267	300	258
ENSMUSG00000004771	Rab11a	protein_coding	505	566	563	888	953	735
ENSMUSG00000004788	Eif2b2	protein_coding	692	578	568	687	902	674
ENSMUSG00000004789	Dlst	protein_coding	2652	2414	2275	2401	3104	2339
ENSMUSG00000004798	Ulk2	protein_coding	1074	1111	1131	1438	1463	1194
ENSMUSG00000004815	Dgkq	protein_coding	1172	956	883	926	1281	878
ENSMUSG00000004837	Grap	protein_coding	2839	2253	2219	2127	2477	1892
ENSMUSG00000004843	Chmp2b	protein_coding	303	404	370	407	406	338
ENSMUSG00000004846	Plod3	protein_coding	408	325	315	365	377	291
ENSMUSG00000004849	Ap1s1	protein_coding	321	313	299	465	696	491
ENSMUSG00000004865	Srpk1	protein_coding	8395	8666	8292	6559	7449	5950
ENSMUSG00000004880	Lbr	protein_coding	5333	5361	4830	5684	6728	5287
ENSMUSG00000004885	Crabp2	protein_coding	12	6	4	14	6	11
ENSMUSG00000004895	Prcc	protein_coding	1268	944	1003	1093	1456	964
ENSMUSG00000004896	Rrnad1	protein_coding	888	725	711	654	791	655
ENSMUSG00000004897	Hdgf	protein_coding	2196	1558	1451	2001	3004	2370
ENSMUSG00000004929	Thop1	protein_coding	195	154	123	214	365	233
ENSMUSG00000004931	Apba3	protein_coding	658	452	458	572	756	520
ENSMUSG00000004933	Matk	protein_coding	450	418	366	1073	1511	1038
ENSMUSG00000004934	Pias4	protein_coding	871	660	617	698	955	726
ENSMUSG00000004936	Map2k1	protein_coding	1192	989	1029	1239	1438	1007
ENSMUSG00000004937	Sgta	protein_coding	1030	776	747	802	1322	958
ENSMUSG00000004945	Tmem242	protein_coding	338	248	273	323	492	340
ENSMUSG00000004947	Dtx2	protein_coding	985	737	714	698	913	738
ENSMUSG00000004951	Hspb1	protein_coding	4	5	2	6	5	0
ENSMUSG00000004952	Rasa4	protein_coding	115	106	71	57	51	50
ENSMUSG00000004980	Hnrnpa2b1	protein_coding	11011	11687	11259	9654	11678	8585
ENSMUSG00000004994	Ccdc130	protein_coding	311	290	276	260	330	259
ENSMUSG00000004996	Mri1	protein_coding	895	768	732	574	790	600
ENSMUSG00000005034	Prkacb	protein_coding	4170	4454	4489	5327	6210	4768
ENSMUSG00000005043	Sgsh	protein_coding	1490	1236	1098	1988	3036	2197
ENSMUSG00000005045	Chd5	protein_coding	2	8	3	2	8	1
ENSMUSG00000005054	Cstb	protein_coding	88	116	75	183	206	174
ENSMUSG00000005057	Sh2b2	protein_coding	5	6	11	22	34	30
ENSMUSG00000005069	Pex5	protein_coding	1073	895	845	835	1128	853
ENSMUSG00000005078	Jkamp	protein_coding	210	207	236	237	277	267
ENSMUSG00000005087	Cd44	protein_coding	974	1110	909	5360	6511	4914
ENSMUSG00000005102	Eif2ak4	protein_coding	630	649	586	636	828	592
ENSMUSG00000005103	Wdr1	protein_coding	9130	8069	7709	10041	12570	9979
ENSMUSG00000005107	Slc2a9	protein_coding	349	373	340	289	446	280
ENSMUSG00000005124	Ccn4	protein_coding	4	2	0	12	12	10
ENSMUSG00000005125	Ndrg1	protein_coding	256	228	216	124	173	149
ENSMUSG00000005131	4930550C14Rik	protein_coding	2	2	6	11	6	2
ENSMUSG00000005142	Man2b1	protein_coding	4644	3719	3777	4517	5530	4119
ENSMUSG00000005150	Wdr83	protein_coding	251	182	196	208	249	193
ENSMUSG00000005161	Prdx2	protein_coding	729	675	649	1200	1743	1194
ENSMUSG00000005198	Polr2a	protein_coding	9094	8874	8591	9946	12412	9931
ENSMUSG00000005204	Senp3	protein_coding	1620	1428	1322	1337	2050	1462
ENSMUSG00000005225	Plekha8	protein_coding	138	126	135	347	460	308
ENSMUSG00000005233	Spc25	protein_coding	16	16	13	136	190	156
ENSMUSG00000005262	Ufd1	protein_coding	1011	979	926	1092	1255	1000
ENSMUSG00000005267	Zfp287	protein_coding	871	873	842	678	701	522
ENSMUSG00000005268	Prlr	protein_coding	22	29	28	10	7	4
ENSMUSG00000005299	Letm1	protein_coding	1664	1480	1296	1491	2019	1481
ENSMUSG00000005312	Ubqln1	protein_coding	2423	2176	2171	2293	2756	2205
ENSMUSG00000005354	Txn2	protein_coding	1200	1014	1050	1210	1505	1120
ENSMUSG00000005362	Crbn	protein_coding	1484	1956	1911	1901	2051	1565
ENSMUSG00000005370	Msh6	protein_coding	1438	1395	1260	1968	2574	1773
ENSMUSG00000005371	Fbxo11	protein_coding	1679	1992	1927	1937	1860	1606
ENSMUSG00000005374	Tbl2	protein_coding	565	541	518	648	744	543
ENSMUSG00000005378	Bud23	protein_coding	655	496	501	502	652	503
ENSMUSG00000005410	Mcm5	protein_coding	786	653	638	2214	3490	2566
ENSMUSG00000005413	Hmox1	protein_coding	23	17	22	142	218	136
ENSMUSG00000005417	Mprip	protein_coding	2475	2139	1940	2416	3081	2162
ENSMUSG00000005442	Cic	protein_coding	10327	7754	7395	7418	10572	7853
ENSMUSG00000005447	Pafah1b3	protein_coding	58	33	39	98	157	101
ENSMUSG00000005465	Il27ra	protein_coding	7157	6127	6219	5392	6660	5100
ENSMUSG00000005469	Prkaca	protein_coding	873	731	679	1134	1620	1232
ENSMUSG00000005470	Asf1b	protein_coding	124	76	81	536	854	638
ENSMUSG00000005474	Myl10	protein_coding	16	16	5	1	3	3
ENSMUSG00000005481	Ddx39a	protein_coding	1416	1218	1282	1635	2250	1518
ENSMUSG00000005483	Dnajb1	protein_coding	5183	4530	3382	3333	3992	2423
ENSMUSG00000005493	Msh4	protein_coding	13	19	13	11	17	27
ENSMUSG00000005501	Usp40	protein_coding	623	697	663	736	771	572
ENSMUSG00000005505	Kbtbd4	protein_coding	403	416	372	547	614	460
ENSMUSG00000005506	Celf1	protein_coding	5823	5295	5342	5722	6230	5089
ENSMUSG00000005510	Ndufs3	protein_coding	664	628	699	760	783	648
ENSMUSG00000005514	Por	protein_coding	1230	1048	915	1275	1641	1182
ENSMUSG00000005533	Igf1r	protein_coding	2152	1736	1681	4577	5767	4289
ENSMUSG00000005534	Insr	protein_coding	2000	2067	1982	1834	2140	1705
ENSMUSG00000005566	Trim28	protein_coding	3942	3483	3242	3826	5165	3528
ENSMUSG00000005575	Ube2m	protein_coding	1100	813	794	992	1476	1125
ENSMUSG00000005580	Adcy9	protein_coding	86	67	73	146	152	112
ENSMUSG00000005609	Ctr9	protein_coding	966	1118	983	1147	1277	901
ENSMUSG00000005610	Eif4g2	protein_coding	15436	17933	16870	18258	19931	15549
ENSMUSG00000005611	Irag1	protein_coding	167	156	152	48	40	51
ENSMUSG00000005615	Pcyt1a	protein_coding	386	308	334	267	365	265
ENSMUSG00000005621	Zfp592	protein_coding	6093	5372	4872	4412	4986	4011
ENSMUSG00000005625	Psmd4	protein_coding	1597	1381	1248	1441	1963	1399
ENSMUSG00000005628	Tmod4	protein_coding	42	31	32	40	30	14
ENSMUSG00000005640	Insrr	protein_coding	4	0	1	15	12	4
ENSMUSG00000005656	Snx6	protein_coding	654	828	765	960	985	727
ENSMUSG00000005667	Mthfd2	protein_coding	828	732	785	1097	1437	1081
ENSMUSG00000005672	Kit	protein_coding	9	9	7	67	136	89
ENSMUSG00000005674	Tomm40l	protein_coding	575	487	430	422	634	561
ENSMUSG00000005681	Apoa2	protein_coding	1	0	1	4	11	7
ENSMUSG00000005682	Pan2	protein_coding	1787	1595	1543	1648	2084	1619
ENSMUSG00000005683	Cs	protein_coding	2884	2615	2498	3196	4138	3133
ENSMUSG00000005686	Ampd3	protein_coding	793	738	584	506	561	381
ENSMUSG00000005687	Bcas2	protein_coding	918	950	997	806	937	643
ENSMUSG00000005696	Sh2d1a	protein_coding	518	564	590	1513	1761	1344
ENSMUSG00000005698	Ctcf	protein_coding	3182	3475	3410	3827	4414	3313
ENSMUSG00000005699	Pard6a	protein_coding	70	53	63	109	157	76
ENSMUSG00000005705	Agrp	protein_coding	0	1	1	1	5	16
ENSMUSG00000005718	Tfap4	protein_coding	528	405	370	206	302	258
ENSMUSG00000005732	Ranbp1	protein_coding	599	546	540	651	915	725
ENSMUSG00000005763	Cd247	protein_coding	5954	5676	5449	5666	6883	5620
ENSMUSG00000005774	Rfx5	protein_coding	837	926	730	1240	1560	1205
ENSMUSG00000005779	Psmb4	protein_coding	1465	1342	1226	1465	2000	1550
ENSMUSG00000005802	Slc30a4	protein_coding	261	397	310	239	231	182
ENSMUSG00000005803	Sqor	protein_coding	142	149	92	186	226	181
ENSMUSG00000005804	Bloc1s6	protein_coding	383	368	412	475	540	433
ENSMUSG00000005813	Metap1	protein_coding	1005	1049	1116	1352	1368	1143
ENSMUSG00000005823	Gpr108	protein_coding	1125	957	907	1168	1425	1098
ENSMUSG00000005824	Tnfsf14	protein_coding	34	24	23	482	691	488
ENSMUSG00000005846	Rsl1d1	protein_coding	1249	1458	1321	1331	1518	1169
ENSMUSG00000005871	Apc	protein_coding	3100	3327	3272	3811	4041	3161
ENSMUSG00000005873	Reep5	protein_coding	648	669	655	792	942	837
ENSMUSG00000005881	Ergic3	protein_coding	664	602	555	765	1040	797
ENSMUSG00000005882	Uqcc1	protein_coding	619	470	510	467	567	474
ENSMUSG00000005883	Spo11	protein_coding	126	96	106	110	166	146
ENSMUSG00000005886	Ncoa2	protein_coding	6578	6445	6182	5592	6305	4859
ENSMUSG00000005893	Nr2c2	protein_coding	3783	4127	4304	4574	5186	4020
ENSMUSG00000005897	Nr2c1	protein_coding	429	339	415	235	199	182
ENSMUSG00000005899	Smpd4	protein_coding	680	574	550	757	1097	803
ENSMUSG00000005907	Pex1	protein_coding	404	389	377	387	555	385
ENSMUSG00000005917	Otx1	protein_coding	0	2	0	3	6	8
ENSMUSG00000005936	Kctd20	protein_coding	1589	1478	1392	1689	2049	1539
ENSMUSG00000005947	Itgae	protein_coding	281	268	286	53	75	62
ENSMUSG00000005949	Ctns	protein_coding	342	312	336	364	409	270
ENSMUSG00000005951	Shpk	protein_coding	205	173	199	175	258	180
ENSMUSG00000005968	Tuft1	protein_coding	61	44	47	107	124	84
ENSMUSG00000005973	Rcn1	protein_coding	565	494	507	261	277	263
ENSMUSG00000005981	Trap1	protein_coding	1840	1711	1638	1441	1792	1408
ENSMUSG00000005982	Naa60	protein_coding	1602	1562	1508	1638	1949	1597
ENSMUSG00000005983	1700037C18Rik	protein_coding	76	63	59	62	81	56
ENSMUSG00000005986	Ankrd13d	protein_coding	325	244	254	277	299	247
ENSMUSG00000006005	Tpr	protein_coding	7964	9505	9407	10030	10681	8454
ENSMUSG00000006010	Odr4	protein_coding	259	344	329	464	464	368
ENSMUSG00000006014	Prg4	protein_coding	98	131	112	53	54	57
ENSMUSG00000006019	Dhx34	protein_coding	990	832	759	1035	1533	1156
ENSMUSG00000006021	Kptn	protein_coding	260	288	307	312	522	340
ENSMUSG00000006024	Napa	protein_coding	1900	1561	1575	1465	2013	1558
ENSMUSG00000006050	Sra1	protein_coding	631	559	511	549	722	580
ENSMUSG00000006057	Atp5g1	protein_coding	541	489	493	582	826	611
ENSMUSG00000006058	Snf8	protein_coding	403	377	384	472	527	444
ENSMUSG00000006095	Tbcb	protein_coding	195	207	191	385	472	358
ENSMUSG00000006127	Inpp5k	protein_coding	1751	1736	1694	1774	2093	1649
ENSMUSG00000006134	Crkl	protein_coding	2150	2053	2098	2389	2950	2077
ENSMUSG00000006154	Eps8l1	protein_coding	1015	1415	894	829	1981	1136
ENSMUSG00000006169	Clint1	protein_coding	3976	4145	3949	4187	4629	3623
ENSMUSG00000006179	Prss16	protein_coding	22	11	19	7	22	15
ENSMUSG00000006191	Cdkal1	protein_coding	685	844	846	766	853	657
ENSMUSG00000006215	Zbtb17	protein_coding	764	614	556	702	981	721
ENSMUSG00000006235	Epor	protein_coding	0	0	2	6	7	0
ENSMUSG00000006262	Mob1b	protein_coding	614	672	677	784	761	600
ENSMUSG00000006273	Atp6v1b2	protein_coding	1373	1313	1290	1534	1842	1433
ENSMUSG00000006276	Eps15l1	protein_coding	2952	2552	2474	2470	2688	2143
ENSMUSG00000006281	Tep1	protein_coding	1967	1697	1732	1893	2554	1883
ENSMUSG00000006288	Ttc5	protein_coding	1219	1137	1047	1150	1421	1195
ENSMUSG00000006289	Osgep	protein_coding	474	481	466	468	648	461
ENSMUSG00000006299	Aamp	protein_coding	1745	1520	1356	1514	2050	1410
ENSMUSG00000006301	Tmbim1	protein_coding	18	13	24	66	87	86
ENSMUSG00000006304	Arpc2	protein_coding	5555	5662	5208	6962	8617	6551
ENSMUSG00000006307	Kmt2b	protein_coding	8841	6689	6233	6745	8796	6336
ENSMUSG00000006310	Zbtb32	protein_coding	6	7	6	160	262	249
ENSMUSG00000006311	Etv2	protein_coding	0	6	0	0	0	0
ENSMUSG00000006313	Upk1a	protein_coding	18	29	22	19	35	22
ENSMUSG00000006315	Tmem147	protein_coding	318	276	290	275	347	289
ENSMUSG00000006333	Rps9	protein_coding	17551	16458	14833	11380	15020	11134
ENSMUSG00000006335	Tfpt	protein_coding	205	196	159	189	271	183
ENSMUSG00000006342	Susd2	protein_coding	143	99	96	236	230	138
ENSMUSG00000006344	Ggt5	protein_coding	1682	1373	1471	250	235	205
ENSMUSG00000006345	Ggt1	protein_coding	211	176	190	20	36	26
ENSMUSG00000006356	Crip2	protein_coding	31	12	29	18	39	26
ENSMUSG00000006360	Crip1	protein_coding	1020	1032	1090	732	910	802
ENSMUSG00000006362	Cbfa2t3	protein_coding	0	2	5	96	91	61
ENSMUSG00000006369	Fbln1	protein_coding	49	47	40	105	132	101
ENSMUSG00000006373	Pgrmc1	protein_coding	384	397	402	409	449	360
ENSMUSG00000006378	Gcat	protein_coding	23	10	18	34	51	58
ENSMUSG00000006390	Elovl1	protein_coding	559	547	503	659	883	686
ENSMUSG00000006392	Med8	protein_coding	648	575	653	752	963	813
ENSMUSG00000006395	Hyi	protein_coding	223	184	179	159	209	157
ENSMUSG00000006398	Cdc20	protein_coding	90	83	74	540	1077	862
ENSMUSG00000006411	Nectin4	protein_coding	3	2	6	2	4	0
ENSMUSG00000006412	Pfdn2	protein_coding	275	259	216	227	305	208
ENSMUSG00000006418	Rnf114	protein_coding	2991	2532	2582	2732	3172	2659
ENSMUSG00000006423	Steep1	protein_coding	503	584	569	771	759	624
ENSMUSG00000006442	Srm	protein_coding	561	450	405	372	522	356
ENSMUSG00000006456	Rbm14	protein_coding	1865	1364	1401	1633	2156	1726
ENSMUSG00000006457	Actn3	protein_coding	0	1	0	2	8	6
ENSMUSG00000006462	A530013C23Rik	lncRNA	18	27	24	20	38	23
ENSMUSG00000006463	Zdhhc24	protein_coding	100	107	105	123	164	136
ENSMUSG00000006464	Bbs1	protein_coding	40	36	50	47	45	50
ENSMUSG00000006471	Ndor1	protein_coding	876	771	738	593	736	591
ENSMUSG00000006476	Nsmf	protein_coding	221	177	143	766	1132	693
ENSMUSG00000006494	Pdk1	protein_coding	5813	6299	6148	3305	3521	2881
ENSMUSG00000006498	Ptbp1	protein_coding	8252	7191	6707	7891	10747	8105
ENSMUSG00000006517	Mvd	protein_coding	202	193	169	92	135	130
ENSMUSG00000006519	Cyba	protein_coding	1801	1464	1374	1206	1728	1267
ENSMUSG00000006526	Stimate	protein_coding	428	311	269	402	514	408
ENSMUSG00000006527	Sfmbt1	protein_coding	496	536	476	727	821	594
ENSMUSG00000006567	Atp7b	protein_coding	11	1	9	12	18	7
ENSMUSG00000006575	Rundc3a	protein_coding	79	82	80	354	443	385
ENSMUSG00000006585	Cdt1	protein_coding	930	764	723	843	1194	846
ENSMUSG00000006587	Snai3	protein_coding	70	44	39	40	25	28
ENSMUSG00000006589	Aprt	protein_coding	726	584	564	675	916	615
ENSMUSG00000006599	Gtf2h1	protein_coding	914	1096	965	1028	1235	967
ENSMUSG00000006638	Abhd1	protein_coding	114	112	95	116	171	118
ENSMUSG00000006641	Slc5a6	protein_coding	256	257	225	241	252	190
ENSMUSG00000006651	Aplp1	protein_coding	79	51	41	333	416	214
ENSMUSG00000006673	Qrich1	protein_coding	3610	3374	3267	3953	4276	3382
ENSMUSG00000006675	P4htm	protein_coding	187	119	144	161	179	167
ENSMUSG00000006676	Usp19	protein_coding	5324	4333	4220	4601	6280	4453
ENSMUSG00000006678	Pola1	protein_coding	239	266	273	865	1061	874
ENSMUSG00000006699	Cdc42	protein_coding	5494	6322	6193	7844	8437	6753
ENSMUSG00000006705	Pknox1	protein_coding	2058	1800	1765	1466	1508	1227
ENSMUSG00000006711	D130043K22Rik	protein_coding	2	6	6	22	16	7
ENSMUSG00000006715	Gmnn	protein_coding	52	84	69	200	311	223
ENSMUSG00000006717	Acot13	protein_coding	141	154	152	189	204	129
ENSMUSG00000006720	Zfp184	protein_coding	1	3	6	1	1	3
ENSMUSG00000006724	Cyp27b1	protein_coding	39	26	24	10	9	10
ENSMUSG00000006728	Cdk4	protein_coding	1324	1226	1147	1667	2424	1907
ENSMUSG00000006731	B4galnt1	protein_coding	11877	10030	9728	7786	9637	7708
ENSMUSG00000006732	Mettl1	protein_coding	359	322	297	172	210	147
ENSMUSG00000006736	Tspan31	protein_coding	338	276	287	604	701	584
ENSMUSG00000006740	Kif5b	protein_coding	3340	3950	3859	4189	4169	3114
ENSMUSG00000006763	Saal1	protein_coding	459	345	403	413	538	384
ENSMUSG00000006782	Cnp	protein_coding	3721	3102	2992	2890	3466	2705
ENSMUSG00000006784	Odad4	protein_coding	1	0	0	1	0	8
ENSMUSG00000006818	Sod2	protein_coding	776	718	641	841	1012	757
ENSMUSG00000006850	Tmco6	protein_coding	437	406	424	451	629	448
ENSMUSG00000006906	Stambp	protein_coding	406	411	428	640	762	576
ENSMUSG00000006920	Ezh1	protein_coding	2439	2379	2289	3157	3765	3034
ENSMUSG00000006930	Hap1	protein_coding	3	8	3	122	184	131
ENSMUSG00000006931	P3h4	protein_coding	6	8	0	0	1	1
ENSMUSG00000006932	Ctnnb1	protein_coding	3813	3815	3523	4310	4829	3588
ENSMUSG00000006941	Eif1b	protein_coding	431	363	354	431	619	442
ENSMUSG00000006998	Psmd2	protein_coding	2332	1911	1894	3002	3778	2814
ENSMUSG00000007021	Syngr3	protein_coding	7	7	6	1	3	2
ENSMUSG00000007029	Vars	protein_coding	4363	3650	3379	3752	5563	4069
ENSMUSG00000007030	Vwa7	protein_coding	34	26	32	27	20	20
ENSMUSG00000007035	Msh5	protein_coding	47	62	52	66	97	84
ENSMUSG00000007036	Abhd16a	protein_coding	1132	754	793	790	1064	779
ENSMUSG00000007038	Neu1	protein_coding	1065	1011	865	994	1201	945
ENSMUSG00000007039	Ddah2	protein_coding	42	30	40	45	60	41
ENSMUSG00000007041	Clic1	protein_coding	2316	2130	2066	3562	4589	3583
ENSMUSG00000007050	Lsm2	protein_coding	312	238	254	253	251	232
ENSMUSG00000007080	Pole	protein_coding	196	161	138	1021	1706	1293
ENSMUSG00000007097	Atp1a2	protein_coding	5	8	2	7	12	9
ENSMUSG00000007207	Stx1a	protein_coding	729	522	417	166	180	138
ENSMUSG00000007216	Zfp775	protein_coding	219	197	213	153	199	212
ENSMUSG00000007338	Mrpl49	protein_coding	388	368	344	323	467	323
ENSMUSG00000007379	Dennd2c	protein_coding	152	167	95	41	36	28
ENSMUSG00000007411	Mark3	protein_coding	2272	2063	2095	2235	2567	2084
ENSMUSG00000007415	Gatad1	protein_coding	498	475	532	566	740	615
ENSMUSG00000007458	M6pr	protein_coding	2575	2320	2351	2959	3722	2879
ENSMUSG00000007476	Lrrc8a	protein_coding	685	644	602	372	449	386
ENSMUSG00000007564	Ppp2r1a	protein_coding	2835	2699	2644	3325	4511	3360
ENSMUSG00000007570	Fance	protein_coding	480	363	373	323	501	355
ENSMUSG00000007589	Tinf2	protein_coding	1457	1354	1311	1328	1646	1316
ENSMUSG00000007591	Tssk4	protein_coding	67	93	110	68	91	57
ENSMUSG00000007603	Dus3l	protein_coding	1209	1023	931	936	1277	914
ENSMUSG00000007610	Gtpbp3	protein_coding	536	431	417	478	599	443
ENSMUSG00000007613	Tgfbr1	protein_coding	776	887	934	1022	876	736
ENSMUSG00000007617	Homer1	protein_coding	443	435	422	493	548	375
ENSMUSG00000007646	Rad51c	protein_coding	48	32	32	63	118	71
ENSMUSG00000007656	Arpp19	protein_coding	366	364	355	410	407	328
ENSMUSG00000007659	Bcl2l1	protein_coding	372	300	292	429	580	417
ENSMUSG00000007670	Khsrp	protein_coding	4543	3597	3320	4506	6685	4935
ENSMUSG00000007682	Dio2	protein_coding	1	2	4	10	14	4
ENSMUSG00000007721	Ccdc124	protein_coding	407	327	301	404	531	362
ENSMUSG00000007739	Cct4	protein_coding	2727	3136	3077	3176	3387	2574
ENSMUSG00000007777	0610009B22Rik	protein_coding	37	31	42	42	44	45
ENSMUSG00000007783	Cpt1c	protein_coding	6	4	14	6	12	9
ENSMUSG00000007812	Zfp655	protein_coding	1020	1235	1203	1299	1366	1101
ENSMUSG00000007815	Rhoa	protein_coding	5093	5279	5070	5430	6278	5100
ENSMUSG00000007817	Zmiz1	protein_coding	4514	4000	3306	4047	5130	3905
ENSMUSG00000007827	Ankrd26	protein_coding	393	434	450	522	555	389
ENSMUSG00000007833	Aldh16a1	protein_coding	533	480	449	496	687	555
ENSMUSG00000007836	Hnrnpa0	protein_coding	3291	3119	2730	3038	4633	3345
ENSMUSG00000007837	Prrg2	protein_coding	25	15	13	25	27	28
ENSMUSG00000007850	Hnrnph1	protein_coding	5030	6044	5873	5322	6005	4471
ENSMUSG00000007867	Ift43	protein_coding	0	0	2	16	18	11
ENSMUSG00000007872	Id3	protein_coding	485	430	363	699	1016	674
ENSMUSG00000007877	Tcap	protein_coding	3	5	11	3	2	5
ENSMUSG00000007880	Arid1a	protein_coding	22439	19202	17396	16550	20111	15334
ENSMUSG00000007891	Ctsd	protein_coding	2537	2432	2320	2084	2609	2003
ENSMUSG00000007892	Rplp1	protein_coding	19118	19917	16113	11104	15105	11232
ENSMUSG00000007950	Abhd8	protein_coding	2333	1864	1648	2160	3102	2176
ENSMUSG00000007987	Ift22	protein_coding	49	31	30	53	77	54
ENSMUSG00000008035	Mid1ip1	protein_coding	197	166	147	273	397	278
ENSMUSG00000008036	Ap2s1	protein_coding	715	532	536	981	1235	949
ENSMUSG00000008090	Fgfrl1	protein_coding	40	50	21	37	25	16
ENSMUSG00000008129	Brme1	protein_coding	70	83	99	31	49	37
ENSMUSG00000008136	Fhl2	protein_coding	5	11	10	29	77	59
ENSMUSG00000008140	Emc10	protein_coding	1887	1339	1341	1423	2081	1641
ENSMUSG00000008153	Clstn3	protein_coding	18	7	18	20	28	18
ENSMUSG00000008167	Fbxw9	protein_coding	141	90	84	140	143	97
ENSMUSG00000008193	Spib	protein_coding	7	4	3	14	29	26
ENSMUSG00000008200	Fnbp4	protein_coding	4164	3978	3861	3493	4190	3246
ENSMUSG00000008206	Cers4	protein_coding	778	736	727	1080	1305	923
ENSMUSG00000008226	Scrn3	protein_coding	88	102	96	111	191	125
ENSMUSG00000008301	Phax	protein_coding	403	376	357	435	479	380
ENSMUSG00000008305	Tle1	protein_coding	524	405	392	134	145	120
ENSMUSG00000008307	1700109H08Rik	protein_coding	291	373	355	281	289	263
ENSMUSG00000008318	Relt	protein_coding	1247	879	840	514	625	439
ENSMUSG00000008333	Snrpb2	protein_coding	295	394	351	453	461	390
ENSMUSG00000008348	Ubc	protein_coding	2810	2587	2125	2452	3414	1987
ENSMUSG00000008373	Prpf31	protein_coding	895	727	725	664	896	617
ENSMUSG00000008384	Sertad1	protein_coding	494	443	405	417	644	422
ENSMUSG00000008393	Carhsp1	protein_coding	84	108	80	430	570	419
ENSMUSG00000008398	Elk3	protein_coding	1026	998	923	2027	2447	2000
ENSMUSG00000008429	Herpud2	protein_coding	1564	1606	1524	1408	1649	1297
ENSMUSG00000008435	Rdh13	protein_coding	260	270	285	230	261	187
ENSMUSG00000008438	Adam21	protein_coding	6	2	3	9	2	4
ENSMUSG00000008450	Nutf2	protein_coding	249	275	196	251	341	260
ENSMUSG00000008475	Arpc5	protein_coding	2993	3236	3180	3902	4677	3863
ENSMUSG00000008482	Rnf151	protein_coding	4	6	6	3	10	7
ENSMUSG00000008496	Pou2f2	protein_coding	793	609	537	2793	3754	2906
ENSMUSG00000008601	Rab25	protein_coding	23	18	23	11	8	9
ENSMUSG00000008604	Ubqln4	protein_coding	1358	1112	972	1186	1453	1088
ENSMUSG00000008668	Rps18	protein_coding	13244	13880	11530	8590	10442	7979
ENSMUSG00000008682	Rpl10	protein_coding	11506	13279	12532	10171	11229	8935
ENSMUSG00000008683	Rps15a	protein_coding	12377	14294	13107	10752	11590	8958
ENSMUSG00000008690	Ncaph2	protein_coding	1783	1475	1354	1782	2342	1931
ENSMUSG00000008730	Hipk1	protein_coding	7410	7088	6705	9253	10965	8104
ENSMUSG00000008734	Gprc5b	protein_coding	282	267	248	285	317	221
ENSMUSG00000008763	Man1a2	protein_coding	1823	1993	1934	1957	1983	1652
ENSMUSG00000008822	Acyp1	protein_coding	146	130	116	158	224	119
ENSMUSG00000008845	Cd163	protein_coding	2	4	6	0	0	1
ENSMUSG00000008855	Hdac5	protein_coding	1709	1367	1294	1182	1699	1203
ENSMUSG00000008859	Rala	protein_coding	404	415	394	278	389	272
ENSMUSG00000008892	Vdac3	protein_coding	512	598	642	782	840	710
ENSMUSG00000008958	Vps72	protein_coding	727	536	489	684	840	671
ENSMUSG00000008976	Gabpa	protein_coding	862	1049	1052	1266	1371	1084
ENSMUSG00000008999	Bmp7	protein_coding	84	71	53	488	771	498
ENSMUSG00000009013	Dynll1	protein_coding	1587	1241	1166	1681	1844	1375
ENSMUSG00000009030	Pdcl	protein_coding	328	344	329	353	444	320
ENSMUSG00000009035	Tmem184b	protein_coding	998	791	761	744	854	713
ENSMUSG00000009073	Nf2	protein_coding	2025	1506	1525	2192	2653	2144
ENSMUSG00000009076	Zmat5	protein_coding	307	263	273	293	486	303
ENSMUSG00000009079	Ewsr1	protein_coding	5794	5574	5397	5500	7569	5707
ENSMUSG00000009090	Ap1b1	protein_coding	3815	3278	3091	3451	4426	3281
ENSMUSG00000009092	Derl3	protein_coding	4	7	0	41	72	23
ENSMUSG00000009112	Bcl2l13	protein_coding	1068	1008	1076	999	1239	925
ENSMUSG00000009115	Spatc1l	protein_coding	3	4	7	5	6	3
ENSMUSG00000009145	Dqx1	protein_coding	346	263	264	182	211	139
ENSMUSG00000009207	Lnpk	protein_coding	318	404	397	515	413	365
ENSMUSG00000009216	Fam163b	protein_coding	4	5	4	11	27	18
ENSMUSG00000009248	Ascl2	protein_coding	0	0	0	103	139	90
ENSMUSG00000009291	Pttg1ip	protein_coding	1143	966	975	1012	1286	898
ENSMUSG00000009293	Ube2g2	protein_coding	686	577	533	574	754	530
ENSMUSG00000009406	Elk1	protein_coding	454	392	353	531	587	450
ENSMUSG00000009418	Nav1	protein_coding	8	10	8	16	14	26
ENSMUSG00000009470	Tnpo1	protein_coding	4274	5063	5111	5305	5301	4241
ENSMUSG00000009471	Myod1	protein_coding	0	0	0	2	8	3
ENSMUSG00000009535	Rnmt	protein_coding	791	783	869	766	811	725
ENSMUSG00000009549	Srp14	protein_coding	648	618	570	685	832	619
ENSMUSG00000009555	Cdk9	protein_coding	1192	1100	964	1255	1634	1237
ENSMUSG00000009563	Tor2a	protein_coding	591	461	512	715	1019	726
ENSMUSG00000009566	Fpgs	protein_coding	352	320	311	175	247	181
ENSMUSG00000009569	Mrtfb	protein_coding	1037	1009	1021	1543	1919	1446
ENSMUSG00000009575	Cbx5	protein_coding	1812	1870	1855	3223	4303	3274
ENSMUSG00000009585	Apobec3	protein_coding	4069	4263	3998	5599	7092	5640
ENSMUSG00000009588	St6galnac1	protein_coding	2	1	0	30	14	9
ENSMUSG00000009614	Sardh	protein_coding	56	27	32	56	58	53
ENSMUSG00000009621	Vav2	protein_coding	597	509	350	689	854	666
ENSMUSG00000009628	Tex15	protein_coding	1	16	11	56	82	52
ENSMUSG00000009630	Ppp2cb	protein_coding	605	638	591	782	856	754
ENSMUSG00000009633	G0s2	protein_coding	40	21	28	5	6	13
ENSMUSG00000009640	Dmap1	protein_coding	408	382	362	415	488	342
ENSMUSG00000009647	Mcu	protein_coding	488	513	495	689	822	618
ENSMUSG00000009654	Oit3	protein_coding	10	1	10	1	5	1
ENSMUSG00000009681	Bcr	protein_coding	1458	1018	949	1161	1439	1017
ENSMUSG00000009687	Fxyd5	protein_coding	7779	7217	6435	5035	5829	4664
ENSMUSG00000009731	Kcnd1	protein_coding	81	61	65	67	63	47
ENSMUSG00000009733	Tfcp2	protein_coding	327	300	349	301	334	273
ENSMUSG00000009739	Pou6f1	protein_coding	1667	1410	1292	1614	2313	1739
ENSMUSG00000009741	Ubp1	protein_coding	2535	2593	2492	2580	2954	2408
ENSMUSG00000009772	Nuak2	protein_coding	95	103	57	36	42	35
ENSMUSG00000009828	Cilk1	protein_coding	289	330	319	277	370	381
ENSMUSG00000009863	Sdhb	protein_coding	749	804	751	1045	1263	971
ENSMUSG00000009894	Snap47	protein_coding	409	318	432	453	660	376
ENSMUSG00000009905	Kdsr	protein_coding	833	921	897	720	890	728
ENSMUSG00000009907	Vps4b	protein_coding	1460	1693	1721	1803	2054	1571
ENSMUSG00000009927	Rps25	protein_coding	5776	7625	6746	5107	5909	4346
ENSMUSG00000009995	Tafazzin	protein_coding	848	904	856	762	1053	753
ENSMUSG00000010021	Kif19a	protein_coding	0	0	0	4	7	2
ENSMUSG00000010025	Aldh3a2	protein_coding	921	866	860	934	1130	933
ENSMUSG00000010044	Zmynd10	protein_coding	45	30	23	2	8	12
ENSMUSG00000010045	Tmem115	protein_coding	590	497	462	551	657	464
ENSMUSG00000010047	Hyal2	protein_coding	77	63	71	100	133	100
ENSMUSG00000010048	Ifrd2	protein_coding	552	412	378	368	465	357
ENSMUSG00000010051	Hyal1	protein_coding	57	51	41	29	66	37
ENSMUSG00000010054	Tusc2	protein_coding	419	333	305	404	484	369
ENSMUSG00000010057	Nprl2	protein_coding	400	391	362	356	385	254
ENSMUSG00000010066	Cacna2d2	protein_coding	37	29	33	14	31	20
ENSMUSG00000010067	Rassf1	protein_coding	1133	970	970	779	898	696
ENSMUSG00000010095	Slc3a2	protein_coding	1879	1748	1592	1909	2709	2110
ENSMUSG00000010097	Nxf1	protein_coding	6629	6513	6312	5434	6623	4829
ENSMUSG00000010110	Stx5a	protein_coding	1871	1725	1702	1713	2186	1563
ENSMUSG00000010136	Pifo	protein_coding	8	13	12	8	9	5
ENSMUSG00000010142	Tnfrsf13b	protein_coding	342	300	354	621	858	723
ENSMUSG00000010154	Spire2	protein_coding	0	0	1	1	7	2
ENSMUSG00000010175	Prox1	protein_coding	0	10	3	3	7	4
ENSMUSG00000010277	Bltp2	protein_coding	5532	5307	5145	5895	6892	5088
ENSMUSG00000010290	AI597479	protein_coding	245	286	283	396	396	336
ENSMUSG00000010307	Tmem86a	protein_coding	25	42	23	76	122	83
ENSMUSG00000010342	Tex14	protein_coding	18	28	9	32	29	22
ENSMUSG00000010358	Ifi35	protein_coding	1107	806	908	751	828	690
ENSMUSG00000010362	Rdm1	protein_coding	268	216	249	370	470	325
ENSMUSG00000010376	Nedd8	protein_coding	615	475	485	645	876	571
ENSMUSG00000010392	Gosr1	protein_coding	1233	1234	1217	1761	2000	1618
ENSMUSG00000010406	Mrpl52	protein_coding	580	395	429	482	931	671
ENSMUSG00000010453	Kansl3	protein_coding	2312	1986	1990	2085	2525	1842
ENSMUSG00000010492	Uckl1os	lncRNA	2	6	8	12	14	5
ENSMUSG00000010517	Faf1	protein_coding	935	1028	977	955	945	833
ENSMUSG00000010538	Tsacc	protein_coding	34	49	38	27	33	21
ENSMUSG00000010554	Mettl16	protein_coding	1010	1005	1057	841	951	713
ENSMUSG00000010592	Dazl	protein_coding	0	3	0	5	7	2
ENSMUSG00000010607	Pigyl	protein_coding	42	69	51	72	104	58
ENSMUSG00000010608	Rbm25	protein_coding	3960	4769	4842	4270	4343	3669
ENSMUSG00000010609	Psen2	protein_coding	1640	1433	1323	1629	2094	1497
ENSMUSG00000010651	Acaa1b	protein_coding	4	5	7	7	19	9
ENSMUSG00000010660	Plcd1	protein_coding	9	6	5	3	11	10
ENSMUSG00000010663	Fads1	protein_coding	337	310	261	376	510	406
ENSMUSG00000010721	Lmbr1	protein_coding	85	77	85	100	94	88
ENSMUSG00000010751	Tnfrsf22	protein_coding	434	465	426	348	460	360
ENSMUSG00000010755	Cars	protein_coding	1271	1042	1180	574	650	585
ENSMUSG00000010911	Apip	protein_coding	44	74	59	80	67	75
ENSMUSG00000010914	Pdhx	protein_coding	246	259	250	218	298	229
ENSMUSG00000010936	Vac14	protein_coding	1767	1642	1510	1515	1934	1600
ENSMUSG00000011008	Mcoln2	protein_coding	42	27	29	119	147	163
ENSMUSG00000011096	Akt1s1	protein_coding	558	402	384	360	503	392
ENSMUSG00000011114	Tbrg1	protein_coding	1268	1314	1198	1127	1192	1001
ENSMUSG00000011148	Adssl1	protein_coding	18	3	4	16	19	17
ENSMUSG00000011158	Brf1	protein_coding	3231	2808	2636	2064	2525	1838
ENSMUSG00000011171	Vipr2	protein_coding	3	2	1	95	95	77
ENSMUSG00000011179	Odc1	protein_coding	1478	1388	1422	4080	5130	3838
ENSMUSG00000011254	Thg1l	protein_coding	113	114	104	144	202	142
ENSMUSG00000011256	Adam19	protein_coding	1496	1388	1248	3688	5090	3941
ENSMUSG00000011257	Pabpc4	protein_coding	1407	1222	1192	1678	2544	1873
ENSMUSG00000011267	Zfp296	protein_coding	29	15	9	21	20	16
ENSMUSG00000011306	Sugp1	protein_coding	1403	1253	1195	1283	1710	1230
ENSMUSG00000011382	Dhdh	protein_coding	19	28	13	46	43	51
ENSMUSG00000011427	Zfp790	protein_coding	564	559	533	566	609	397
ENSMUSG00000011589	Fsd1	protein_coding	1	0	0	8	6	5
ENSMUSG00000011658	Fuz	protein_coding	627	477	534	493	636	540
ENSMUSG00000011751	Sptbn4	protein_coding	6	0	0	6	10	15
ENSMUSG00000011752	Pgam1	protein_coding	391	376	388	876	1138	866
ENSMUSG00000011831	Evi5	protein_coding	27	20	46	73	63	50
ENSMUSG00000011832	Evi5l	protein_coding	416	303	282	532	688	447
ENSMUSG00000011837	Snapc2	protein_coding	263	204	217	256	363	286
ENSMUSG00000011877	Git1	protein_coding	1421	1122	984	1617	2100	1580
ENSMUSG00000011884	Gltp	protein_coding	2180	1944	1834	3104	3796	2936
ENSMUSG00000011958	Bnip2	protein_coding	928	852	890	1024	1040	924
ENSMUSG00000011960	Ccnt1	protein_coding	2392	2436	2423	2434	2636	2118
ENSMUSG00000012076	Brms1l	protein_coding	317	323	331	279	385	284
ENSMUSG00000012114	Med15	protein_coding	3188	2707	2730	2935	3781	2939
ENSMUSG00000012117	Dhdds	protein_coding	750	618	624	771	895	650
ENSMUSG00000012123	Crybg2	protein_coding	168	108	123	94	130	138
ENSMUSG00000012126	Ubxn11	protein_coding	784	768	730	289	404	345
ENSMUSG00000012187	Mogat1	protein_coding	21	30	11	14	14	10
ENSMUSG00000012211	Tex22	protein_coding	29	26	14	14	20	13
ENSMUSG00000012296	Tjap1	protein_coding	789	506	570	660	857	650
ENSMUSG00000012405	Rpl15	protein_coding	6498	5982	5400	4624	6340	4776
ENSMUSG00000012422	Tmem167	protein_coding	727	975	926	1147	1215	1006
ENSMUSG00000012429	Mplkip	protein_coding	519	507	523	432	524	432
ENSMUSG00000012443	Kif11	protein_coding	46	100	84	1366	1958	1586
ENSMUSG00000012483	Rpa3	protein_coding	84	118	95	177	207	155
ENSMUSG00000012519	Mlkl	protein_coding	6	4	2	24	21	18
ENSMUSG00000012535	Tnpo3	protein_coding	2560	2543	2473	2271	2711	2186
ENSMUSG00000012609	Ttll5	protein_coding	659	687	665	800	873	743
ENSMUSG00000012640	Zfp715	protein_coding	581	749	736	668	695	501
ENSMUSG00000012819	Cdh23	protein_coding	22	12	25	371	650	522
ENSMUSG00000012848	Rps5	protein_coding	17925	17806	15754	11862	14716	11061
ENSMUSG00000012889	Podnl1	protein_coding	502	320	267	770	1206	725
ENSMUSG00000013033	Adgrl1	protein_coding	4823	3476	3136	3848	5425	3664
ENSMUSG00000013076	Amotl1	protein_coding	6	3	0	11	22	13
ENSMUSG00000013089	Etv5	protein_coding	67	33	37	154	251	181
ENSMUSG00000013150	Gfod2	protein_coding	278	195	222	101	120	92
ENSMUSG00000013155	Enkd1	protein_coding	31	31	35	95	152	104
ENSMUSG00000013160	Atp6v0d1	protein_coding	746	691	687	987	1077	892
ENSMUSG00000013236	Ptprs	protein_coding	437	432	332	1589	2491	1662
ENSMUSG00000013275	Slc41a1	protein_coding	1187	1008	999	1956	2559	1785
ENSMUSG00000013367	Iglon5	protein_coding	3	3	4	3	6	0
ENSMUSG00000013419	Zfp651	protein_coding	61	50	30	65	84	49
ENSMUSG00000013465	Nelfb	protein_coding	1768	1367	1360	1641	2149	1534
ENSMUSG00000013495	Tmem175	protein_coding	564	513	595	514	627	570
ENSMUSG00000013523	Bcas1	protein_coding	7	8	5	6	23	24
ENSMUSG00000013539	Tango2	protein_coding	654	548	633	675	767	588
ENSMUSG00000013562	4833413E03Rik	lncRNA	3	7	3	1	3	2
ENSMUSG00000013593	Ndufs2	protein_coding	1620	1314	1295	1638	2410	1702
ENSMUSG00000013622	Atraid	protein_coding	219	236	281	213	285	238
ENSMUSG00000013629	Cad	protein_coding	2364	2042	1908	2082	2968	2262
ENSMUSG00000013646	Sh3bp5l	protein_coding	552	423	448	517	623	417
ENSMUSG00000013662	Atad1	protein_coding	1079	1318	1394	1315	1420	1116
ENSMUSG00000013663	Pten	protein_coding	3355	3977	3803	4088	4159	3428
ENSMUSG00000013698	Pea15a	protein_coding	1061	926	878	741	805	655
ENSMUSG00000013701	Timm23	protein_coding	524	589	509	584	778	545
ENSMUSG00000013707	Tnfaip8l2	protein_coding	1040	1134	931	898	1120	850
ENSMUSG00000013736	Trnt1	protein_coding	786	943	871	774	835	625
ENSMUSG00000013787	Ehmt2	protein_coding	3332	2609	2457	4039	5889	4339
ENSMUSG00000013822	Elof1	protein_coding	255	253	248	352	473	346
ENSMUSG00000013833	Med16	protein_coding	795	664	659	746	1103	828
ENSMUSG00000013846	St3gal1	protein_coding	4803	4113	4086	8827	11844	8475
ENSMUSG00000013858	Tmem259	protein_coding	2932	2187	2155	2092	3059	2202
ENSMUSG00000013878	Rnf170	protein_coding	289	337	341	375	447	303
ENSMUSG00000013921	Clip3	protein_coding	15	3	6	55	86	61
ENSMUSG00000013928	1700020L13Rik	transcribed_unitary_pseudogene	12	10	5	12	13	2
ENSMUSG00000013973	Dedd	protein_coding	570	571	588	684	812	580
ENSMUSG00000013997	Nit1	protein_coding	448	437	420	504	553	478
ENSMUSG00000014030	Pax5	protein_coding	0	3	0	266	277	196
ENSMUSG00000014039	Prdm15	protein_coding	1343	1134	1077	1306	1503	1067
ENSMUSG00000014074	Rnf168	protein_coding	495	591	543	645	658	564
ENSMUSG00000014075	Dynlt2b	protein_coding	12	12	12	7	10	9
ENSMUSG00000014077	Chp1	protein_coding	1171	1334	1217	1368	1703	1384
ENSMUSG00000014158	Trpv4	protein_coding	9	17	15	12	19	16
ENSMUSG00000014164	Klhl3	protein_coding	1151	996	1001	1029	1410	972
ENSMUSG00000014177	Tvp23b	protein_coding	204	220	211	210	230	205
ENSMUSG00000014195	Dnajc7	protein_coding	3462	3611	3422	3473	3777	3003
ENSMUSG00000014226	Cacybp	protein_coding	718	797	623	809	743	567
ENSMUSG00000014232	Cluap1	protein_coding	438	448	414	420	480	380
ENSMUSG00000014243	Zswim7	protein_coding	31	43	32	22	41	34
ENSMUSG00000014245	Pigl	protein_coding	285	228	240	257	358	203
ENSMUSG00000014294	Ndufa2	protein_coding	554	487	357	417	601	410
ENSMUSG00000014301	Pam16	protein_coding	368	253	283	321	337	294
ENSMUSG00000014303	Glis2	protein_coding	3	4	6	9	3	3
ENSMUSG00000014313	Cox6c	protein_coding	458	412	338	424	542	391
ENSMUSG00000014349	Ube2z	protein_coding	1566	1387	1345	1968	2472	1856
ENSMUSG00000014353	Tmem87b	protein_coding	959	1095	1122	919	1008	803
ENSMUSG00000014355	Anapc1	protein_coding	4252	4530	4484	4856	5738	4547
ENSMUSG00000014402	Tsg101	protein_coding	472	596	568	728	831	649
ENSMUSG00000014418	Hps5	protein_coding	1253	1181	1091	1225	1425	1013
ENSMUSG00000014426	Map3k4	protein_coding	2094	1783	1756	1804	2106	1691
ENSMUSG00000014444	Piezo1	protein_coding	3624	2729	2650	2335	3111	2320
ENSMUSG00000014470	Rnf166	protein_coding	1620	1230	1190	910	1453	1117
ENSMUSG00000014496	Ankrd28	protein_coding	987	1117	1193	1380	1578	1237
ENSMUSG00000014498	Ankrd52	protein_coding	3550	2680	2689	3363	4631	3568
ENSMUSG00000014503	Pkd2l2	protein_coding	21	14	18	3	9	8
ENSMUSG00000014504	Srp19	protein_coding	274	357	286	276	331	284
ENSMUSG00000014547	Wdfy2	protein_coding	555	570	550	1742	2269	1717
ENSMUSG00000014550	Rbsn	protein_coding	883	789	771	743	961	707
ENSMUSG00000014551	Mrps25	protein_coding	374	397	376	296	370	260
ENSMUSG00000014554	Dguok	protein_coding	632	672	631	645	726	617
ENSMUSG00000014592	Camta1	protein_coding	346	324	300	324	386	292
ENSMUSG00000014599	Csf1	protein_coding	121	72	70	384	448	342
ENSMUSG00000014601	Strip1	protein_coding	1241	1207	1055	1087	1352	1047
ENSMUSG00000014606	Slc25a11	protein_coding	1072	930	996	1161	1634	1249
ENSMUSG00000014609	Chrne	protein_coding	16	22	15	15	37	24
ENSMUSG00000014633	Cmc2	protein_coding	88	78	83	127	225	158
ENSMUSG00000014668	Chfr	protein_coding	1578	1620	1597	1885	2181	1711
ENSMUSG00000014686	Ceacam16	protein_coding	1	8	0	5	9	4
ENSMUSG00000014748	Tex261	protein_coding	1244	1130	1149	1218	1476	1185
ENSMUSG00000014763	Fam120b	protein_coding	1881	1874	1918	1811	2082	1607
ENSMUSG00000014767	Tbp	protein_coding	806	846	819	846	937	707
ENSMUSG00000014769	Psmb1	protein_coding	1516	1572	1534	1792	2323	1788
ENSMUSG00000014771	Pdcd2	protein_coding	413	381	374	315	400	317
ENSMUSG00000014773	Dll1	protein_coding	0	0	0	4	10	8
ENSMUSG00000014776	Nol3	protein_coding	6	2	1	2	2	0
ENSMUSG00000014778	Fhod1	protein_coding	1209	861	810	1044	1242	995
ENSMUSG00000014786	Slc9a5	protein_coding	12	25	10	60	119	97
ENSMUSG00000014791	Elmo3	protein_coding	273	189	196	238	284	261
ENSMUSG00000014837	Matcap1	protein_coding	152	104	93	97	146	92
ENSMUSG00000014846	Tppp3	protein_coding	6	4	1	5	2	3
ENSMUSG00000014850	Msh3	protein_coding	955	1068	1057	968	1120	860
ENSMUSG00000014852	Adamts13	protein_coding	20	10	0	7	9	5
ENSMUSG00000014856	Tmem208	protein_coding	394	365	346	334	426	339
ENSMUSG00000014859	E2f4	protein_coding	1771	1329	1315	1752	2523	1891
ENSMUSG00000014867	Surf4	protein_coding	2814	2214	2094	2807	3527	2728
ENSMUSG00000014873	Surf2	protein_coding	822	738	639	491	600	410
ENSMUSG00000014905	Dnajb9	protein_coding	812	1218	1115	925	901	686
ENSMUSG00000014907	Naf1	protein_coding	121	164	203	218	280	214
ENSMUSG00000014932	Yes1	protein_coding	53	49	35	14	34	12
ENSMUSG00000014956	Ppp1cb	protein_coding	2822	3356	3365	3556	3633	2944
ENSMUSG00000014959	Gorasp2	protein_coding	1099	952	967	1026	1159	924
ENSMUSG00000014980	Tsen15	protein_coding	126	159	178	144	214	149
ENSMUSG00000015002	Efr3a	protein_coding	2608	3169	3236	2762	2660	2397
ENSMUSG00000015013	Trappc2l	protein_coding	221	270	210	226	277	199
ENSMUSG00000015016	Acsf3	protein_coding	279	226	238	317	475	383
ENSMUSG00000015023	Ddx19a	protein_coding	810	852	719	1119	1537	1102
ENSMUSG00000015027	Galns	protein_coding	373	283	309	375	447	330
ENSMUSG00000015083	C8g	protein_coding	9	4	6	6	16	12
ENSMUSG00000015087	Rabl6	protein_coding	1904	1864	1569	1385	1835	1325
ENSMUSG00000015092	Edf1	protein_coding	849	748	573	742	1088	666
ENSMUSG00000015094	Npdc1	protein_coding	5	0	3	40	61	45
ENSMUSG00000015095	Fbxw5	protein_coding	928	806	749	905	1291	946
ENSMUSG00000015112	Slc25a13	protein_coding	57	48	34	196	305	216
ENSMUSG00000015120	Ube2i	protein_coding	3574	3173	3028	3356	4211	3427
ENSMUSG00000015126	Tsr3	protein_coding	242	235	235	280	310	236
ENSMUSG00000015127	Unkl	protein_coding	1430	1135	1197	1601	2013	1447
ENSMUSG00000015133	Lrrk1	protein_coding	4	15	11	14	13	7
ENSMUSG00000015143	Actn1	protein_coding	12804	12169	10926	7228	8137	6709
ENSMUSG00000015149	Sirt2	protein_coding	1240	1012	977	1317	1783	1313
ENSMUSG00000015165	Hnrnpl	protein_coding	8871	8146	7746	8471	11409	8886
ENSMUSG00000015176	Nolc1	protein_coding	1238	1075	965	1071	1234	934
ENSMUSG00000015189	Casd1	protein_coding	748	802	878	1017	917	739
ENSMUSG00000015202	Cnksr3	protein_coding	355	290	291	186	204	175
ENSMUSG00000015214	Mtmr1	protein_coding	756	919	855	979	1142	796
ENSMUSG00000015217	Hmgb3	protein_coding	74	76	57	141	171	143
ENSMUSG00000015222	Map2	protein_coding	11	15	19	95	129	92
ENSMUSG00000015243	Abca1	protein_coding	2474	2682	1927	2468	2574	1559
ENSMUSG00000015247	Nipsnap3b	protein_coding	278	291	264	279	350	321
ENSMUSG00000015289	Lage3	protein_coding	166	146	118	189	237	218
ENSMUSG00000015290	Ubl4a	protein_coding	484	417	387	416	538	406
ENSMUSG00000015291	Gdi1	protein_coding	3223	2797	2932	3234	4100	3162
ENSMUSG00000015312	Gadd45b	protein_coding	231	237	191	685	970	681
ENSMUSG00000015314	Slamf6	protein_coding	2648	3483	3402	8762	10691	8319
ENSMUSG00000015316	Slamf1	protein_coding	572	551	528	1042	1217	1040
ENSMUSG00000015335	Zdhhc12	protein_coding	257	155	185	195	233	161
ENSMUSG00000015337	Endog	protein_coding	161	131	131	143	168	113
ENSMUSG00000015340	Cybb	protein_coding	5	14	5	143	186	136
ENSMUSG00000015341	Golga7	protein_coding	792	796	749	1125	1249	1023
ENSMUSG00000015342	Xk	protein_coding	79	65	54	164	187	142
ENSMUSG00000015354	Pcolce2	protein_coding	0	0	1	15	47	25
ENSMUSG00000015355	Cd48	protein_coding	1075	1419	1459	1444	1410	1238
ENSMUSG00000015357	Clpx	protein_coding	571	592	539	573	611	477
ENSMUSG00000015363	Trabd	protein_coding	1342	1203	1045	1328	1771	1239
ENSMUSG00000015377	Dennd6b	protein_coding	786	699	631	537	794	493
ENSMUSG00000015396	Cd83	protein_coding	95	87	118	362	435	338
ENSMUSG00000015437	Gzmb	protein_coding	8	12	25	4	6	17
ENSMUSG00000015451	C4a	lncRNA	59	49	58	50	28	31
ENSMUSG00000015452	Ager	protein_coding	354	238	228	198	158	129
ENSMUSG00000015461	Atf6b	protein_coding	1650	1118	1258	1377	1961	1501
ENSMUSG00000015467	Egfl8	protein_coding	97	64	75	29	70	40
ENSMUSG00000015468	Notch4	protein_coding	11	14	13	16	20	9
ENSMUSG00000015474	Ppt2	protein_coding	201	173	203	134	232	176
ENSMUSG00000015476	Prrt1	protein_coding	185	128	100	71	74	49
ENSMUSG00000015478	Rnf5	protein_coding	450	340	354	322	476	332
ENSMUSG00000015488	Cacfd1	protein_coding	823	648	620	624	798	580
ENSMUSG00000015501	Hivep2	protein_coding	6751	6353	6075	11726	15385	11562
ENSMUSG00000015522	Arnt	protein_coding	1553	1631	1730	1623	1844	1439
ENSMUSG00000015533	Itga2	protein_coding	62	67	76	61	70	46
ENSMUSG00000015536	Mocs2	protein_coding	238	264	260	284	334	234
ENSMUSG00000015542	Nat9	protein_coding	100	71	64	87	113	48
ENSMUSG00000015575	Atp6v0e	protein_coding	917	880	769	965	1070	918
ENSMUSG00000015597	Zfp318	protein_coding	997	1193	1095	1102	1184	939
ENSMUSG00000015599	Ttbk1	protein_coding	43	31	37	224	324	181
ENSMUSG00000015605	Srf	protein_coding	1955	1499	1445	1743	2453	1696
ENSMUSG00000015619	Gata3	protein_coding	1974	1617	1436	1627	2320	1745
ENSMUSG00000015647	Lama5	protein_coding	29	21	21	11	11	11
ENSMUSG00000015656	Hspa8	protein_coding	29793	27087	24699	30792	32264	23345
ENSMUSG00000015659	Serac1	protein_coding	101	153	103	135	121	95
ENSMUSG00000015668	Pdzd11	protein_coding	168	152	195	291	365	270
ENSMUSG00000015671	Psma2	protein_coding	1007	1144	1173	1404	1689	1300
ENSMUSG00000015672	Mrpl32	protein_coding	184	269	220	229	279	232
ENSMUSG00000015697	Setdb1	protein_coding	1860	1716	1772	1919	2371	1781
ENSMUSG00000015702	Anxa9	protein_coding	10	4	16	20	5	11
ENSMUSG00000015709	Arnt2	protein_coding	27	21	26	161	209	148
ENSMUSG00000015711	Prune1	protein_coding	239	207	226	214	276	223
ENSMUSG00000015714	Cers2	protein_coding	1922	1638	1594	1960	2207	1865
ENSMUSG00000015733	Capza2	protein_coding	1512	1937	1903	2207	2440	1947
ENSMUSG00000015745	Plekho1	protein_coding	191	157	148	678	1081	729
ENSMUSG00000015747	Vps45	protein_coding	266	305	314	389	498	354
ENSMUSG00000015748	Prpf3	protein_coding	1084	995	853	787	1017	732
ENSMUSG00000015749	Anp32e	protein_coding	1115	995	1002	1518	2002	1657
ENSMUSG00000015750	Aph1a	protein_coding	552	518	495	609	791	633
ENSMUSG00000015755	Tab2	protein_coding	2785	3085	2985	3555	3872	3073
ENSMUSG00000015757	Ppil4	protein_coding	929	1157	1101	984	1037	792
ENSMUSG00000015759	Cnih1	protein_coding	340	365	388	550	519	407
ENSMUSG00000015776	Med22	protein_coding	771	546	556	786	944	704
ENSMUSG00000015790	Surf1	protein_coding	437	442	417	510	683	462
ENSMUSG00000015804	Med28	protein_coding	655	726	647	749	858	654
ENSMUSG00000015806	Qdpr	protein_coding	598	580	476	548	680	445
ENSMUSG00000015812	Gnrh1	protein_coding	55	51	66	67	87	51
ENSMUSG00000015837	Sqstm1	protein_coding	3286	2777	2540	2546	3483	2565
ENSMUSG00000015839	Nfe2l2	protein_coding	1262	1377	1234	1063	1107	898
ENSMUSG00000015846	Rxra	protein_coding	428	375	349	480	542	433
ENSMUSG00000015850	Adamtsl4	protein_coding	258	136	123	122	148	112
ENSMUSG00000015869	Prpsap1	protein_coding	989	949	868	969	1095	872
ENSMUSG00000015879	Fam184b	protein_coding	0	0	0	2	13	5
ENSMUSG00000015880	Ncapg	protein_coding	20	21	45	550	788	653
ENSMUSG00000015882	Lcorl	protein_coding	606	910	879	863	711	580
ENSMUSG00000015889	Lta4h	protein_coding	2232	2185	2071	2473	2708	2057
ENSMUSG00000015890	Amdhd1	protein_coding	4	1	0	0	9	5
ENSMUSG00000015932	Dstn	protein_coding	96	99	85	221	278	209
ENSMUSG00000015937	Macroh2a1	protein_coding	4396	3883	3751	3937	4858	3638
ENSMUSG00000015942	Gtf2ird2	protein_coding	455	458	408	312	435	297
ENSMUSG00000015943	Bola1	protein_coding	109	116	101	73	130	92
ENSMUSG00000015944	Castor2	protein_coding	575	426	461	509	734	428
ENSMUSG00000015950	Ncf1	protein_coding	163	98	121	66	57	79
ENSMUSG00000015961	Adss	protein_coding	1324	1592	1599	1636	1935	1616
ENSMUSG00000015966	Il17rb	protein_coding	30	34	28	70	97	76
ENSMUSG00000015968	Cacna1d	protein_coding	13	19	13	271	330	245
ENSMUSG00000015970	Chdh	protein_coding	86	59	60	131	242	171
ENSMUSG00000015971	Actr8	protein_coding	1068	1118	991	1001	1161	819
ENSMUSG00000015980	Lrrc27	protein_coding	41	34	40	29	47	33
ENSMUSG00000015981	Stk32c	protein_coding	2	3	7	26	25	23
ENSMUSG00000015994	Fnta	protein_coding	615	608	628	720	776	632
ENSMUSG00000016018	Mtrex	protein_coding	1284	1497	1583	1504	1755	1318
ENSMUSG00000016024	Lbp	protein_coding	214	110	121	93	91	76
ENSMUSG00000016028	Celsr1	protein_coding	5694	4223	4087	4830	6089	4612
ENSMUSG00000016087	Fli1	protein_coding	2853	2739	2652	2863	3005	2438
ENSMUSG00000016179	Camk1g	protein_coding	0	0	0	4	9	1
ENSMUSG00000016181	Utp25	protein_coding	1137	1073	1067	863	909	704
ENSMUSG00000016194	Hsd11b1	protein_coding	1580	1389	1504	1179	1300	1106
ENSMUSG00000016200	Syt14	protein_coding	6	19	10	11	18	33
ENSMUSG00000016206	H2-M3	protein_coding	658	590	582	498	529	463
ENSMUSG00000016239	Lonrf3	protein_coding	16	5	6	24	31	27
ENSMUSG00000016252	Atp5e	protein_coding	1008	1026	830	912	1521	951
ENSMUSG00000016253	Nelfcd	protein_coding	691	622	548	733	1028	824
ENSMUSG00000016256	Ctsz	protein_coding	382	320	277	477	679	491
ENSMUSG00000016257	Prelid3b	protein_coding	320	289	312	489	544	471
ENSMUSG00000016308	Ube2a	protein_coding	414	437	363	506	510	456
ENSMUSG00000016319	Slc25a5	protein_coding	3167	3343	3206	4720	5887	4620
ENSMUSG00000016344	Ppdpf	protein_coding	1019	757	716	560	821	694
ENSMUSG00000016356	Col20a1	protein_coding	262	200	156	175	166	132
ENSMUSG00000016382	Pls3	protein_coding	0	5	4	20	10	17
ENSMUSG00000016409	Nkap	protein_coding	385	404	466	454	570	389
ENSMUSG00000016427	Ndufa1	protein_coding	129	108	120	127	190	146
ENSMUSG00000016477	E2f3	protein_coding	104	100	111	333	528	488
ENSMUSG00000016481	Cr1l	protein_coding	1695	1894	1967	1774	1681	1402
ENSMUSG00000016487	Ppfibp1	protein_coding	97	103	64	608	948	769
ENSMUSG00000016493	Cd46	protein_coding	151	230	222	133	129	125
ENSMUSG00000016495	Plgrkt	protein_coding	1570	1619	1565	1323	1535	1270
ENSMUSG00000016496	Cd274	protein_coding	732	721	826	918	1001	871
ENSMUSG00000016498	Pdcd1lg2	protein_coding	26	32	23	78	131	110
ENSMUSG00000016503	Gtf3a	protein_coding	538	585	550	630	776	634
ENSMUSG00000016510	Mtif3	protein_coding	455	388	466	454	553	339
ENSMUSG00000016520	Lnx2	protein_coding	1057	978	801	2035	3060	2161
ENSMUSG00000016526	Dyrk3	protein_coding	0	5	3	2	16	6
ENSMUSG00000016528	Mapkapk2	protein_coding	1438	1148	1235	1715	2351	1758
ENSMUSG00000016529	Il10	protein_coding	16	16	2	10	37	27
ENSMUSG00000016534	Lamp2	protein_coding	519	648	616	1339	1408	1072
ENSMUSG00000016541	Atxn10	protein_coding	1260	1389	1325	1700	1896	1427
ENSMUSG00000016552	Foxred2	protein_coding	373	271	224	224	305	193
ENSMUSG00000016554	Eif3d	protein_coding	2263	2221	2015	2099	2884	1986
ENSMUSG00000016559	H3f3b	protein_coding	7006	6413	5893	6733	9114	6934
ENSMUSG00000016619	Nup50	protein_coding	1791	1716	1546	1924	2378	1906
ENSMUSG00000016624	Phf21b	protein_coding	119	103	85	151	189	164
ENSMUSG00000016637	Ift27	protein_coding	229	184	166	256	286	230
ENSMUSG00000016664	Pacsin2	protein_coding	682	593	604	897	1098	878
ENSMUSG00000016756	Cmah	protein_coding	5817	6611	6609	3922	3406	3043
ENSMUSG00000016757	Ttll12	protein_coding	1209	978	890	1465	2077	1577
ENSMUSG00000016758	Bik	protein_coding	31	23	18	51	51	41
ENSMUSG00000016831	Tox4	protein_coding	1955	1915	1898	2387	2818	2322
ENSMUSG00000016833	Mrps18c	protein_coding	173	198	175	166	253	190
ENSMUSG00000016921	Srsf6	protein_coding	6731	6774	6845	5717	6546	5344
ENSMUSG00000016933	Plcg1	protein_coding	12817	10403	10003	13110	16762	12020
ENSMUSG00000016940	Kctd2	protein_coding	952	762	825	704	904	681
ENSMUSG00000016946	Kctd5	protein_coding	601	465	454	477	589	474
ENSMUSG00000016984	Etaa1	protein_coding	332	528	512	643	542	435
ENSMUSG00000017002	Slpi	protein_coding	46	36	30	80	45	34
ENSMUSG00000017009	Sdc4	protein_coding	70	48	40	24	27	14
ENSMUSG00000017057	Il13ra1	protein_coding	0	5	6	10	12	2
ENSMUSG00000017119	Nbr1	protein_coding	2574	2346	2412	2689	3270	2559
ENSMUSG00000017132	Cyth1	protein_coding	6483	5467	5506	5280	6158	4669
ENSMUSG00000017146	Brca1	protein_coding	78	118	112	556	805	581
ENSMUSG00000017167	Cntnap1	protein_coding	29	21	25	89	150	124
ENSMUSG00000017176	Nt5c3b	protein_coding	1052	925	904	1155	1287	987
ENSMUSG00000017188	Coa3	protein_coding	231	200	197	239	323	226
ENSMUSG00000017195	Zpbp2	protein_coding	23	24	42	33	50	25
ENSMUSG00000017210	Med24	protein_coding	1499	1348	1255	1636	2279	1690
ENSMUSG00000017221	Psmd3	protein_coding	1868	1587	1452	1591	2295	1727
ENSMUSG00000017264	Exosc10	protein_coding	2451	2213	1970	2146	2771	2061
ENSMUSG00000017286	Glod4	protein_coding	214	221	270	392	439	379
ENSMUSG00000017288	Vps53	protein_coding	1257	1188	1207	1365	1656	1312
ENSMUSG00000017291	Taok1	protein_coding	3721	4752	4364	4140	4184	3356
ENSMUSG00000017299	Dnttip1	protein_coding	667	572	564	615	883	651
ENSMUSG00000017307	Acot8	protein_coding	545	374	399	318	563	403
ENSMUSG00000017314	Mpp2	protein_coding	85	54	58	523	856	549
ENSMUSG00000017376	Nlk	protein_coding	2970	2872	2609	2769	3157	2563
ENSMUSG00000017386	Traf4	protein_coding	1011	754	695	436	609	394
ENSMUSG00000017390	Aldoc	protein_coding	10	11	17	66	111	73
ENSMUSG00000017400	Stac2	protein_coding	3	0	5	15	18	16
ENSMUSG00000017404	Rpl19	protein_coding	14997	14304	11354	8447	11706	8738
ENSMUSG00000017405	Nek8	protein_coding	179	183	162	188	324	249
ENSMUSG00000017417	Plxdc1	protein_coding	16	15	9	99	144	118
ENSMUSG00000017418	Arl5b	protein_coding	646	753	752	741	746	551
ENSMUSG00000017421	Zfp207	protein_coding	2822	3263	3469	3736	3878	3353
ENSMUSG00000017428	Psmd11	protein_coding	1438	1384	1401	1778	2171	1650
ENSMUSG00000017453	Pipox	protein_coding	3	1	3	64	95	57
ENSMUSG00000017466	Timp2	protein_coding	759	690	705	1741	2625	1883
ENSMUSG00000017478	Zc3h18	protein_coding	2529	2081	1847	2012	2644	1821
ENSMUSG00000017485	Top2b	protein_coding	5171	7152	6910	6346	6221	5011
ENSMUSG00000017493	Igfbp4	protein_coding	19682	13333	13340	1402	1151	1123
ENSMUSG00000017499	Cdc6	protein_coding	40	47	45	378	574	454
ENSMUSG00000017548	Suz12	protein_coding	1451	1946	1803	2429	2487	1993
ENSMUSG00000017550	Atad5	protein_coding	220	224	238	730	826	610
ENSMUSG00000017561	Crlf3	protein_coding	4401	4995	4790	4601	5187	3939
ENSMUSG00000017607	Tns4	protein_coding	30	11	10	6	7	4
ENSMUSG00000017615	Tnfaip1	protein_coding	656	498	488	445	611	447
ENSMUSG00000017631	Abr	protein_coding	2685	2265	2137	3055	4155	3203
ENSMUSG00000017639	Rab11fip4	protein_coding	2882	2526	2276	1891	2591	1978
ENSMUSG00000017664	Slc35c2	protein_coding	797	582	523	757	1031	708
ENSMUSG00000017670	Elmo2	protein_coding	1293	1208	1105	1161	1642	1153
ENSMUSG00000017677	Wsb1	protein_coding	1027	1249	1166	1453	1655	1260
ENSMUSG00000017679	Ttpal	protein_coding	1407	1493	1377	2042	2352	1790
ENSMUSG00000017686	Rhot1	protein_coding	945	1033	1016	1032	936	824
ENSMUSG00000017692	Rhbdl3	protein_coding	64	54	55	189	296	154
ENSMUSG00000017697	Ada	protein_coding	127	130	97	57	75	72
ENSMUSG00000017707	Serinc3	protein_coding	3795	5078	4517	5873	7117	5579
ENSMUSG00000017713	Tha1	protein_coding	358	293	306	285	336	284
ENSMUSG00000017715	Pgs1	protein_coding	1609	1238	1288	1200	1447	1017
ENSMUSG00000017716	Birc5	protein_coding	40	18	37	346	524	382
ENSMUSG00000017718	Afmid	protein_coding	189	167	174	161	277	191
ENSMUSG00000017721	Pigt	protein_coding	1676	1321	1270	1486	2257	1716
ENSMUSG00000017723	Wfdc2	protein_coding	8	1	1	2	0	0
ENSMUSG00000017724	Etv4	protein_coding	0	1	0	13	21	31
ENSMUSG00000017734	Dbndd2	protein_coding	124	52	71	53	61	43
ENSMUSG00000017737	Mmp9	protein_coding	18	18	10	5	17	9
ENSMUSG00000017740	Slc12a5	protein_coding	3	8	3	51	47	36
ENSMUSG00000017747	Ghdc	protein_coding	113	79	74	93	128	91
ENSMUSG00000017754	Pltp	protein_coding	10	0	10	20	20	17
ENSMUSG00000017756	Slc12a7	protein_coding	8861	7777	7622	5573	6944	5325
ENSMUSG00000017760	Ctsa	protein_coding	2422	1987	2105	3331	4456	3336
ENSMUSG00000017764	Zswim1	protein_coding	177	205	173	219	288	224
ENSMUSG00000017765	Slc12a4	protein_coding	338	229	234	478	580	417
ENSMUSG00000017774	Myo1c	protein_coding	417	363	317	1023	1341	932
ENSMUSG00000017776	Crk	protein_coding	1688	1510	1565	1474	1655	1222
ENSMUSG00000017778	Cox7c	protein_coding	905	708	703	748	1254	846
ENSMUSG00000017781	Pitpna	protein_coding	3574	3046	3079	3041	3916	2938
ENSMUSG00000017801	Mlx	protein_coding	737	718	653	666	816	621
ENSMUSG00000017802	Retreg3	protein_coding	2953	2615	2404	2718	3351	2416
ENSMUSG00000017830	Dhx58	protein_coding	592	446	531	606	656	565
ENSMUSG00000017831	Rab5a	protein_coding	1193	1328	1300	1300	1347	1014
ENSMUSG00000017832	Hspb9	protein_coding	5	0	2	2	4	7
ENSMUSG00000017837	Nkiras2	protein_coding	430	406	387	328	439	349
ENSMUSG00000017843	Ppp2r5c	protein_coding	4038	4066	4144	5854	6944	5491
ENSMUSG00000017858	Ift52	protein_coding	499	464	542	553	699	620
ENSMUSG00000017861	Mybl2	protein_coding	68	82	72	268	574	427
ENSMUSG00000017897	Eya2	protein_coding	756	544	479	499	569	375
ENSMUSG00000017929	B4galt5	protein_coding	1190	974	969	1059	1392	1096
ENSMUSG00000017999	Ddx27	protein_coding	1607	1351	1219	1217	1534	1177
ENSMUSG00000018001	Cyth3	protein_coding	1250	1187	966	1837	2125	1601
ENSMUSG00000018008	Cyth4	protein_coding	4300	3299	3241	3928	4895	3543
ENSMUSG00000018012	Rac3	protein_coding	16	17	14	16	15	17
ENSMUSG00000018040	Rrp7a	protein_coding	1707	1329	1227	1275	1657	1184
ENSMUSG00000018042	Cyb5r3	protein_coding	487	461	428	708	1054	717
ENSMUSG00000018068	Ints2	protein_coding	588	627	652	716	718	642
ENSMUSG00000018076	Med13l	protein_coding	6864	5853	5890	6438	7723	5568
ENSMUSG00000018102	H2bc4	protein_coding	252	217	187	1153	1791	1584
ENSMUSG00000018126	Baiap2l2	protein_coding	25	11	27	8	8	10
ENSMUSG00000018143	Mafk	protein_coding	1706	1433	1259	1040	1311	961
ENSMUSG00000018160	Med1	protein_coding	3938	4121	3865	3442	3746	3070
ENSMUSG00000018166	Erbb3	protein_coding	168	143	154	274	409	294
ENSMUSG00000018167	Stard3	protein_coding	910	640	702	653	910	711
ENSMUSG00000018168	Ikzf3	protein_coding	3459	3518	3211	6806	8606	6217
ENSMUSG00000018169	Mfng	protein_coding	2879	2209	2018	1969	2449	1832
ENSMUSG00000018171	Vmp1	protein_coding	771	801	815	2919	3370	2721
ENSMUSG00000018189	Uchl5	protein_coding	286	325	334	324	394	305
ENSMUSG00000018196	Glrx2	protein_coding	384	403	432	418	433	363
ENSMUSG00000018199	Ro60	protein_coding	100	137	150	117	113	114
ENSMUSG00000018209	Stk4	protein_coding	10595	10507	10063	11736	12907	10491
ENSMUSG00000018238	Gdf9	protein_coding	19	17	13	7	11	9
ENSMUSG00000018239	Zcchc10	protein_coding	115	116	122	136	126	87
ENSMUSG00000018286	Psmb6	protein_coding	855	719	781	996	1280	926
ENSMUSG00000018287	Spag7	protein_coding	264	216	167	192	275	196
ENSMUSG00000018293	Pfn1	protein_coding	19172	15090	13779	16900	26075	19637
ENSMUSG00000018322	Tomm34	protein_coding	2180	1885	1804	1896	2370	1855
ENSMUSG00000018326	Ywhab	protein_coding	3237	3122	2827	3785	4230	3262
ENSMUSG00000018334	Ksr1	protein_coding	1227	878	822	3666	5344	3608
ENSMUSG00000018340	Anxa6	protein_coding	7813	6423	6085	4137	5035	4225
ENSMUSG00000018341	Il12rb2	protein_coding	7	11	15	52	49	48
ENSMUSG00000018347	Zkscan6	protein_coding	553	520	484	469	465	416
ENSMUSG00000018362	Kpna2	protein_coding	347	343	352	1390	1973	1518
ENSMUSG00000018363	Smurf2	protein_coding	2338	2690	2338	1635	1823	1463
ENSMUSG00000018372	Cep95	protein_coding	823	929	959	836	856	724
ENSMUSG00000018377	Vezf1	protein_coding	2089	1985	1920	1787	1737	1403
ENSMUSG00000018378	Cuedc1	protein_coding	126	92	66	114	171	104
ENSMUSG00000018379	Srsf1	protein_coding	4258	4773	4836	5536	6088	5150
ENSMUSG00000018381	Abi3	protein_coding	1329	963	839	593	776	615
ENSMUSG00000018395	Kif3a	protein_coding	74	59	83	129	163	120
ENSMUSG00000018398	Septin8	protein_coding	53	53	34	82	114	78
ENSMUSG00000018401	Mtmr4	protein_coding	1461	1218	1248	1541	1828	1427
ENSMUSG00000018405	Mrm1	protein_coding	401	374	333	190	299	234
ENSMUSG00000018412	Kansl1	protein_coding	5985	5734	5269	5378	6365	4951
ENSMUSG00000018415	Gid4	protein_coding	964	839	731	657	738	570
ENSMUSG00000018417	Myo1b	protein_coding	5	0	0	42	76	34
ENSMUSG00000018425	Dhx40	protein_coding	1165	1476	1353	1141	1156	934
ENSMUSG00000018427	Ypel2	protein_coding	170	186	196	438	472	406
ENSMUSG00000018428	Akap1	protein_coding	73	52	45	76	100	115
ENSMUSG00000018433	Nol11	protein_coding	761	825	885	860	985	776
ENSMUSG00000018442	Derl2	protein_coding	738	749	734	854	963	773
ENSMUSG00000018446	C1qbp	protein_coding	759	715	731	714	940	700
ENSMUSG00000018449	Rpain	protein_coding	286	276	274	240	278	154
ENSMUSG00000018451	6330403K07Rik	protein_coding	6	3	5	67	91	63
ENSMUSG00000018470	Kcnab3	protein_coding	17	24	12	19	27	19
ENSMUSG00000018474	Chd3	protein_coding	29432	21909	21209	20071	24165	18022
ENSMUSG00000018476	Kdm6b	protein_coding	7548	5803	5107	4709	6831	4945
ENSMUSG00000018481	Appbp2	protein_coding	1285	1434	1444	1436	1596	1243
ENSMUSG00000018501	Ncor1	protein_coding	13842	13172	12803	14958	16360	12827
ENSMUSG00000018507	Trpv2	protein_coding	2165	1620	1576	2462	3272	2260
ENSMUSG00000018509	Cenpv	protein_coding	13	20	17	61	76	52
ENSMUSG00000018537	Pcgf2	protein_coding	50	35	26	144	203	120
ENSMUSG00000018541	Cwc25	protein_coding	595	506	508	637	791	566
ENSMUSG00000018543	1700001P01Rik	protein_coding	14	17	8	30	2	7
ENSMUSG00000018547	Pip4k2b	protein_coding	3276	2650	2387	3249	4194	3196
ENSMUSG00000018548	Trim37	protein_coding	271	284	291	566	692	540
ENSMUSG00000018559	Ctdnep1	protein_coding	1398	1129	1120	1368	1802	1374
ENSMUSG00000018565	Elp5	protein_coding	405	300	258	367	550	388
ENSMUSG00000018567	Gabarap	protein_coding	1783	1591	1493	2182	2909	2346
ENSMUSG00000018570	2810408A11Rik	protein_coding	37	45	28	26	51	28
ENSMUSG00000018572	Phf23	protein_coding	1071	939	857	929	1259	944
ENSMUSG00000018574	Acadvl	protein_coding	1234	1141	1049	1115	1461	957
ENSMUSG00000018581	Dnah11	protein_coding	28	20	19	16	37	15
ENSMUSG00000018583	G3bp1	protein_coding	4913	4260	4089	4711	5907	4521
ENSMUSG00000018585	Atox1	protein_coding	277	264	242	336	505	322
ENSMUSG00000018599	Mief2	protein_coding	250	192	182	225	307	255
ENSMUSG00000018648	Dusp14	protein_coding	8	0	2	31	48	27
ENSMUSG00000018651	Tada2a	protein_coding	124	141	150	180	239	241
ENSMUSG00000018654	Ikzf1	protein_coding	18363	18407	18236	19360	23669	18376
ENSMUSG00000018659	Pnpo	protein_coding	355	349	391	385	555	426
ENSMUSG00000018661	Cog1	protein_coding	1542	1259	1290	1542	1939	1464
ENSMUSG00000018666	Cbx1	protein_coding	669	615	585	855	997	747
ENSMUSG00000018669	Cdk5rap3	protein_coding	772	686	666	894	1243	882
ENSMUSG00000018677	Slc25a39	protein_coding	440	389	330	641	941	686
ENSMUSG00000018678	Sp2	protein_coding	1248	1157	1017	890	1236	991
ENSMUSG00000018697	Aatf	protein_coding	748	675	675	518	675	484
ENSMUSG00000018707	Dync1h1	protein_coding	21374	18483	17877	17251	20166	15747
ENSMUSG00000018733	Pex12	protein_coding	191	208	194	143	186	170
ENSMUSG00000018736	Ndel1	protein_coding	900	812	830	760	824	635
ENSMUSG00000018740	Slc25a35	protein_coding	138	126	115	135	130	106
ENSMUSG00000018750	Zbtb4	protein_coding	3650	2918	2730	2442	3116	2317
ENSMUSG00000018761	Mpdu1	protein_coding	480	500	501	586	729	581
ENSMUSG00000018765	Fxr2	protein_coding	1599	1320	1165	1614	2222	1639
ENSMUSG00000018770	Atp5g3	protein_coding	1084	1014	969	1389	1984	1354
ENSMUSG00000018774	Cd68	protein_coding	177	135	150	110	165	144
ENSMUSG00000018796	Acsl1	protein_coding	338	268	313	217	257	186
ENSMUSG00000018800	Abca5	protein_coding	21	20	19	12	14	8
ENSMUSG00000018809	Smyd4	protein_coding	323	387	310	465	590	414
ENSMUSG00000018819	Lsp1	protein_coding	6156	5138	4965	5880	7431	5870
ENSMUSG00000018820	Zfyve27	protein_coding	1487	1363	1257	1074	1579	1200
ENSMUSG00000018821	Avpi1	protein_coding	35	46	42	33	52	31
ENSMUSG00000018830	Myh11	protein_coding	5	2	3	15	12	11
ENSMUSG00000018841	Rad51d	protein_coding	656	583	620	602	760	649
ENSMUSG00000018846	Pank3	protein_coding	1115	1231	1245	1162	1174	990
ENSMUSG00000018848	Rars	protein_coding	859	816	744	840	1055	843
ENSMUSG00000018849	Wwc1	protein_coding	2	0	0	4	10	6
ENSMUSG00000018858	Mrpl58	protein_coding	751	691	683	586	865	601
ENSMUSG00000018861	Fdxr	protein_coding	590	428	389	585	861	582
ENSMUSG00000018882	Mrpl45	protein_coding	246	271	233	341	460	345
ENSMUSG00000018899	Irf1	protein_coding	6155	4799	4989	3351	3936	3079
ENSMUSG00000018900	Slc22a5	protein_coding	412	505	434	375	352	334
ENSMUSG00000018906	P4ha2	protein_coding	36	31	41	4	4	7
ENSMUSG00000018909	Arrb1	protein_coding	2736	2403	2276	2079	2310	1833
[truncated: 17,971 more rows]

## Sheet: log2_norm
id	gene_name	biotype	OCAB Neg1	OCAB Neg2	OCAB Neg3	OCAB Pos1	OCAB Pos2	OCAB Pos3
[truncated: 19,478 more rows]

[truncated: 3 more sheets: rlog, samples, ensembl]
