# Supplementary material for: OCA-B promotes pathogenic maturation of stem-like CD4+ T cells and autoimmune demyelination
Source: J Clin Invest. 2025 Apr 29;135(13):e187862. doi: 10.1172/JCI187862 (PMC12208553; doi:10.1172/JCI187862)
Supplement: Supplemental table 5 [file jci-135-187862-s060.xlsx]

## Sheet: 20626X1_outs_filtered_contig_an
Table S5. Single-cell T cell V(D)J sequencing filtered contig annotations from Ocabfl/fl (Sheet1) and Ocabfl/fl;CD4-Cre (Sheet 2) mice at EAE relapse
barcode	is_cell	contig_id	high_confidence	length	chain	v_gene	d_gene	j_gene	c_gene	full_length	productive	fwr1	fwr1_nt	cdr1	cdr1_nt	fwr2	fwr2_nt	cdr2	cdr2_nt	fwr3	fwr3_nt	cdr3	cdr3_nt	fwr4	fwr4_nt	reads	umis	raw_clonotype_id	raw_consensus_id	exact_subclonotype_id
AAACCTGAGAAGAAGC-1	TRUE	AAACCTGAGAAGAAGC-1_contig_1	TRUE	602	TRB	TRBV12-2		TRBJ2-5	TRBC2	TRUE	TRUE	NSGVVQSPRYIIKGKGERSILKCIPI	AATTCTGGGGTTGTCCAGTCTCCAAGATACATAATCAAAGGAAAGGGAGAAAGGTCCATTCTAAAATGTATTCCCATC	SGHLS	TCTGGACATCTCTCT	VAWYQQTQGQELKFFIQ	GTGGCCTGGTATCAACAGACTCAGGGGCAGGAACTAAAGTTCTTCATTCAG	HYDKME	CATTATGATAAAATGGAG	RDKGNLPSRFSVQQFDDYHSEMNMSALELEDSAVYF	AGAGATAAAGGAAACCTGCCCAGCAGATTCTCAGTCCAACAGTTTGATGACTATCACTCTGAGATGAACATGAGTGCCTTGGAGCTAGAGGACTCTGCCGTGTACTTC	CASSETGGRDTQYF	TGTGCCAGCTCTGAAACTGGGGGGCGGGACACCCAGTACTTT	GPGTRLLVL	GGGCCAGGCACTCGGCTCCTCGTGTTAG	20038	17	clonotype3065	clonotype3065_consensus_1	1
AAACCTGAGAAGAAGC-1	TRUE	AAACCTGAGAAGAAGC-1_contig_2	TRUE	532	TRA	TRAV8D-1		TRAJ18	TRAC	TRUE	TRUE	SQLAEENPWALSVHEGESVTVNCSYK	AGTCAACTAGCAGAAGAGAATCCGTGGGCCCTGAGCGTCCACGAGGGTGAAAGTGTCACGGTGAATTGTAGTTACAAG	TSITA	ACATCCATAACTGCC	LQWYRQKSGEGPAQLIL	CTACAGTGGTACAGACAGAAGTCAGGCGAAGGCCCTGCCCAGCTAATCTTA	IRSNERE	ATACGTTCAAATGAGAGAGAG	KRNGRLRATLDTSSQSSSLSITATRCEDTAVYF	AAGCGCAATGGAAGACTCAGAGCCACCCTTGACACCTCCAGCCAGAGCAGCTCCTTGTCCATCACTGCTACTCGGTGTGAAGACACCGCTGTGTACTTC	CATDDRGSALGRLHF	TGTGCTACTGATGATAGAGGTTCAGCCTTAGGGAGGCTGCATTTT	GAGTQLIVIP	GGAGCTGGGACTCAGCTGATTGTCATACCTG	7567	5	clonotype3065	clonotype3065_consensus_3	1
AAACCTGAGAAGAAGC-1	TRUE	AAACCTGAGAAGAAGC-1_contig_3	TRUE	559	TRA	TRAV12-1		TRAJ21	TRAC	TRUE	TRUE	GDSVTQTEGLVTVTEGLPVKLNCTYQ	GGAGACTCCGTGACCCAGACAGAAGGCCTGGTCACTGTCACCGAGGGGTTGCCTGTGAAGCTGAACTGCACCTATCAG	TTYLTIA	ACTACTTATTTAACTATTGCC	FFWYVQYLNEAPQVLLR	TTTTTCTGGTATGTGCAATATCTCAACGAAGCCCCTCAGGTACTCCTGCGG	SSTDNKR	AGCTCCACAGACAACAAGAGG	TEHQGFHATLHKSSSSFHLQKSSAQLSDSALYY	ACCGAGCACCAAGGGTTCCACGCCACTCTCCATAAGAGCAGCAGCTCCTTCCATCTGCAGAAGTCCTCAGCGCAGCTGTCAGACTCTGCCCTGTACTAC	CALVMPNYNVLYF	TGTGCTCTGGTCATGCCTAATTACAACGTGCTTTACTTC	GSGTKLTVEP	GGATCTGGCACCAAACTCACTGTAGAGCCAA	5564	6	clonotype3065	clonotype3065_consensus_2	1
AAACCTGAGTGTACGG-1	TRUE	AAACCTGAGTGTACGG-1_contig_1	TRUE	552	TRA	TRAV7-3		TRAJ27	TRAC	TRUE	TRUE	QQNVQQSPESLIVPEGARTSLNCTFS	CAGCAGAATGTGCAGCAGAGCCCAGAATCCCTCATTGTCCCAGAGGGAGCCAGGACCTCTCTCAACTGCACTTTCAGT	DSASQY	GACAGTGCTTCTCAGTAT	FWWYRQHSGKAPKALMS	TTCTGGTGGTACAGACAGCATTCTGGGAAAGCCCCCAAGGCACTGATGTCC	IFSNGE	ATCTTCTCCAATGGTGAA	KEEGRFTIHLNKASLHFSLHIRDSQPSDSALYL	AAAGAAGAAGGGAGATTCACAATTCACCTCAATAAAGCCAGTCTGCATTTCTCCCTGCACATCAGAGACTCCCAGCCCAGTGACTCTGCTCTCTATCTC	CAVSPYNTNTGKLTF	TGTGCAGTGAGCCCATATAACACCAATACAGGCAAATTAACCTTT	GDGTVLTVKP	GGGGATGGGACCGTGCTCACAGTGAAGCCAA	3259	3	clonotype5	clonotype5_consensus_3	1
AAACCTGAGTGTACGG-1	TRUE	AAACCTGAGTGTACGG-1_contig_2	TRUE	609	TRA	TRAV12-3		TRAJ42	TRAC	TRUE	TRUE	GDSVTQTEGLVTLTEGLPVMLNCTYQ	GGAGACTCCGTGACCCAGACAGAAGGCCTGGTCACTCTCACAGAAGGGTTGCCTGTGATGCTGAACTGCACCTATCAG	TIYSNAF	ACTATTTACTCAAATGCTTTC	LFWYVHYLNESPRLLLR	CTTTTCTGGTATGTGCACTATCTCAATGAATCCCCTCGGCTACTCCTGCGG	SSTDNKR	AGCTCCACAGACAACAAGAGG	TEHQGFHATLHKSSSSFHLQKSSAQLSDSGLYY	ACCGAGCACCAAGGGTTCCACGCCACTCTCCATAAGAGCAGCAGCTCCTTCCATCTGCAGAAGTCCTCAGCGCAGCTGTCAGACTCTGGCCTGTACTAC	CALSVNSGGSNAKLTF	TGTGCTTTGAGTGTGAATTCTGGAGGAAGCAATGCAAAGCTAACCTTC	GKGTKLSVKS	GGGAAAGGCACTAAACTCTCTGTTAAATCAA	6286	8	clonotype5	clonotype5_consensus_2	1
AAACCTGAGTGTACGG-1	TRUE	AAACCTGAGTGTACGG-1_contig_3	TRUE	715	TRB	TRBV19	TRBD2	TRBJ2-3	TRBC2	TRUE	TRUE	GGIITQTPKFLIGQEGQKLTLKCQQN	GGTGGCATCATTACTCAGACACCCAAATTCCTGATTGGTCAGGAAGGGCAAAAACTGACCTTGAAATGTCAACAGAAT	FNHDT	TTCAATCATGATACA	MYWYRQDSGKGLRLIYY	ATGTACTGGTACCGACAGGATTCAGGGAAAGGATTGAGACTGATCTACTAT	SITEND	TCAATAACTGAAAACGAT	LQKGDLSEGYDASREKKSSFSLTVTSAQKNEMAVFL	CTTCAAAAAGGCGATCTATCTGAAGGCTATGATGCGTCTCGAGAGAAGAAGTCATCTTTTTCTCTCACTGTGACATCTGCCCAGAAGAACGAGATGGCCGTTTTTCTC	CASSPDWGGALYF	TGTGCCAGCAGCCCCGACTGGGGGGGGGCGCTGTATTTT	GSGTRLTVL	GGCTCAGGAACCAGACTGACTGTTCTCG	11643	13	clonotype5	clonotype5_consensus_1	1
AAACCTGCAAACCTAC-1	TRUE	AAACCTGCAAACCTAC-1_contig_1	TRUE	667	TRB	TRBV19		TRBJ1-3	TRBC1	TRUE	TRUE	GGIITQTPKFLIGQEGQKLTLKCQQN	GGTGGCATCATTACTCAGACACCCAAATTCCTGATTGGTCAGGAAGGGCAAAAACTGACCTTGAAATGTCAACAGAAT	FNHDT	TTCAATCATGATACA	MYWYRQDSGKGLRLIYY	ATGTACTGGTACCGACAGGATTCAGGGAAAGGATTGAGACTGATCTACTAT	SITEND	TCAATAACTGAAAACGAT	LQKGDLSEGYDASREKKSSFSLTVTSAQKNEMAVFL	CTTCAAAAAGGCGATCTATCTGAAGGCTATGATGCGTCTCGAGAGAAGAAGTCATCTTTTTCTCTCACTGTGACATCTGCCCAGAAGAACGAGATGGCCGTTTTTCTC	CASSISPSGNTLYF	TGTGCCAGCAGTATATCCCCTTCTGGAAATACGCTCTATTTT	GEGSRLIVV	GGAGAAGGAAGCCGGCTCATTGTTGTAG	2487	3	clonotype2536	clonotype2536_consensus_1	1
AAACCTGCATCCGCGA-1	TRUE	AAACCTGCATCCGCGA-1_contig_1	TRUE	664	TRA	TRAV5-4		TRAJ40	TRAC	TRUE	TRUE	GEQVEQLPSILRVQEGSSASINCSYE	GGCGAGCAGGTGGAGCAGCTTCCTTCCATCCTGAGAGTCCAGGAGGGATCCAGTGCCAGCATCAACTGCAGTTATGAA	DSASNY	GACAGTGCCTCCAACTAC	FPWYKQEPGENPKLIID	TTCCCTTGGTATAAGCAAGAACCTGGAGAGAATCCTAAGCTCATCATTGAC	IRSNMER	ATTCGTTCAAATATGGAAAGA	KQTQGLIVLLDKKAKRFSLHITDTQPGDSAMYF	AAGCAGACCCAAGGACTCATCGTTTTACTGGATAAGAAAGCCAAACGCTTCTCCCTGCACATCACAGACACCCAGCCTGGAGACTCAGCCATGTACTTC	CAAGNYKYVF	TGTGCTGCAGGAAACTACAAATACGTCTTT	GAGTRLKVIA	GGAGCAGGTACCAGACTGAAGGTTATAGCAC	11738	14	clonotype1498	clonotype1498_consensus_2	1
AAACCTGCATCCGCGA-1	TRUE	AAACCTGCATCCGCGA-1_contig_2	TRUE	544	TRB	TRBV10	TRBD2	TRBJ2-7	TRBC2	TRUE	TRUE	ETAVFQTPNYHVTQVGNEVSFNCKQT	GAGACGGCTGTTTTCCAGACTCCAAACTATCATGTCACACAGGTGGGAAATGAAGTGTCTTTCAATTGTAAGCAAACT	LGHDT	CTGGGCCACGATACT	MYWYKQDSKKLLKIMFS	ATGTATTGGTACAAGCAAGACTCTAAGAAATTGCTGAAGATTATGTTTAGC	YNNKQL	TACAATAATAAGCAACTC	IVNETVPRRFSPQSSDKAHLNLRIKSVEPEDSAVYL	ATTGTAAACGAAACAGTTCCAAGGCGCTTCTCACCTCAGTCTTCAGATAAAGCTCATTTGAATCTTCGAATCAAGTCTGTAGAGCCGGAGGACTCTGCTGTGTATCTC	CASSYRGGSYEQYF	TGTGCCAGCAGCTACCGGGGGGGCTCCTATGAACAGTACTTC	GPGTRLTVL	GGTCCCGGCACCAGGCTCACGGTTTTAG	20151	20	clonotype1498	clonotype1498_consensus_1	1
AAACCTGGTAAGTAGT-1	TRUE	AAACCTGGTAAGTAGT-1_contig_1	TRUE	698	TRB	TRBV19		TRBJ2-1	TRBC2	TRUE	TRUE	GGIITQTPKFLIGQEGQKLTLKCQQN	GGTGGCATCATTACTCAGACACCCAAATTCCTGATTGGTCAGGAAGGGCAAAAACTGACCTTGAAATGTCAACAGAAT	FNHDT	TTCAATCATGATACA	MYWYRQDSGKGLRLIYY	ATGTACTGGTACCGACAGGATTCAGGGAAAGGATTGAGACTGATCTACTAT	SITEND	TCAATAACTGAAAACGAT	LQKGDLSEGYDASREKKSSFSLTVTSAQKNEMAVFL	CTTCAAAAAGGCGATCTATCTGAAGGCTATGATGCGTCTCGAGAGAAGAAGTCATCTTTTTCTCTCACTGTGACATCTGCCCAGAAGAACGAGATGGCCGTTTTTCTC	CASRWGGGAEQFF	TGTGCCAGCAGATGGGGGGGGGGGGCTGAGCAGTTCTTC	GPGTRLTVL	GGACCAGGGACACGACTCACCGTCCTAG	10226	19	clonotype2528	clonotype2528_consensus_1	1
AAACCTGGTAAGTAGT-1	TRUE	AAACCTGGTAAGTAGT-1_contig_2	TRUE	565	TRA	TRAV14N-1		TRAJ56	TRAC	TRUE	TRUE	QQQVRQSPQSLTVWEGETAILNCSYE	CAGCAGCAGGTGAGACAAAGTCCCCAATCTCTGACAGTCTGGGAAGGAGAGACCGCAATTCTGAACTGCAGTTATGAG	DSTFNY	GACAGCACTTTTAACTAC	FPWYQQFPGEGPALLIS	TTCCCATGGTACCAGCAGTTCCCTGGGGAAGGCCCTGCACTCCTGATATCC	ISSVSDK	ATAAGTTCAGTGTCCGATAAA	KEDGRFTIFFNKREKKLSLHITDSQPGDSATYF	AAGGAAGATGGACGATTCACAATCTTCTTCAATAAAAGGGAGAAAAAGCTCTCCTTGCACATCACAGACTCTCAGCCTGGAGACTCAGCCACCTACTTC	CAASVSTGGNNKLTF	TGTGCAGCAAGTGTCTCTACTGGAGGCAATAATAAGCTGACTTTT	GQGTVLSVIP	GGTCAAGGAACCGTTCTGAGTGTTATACCAG	1730	6	clonotype2528	clonotype2528_consensus_2	1
AAACCTGGTACAGACG-1	TRUE	AAACCTGGTACAGACG-1_contig_1	TRUE	533	TRA	TRAV6N-7		TRAJ49	TRAC	TRUE	TRUE	GDSVTQTEGQVALSEEDFLTIHCNYS	GGGGACTCAGTGACTCAGACGGAAGGTCAAGTGGCCCTCTCAGAAGAGGACTTTCTTACGATACACTGCAACTACTCA	ASGYPA	GCCTCAGGGTACCCAGCT	LFWYVQYPGEGPQFLFR	CTGTTCTGGTATGTGCAGTATCCCGGAGAAGGGCCACAGTTCCTCTTTAGA	ASRDKEK	GCCTCAAGGGACAAAGAGAAA	GSSRGFEATYNKEATSFHLQKASVQESDSAVYY	GGAAGCAGCAGAGGGTTTGAAGCCACATACAATAAAGAAGCCACCTCCTTCCACTTGCAGAAAGCCTCAGTGCAAGAGTCAGACTCGGCTGTGTACTAC	CALSASNTGYQNFYF	TGTGCTCTGAGCGCTTCGAACACGGGTTACCAGAACTTCTATTTT	GKGTSLTVIP	GGGAAAGGAACAAGTTTGACTGTCATTCCAA	6984	6	clonotype2498	clonotype2498_consensus_2	1
AAACCTGGTACAGACG-1	TRUE	AAACCTGGTACAGACG-1_contig_2	TRUE	528	TRB	TRBV5		TRBJ1-6	TRBC1	TRUE	TRUE	NTKITQSPRYLILGRANKSLECEQH	AACACTAAAATTACTCAGTCACCAAGATATCTAATCCTGGGAAGAGCAAATAAGTCTTTGGAATGTGAGCAACAT	LGHNA	CTGGGACATAATGCT	MYWYKQSAEKPPELMFL	ATGTACTGGTATAAACAGAGCGCTGAGAAGCCGCCAGAGCTCATGTTTCTC	YNLKQL	TACAATCTTAAACAGTTG	IRNETVPSRFIPECPDSSKLLLHISAVDPEDSAVYF	ATTCGAAATGAGACGGTGCCCAGTCGTTTTATACCTGAATGCCCAGACAGCTCCAAGCTACTTTTACATATATCTGCCGTGGATCCAGAAGACTCAGCTGTCTATTTT	CASSQDIRTAYNSPLYF	TGTGCCAGCAGCCAAGATATCCGGACAGCCTATAATTCGCCCCTCTACTTT	AAGTRLTVT	GCGGCAGGCACCCGGCTCACTGTGACAG	15047	13	clonotype2498	clonotype2498_consensus_1	1
AAACCTGTCGAACGGA-1	TRUE	AAACCTGTCGAACGGA-1_contig_1	TRUE	525	TRB	TRBV13-3		TRBJ2-2	TRBC2	TRUE	TRUE	EAAVTQSPRSKVAVTGGKVTLSCHQT	GAGGCTGCAGTCACCCAAAGTCCAAGAAGCAAGGTGGCAGTAACAGGAGGAAAGGTGACATTGAGCTGTCACCAGACT	NNHDY	AATAACCATGACTAT	MYWYRQDTGHGLRLIHY	ATGTACTGGTATCGGCAGGACACGGGGCATGGGCTGAGGCTGATCCATTAC	SYVADS	TCATATGTCGCTGACAGC	TEKGDIPDGYKASRPSQENFSLILELASLSQTAVYF	ACGGAGAAAGGAGATATCCCTGATGGGTACAAGGCCTCCAGACCAAGCCAAGAGAATTTCTCTCTCATTCTGGAGTTGGCTTCCCTTTCTCAGACAGCTGTATATTTC	CASSLGANTGQLYF	TGTGCCAGCAGCCTGGGGGCAAACACCGGGCAGCTCTACTTT	GEGSKLTVL	GGTGAAGGCTCAAAGCTGACAGTGCTGG	5197	5	clonotype1269	clonotype1269_consensus_1	1
AAACCTGTCGAACGGA-1	TRUE	AAACCTGTCGAACGGA-1_contig_2	TRUE	562	TRA	TRAV12-1		TRAJ49	TRAC	TRUE	TRUE	GDSVTQTEGLVTVTEGLPVKLNCTYQ	GGAGACTCCGTGACCCAGACAGAAGGCCTGGTCACTGTCACCGAGGGGTTGCCTGTGAAGCTGAACTGCACCTATCAG	TTYLTIA	ACTACTTATTTAACTATTGCC	FFWYVQYLNEAPQVLLR	TTTTTCTGGTATGTGCAATATCTCAACGAAGCCCCTCAGGTACTCCTGCGG	SSTDNKR	AGCTCCACAGACAACAAGAGG	TEHQGFHATLHKSSSSFHLQKSSAQLSDSALYY	ACCGAGCACCAAGGGTTCCACGCCACTCTCCATAAGAGCAGCAGCTCCTTCCATCTGCAGAAGTCCTCAGCGCAGCTGTCAGACTCTGCCCTGTACTAC	CALSGNTGYQNFYF	TGTGCTCTGAGTGGAAACACGGGTTACCAGAACTTCTATTTT	GKGTSLTVIP	GGGAAAGGAACAAGTTTGACTGTCATTCCAA	6755	5	clonotype1269	clonotype1269_consensus_3	1
AAACCTGTCGAACGGA-1	TRUE	AAACCTGTCGAACGGA-1_contig_3	TRUE	614	TRA	TRAV14N-2		TRAJ50	TRAC	TRUE	TRUE	QQQVRQSPQSLTVWEGETTILNCSYE	CAGCAGCAGGTGAGACAAAGTCCCCAATCTCTGACAGTCTGGGAAGGAGAGACCACAATTCTGAACTGCAGTTATGAG	DSTFDY	GACAGCACTTTTGACTAC	FPWYRQFPGKSPALLIA	TTCCCATGGTACCGGCAGTTCCCTGGGAAAAGCCCTGCACTCCTGATAGCC	ISLVSNK	ATAAGTTTGGTGTCCAATAAA	KEDGRFTIFFNKREKKLSLHITDSQPGDSATYF	AAGGAAGATGGACGATTCACAATCTTCTTCAATAAAAGGGAGAAAAAGCTCTCCTTGCACATCACAGACTCTCAGCCTGGAGACTCAGCCACCTACTTC	CAAPPIASSSFSKLVF	TGTGCAGCACCTCCTATAGCATCCTCCTCCTTCAGCAAGCTGGTGTTT	GQGTSLSVVP	GGGCAGGGGACATCCTTATCAGTCGTTCCAA	1424	2	clonotype1269	clonotype1269_consensus_2	1
AAACCTGTCGCGTTTC-1	TRUE	AAACCTGTCGCGTTTC-1_contig_1	TRUE	523	TRB	TRBV29		TRBJ2-4	TRBC2	TRUE	TRUE	DMKVTQMPRYLIKRMGENVLLECGQD	GACATGAAAGTAACCCAGATGCCAAGATACCTGATCAAAAGAATGGGAGAGAATGTTTTGCTGGAATGTGGACAGGAC	MSHET	ATGAGCCATGAAACA	MYWYRQDPGLGLQLIYI	ATGTACTGGTATCGACAAGACCCTGGTCTGGGGCTACAGCTGATTTATATC	SYDVDS	TCATACGATGTTGATAGT	NSEGDIPKGYRVSRKKREHFSLILDSAKTNQTSVYF	AACAGCGAAGGAGACATCCCTAAAGGATACAGGGTCTCACGGAAGAAGCGGGAGCATTTCTCCCTGATTCTGGATTCTGCTAAAACAAACCAGACATCTGTGTACTTC	CASEGRQGRGQNTLYF	TGTGCTAGCGAGGGTCGACAGGGGAGGGGTCAAAACACCTTGTACTTT	GAGTRLSVL	GGTGCGGGCACCCGACTATCGGTGCTAG	3356	3	clonotype2276	clonotype2276_consensus_1	1
AAACCTGTCGCGTTTC-1	TRUE	AAACCTGTCGCGTTTC-1_contig_2	TRUE	549	TRA	TRAV4-3		TRAJ31	TRAC	TRUE	TRUE	GDKVKQSPSALSLQEGTNSALRCNFS	GGAGATAAGGTGAAGCAAAGTCCCTCAGCGCTGAGTCTCCAAGAGGGAACCAATTCTGCTCTGAGATGCAATTTTTCT	IAATT	ATCGCCGCGACAACT	VQWFLQNPRGSLINLFY	GTGCAGTGGTTCCTACAGAATCCCAGGGGCAGCCTCATCAATCTTTTTTAC	LVPGT	CTGGTTCCAGGAACA	KENGRLKSTFNSKESYSTLHIRDAQLEDSGTYF	AAGGAGAATGGGAGGTTAAAGTCAACATTCAATTCTAAGGAGAGCTACAGCACCCTGCACATCAGGGATGCCCAGCTGGAGGACTCAGGCACTTACTTC	CAAEDNNRIFF	TGTGCTGCTGAGGACAATAACAGAATCTTCTTT	GDGTQLVVKP	GGTGATGGGACGCAGCTGGTGGTGAAGCCCA	1663	5	clonotype2276	clonotype2276_consensus_2	1
AAACGGGCAACACGCC-1	TRUE	AAACGGGCAACACGCC-1_contig_1	TRUE	513	TRB	TRBV31	TRBD1	TRBJ1-3	TRBC1	TRUE	TRUE	AQTIHQWPVAEIKAVGSPLSLGCTIK	GCTCAGACTATCCATCAATGGCCAGTTGCCGAGATCAAGGCTGTGGGCAGCCCACTGTCTCTGGGGTGTACCATAAAG	GKSSPN	GGGAAATCAAGCCCTAAC	LYWYWQATGGTLQQLFY	CTCTACTGGTACTGGCAGGCCACAGGAGGCACCCTCCAGCAACTCTTCTAC	SITVG	TCTATTACTGTTGGC	QVESVVQLNLSASRPKDDQFILSTEKLLLSHSGFYL	CAGGTAGAGTCGGTGGTGCAACTGAACCTCTCAGCTTCCAGGCCGAAGGACGACCAATTCATCCTAAGCACGGAGAAGCTGCTTCTCAGCCACTCTGGCTTCTACCTC	CAWSGTGANTLYF	TGTGCCTGGAGTGGGACAGGGGCAAATACGCTCTATTTT	GEGSRLIVV	GGAGAAGGAAGCCGGCTCATTGTTGTAG	48795	37	clonotype513	clonotype513_consensus_1	1
AAACGGGCAACACGCC-1	TRUE	AAACGGGCAACACGCC-1_contig_2	TRUE	722	TRA	TRAV9N-4		TRAJ12	TRAC	TRUE	TRUE	AQSVTQPDARVTVSEGASLQLRCKYS	GCTCAGTCAGTGACACAGCCCGATGCTCGCGTCACTGTCTCTGAAGGAGCCTCTCTGCAGCTGAGATGCAAGTATTCC	YSATPY	TACTCTGCGACACCTTAT	LFWYVQYPRQGLQMLLK	CTGTTCTGGTATGTCCAGTACCCGCGGCAGGGGCTGCAGATGCTCCTCAAG	YYSGDPVV	TACTATTCTGGAGACCCAGTGGTT	QGVNGFEAEFSKSDSSFHLRKASVHWSDSAVYF	CAAGGAGTGAACGGCTTCGAGGCTGAGTTCAGCAAGAGCGACTCTTCCTTCCACCTGCGGAAAGCCTCCGTGCACTGGAGCGACTCGGCTGTGTACTTC	CAVSAAGGYKVVF	TGTGCTGTGAGCGCGGCTGGAGGCTATAAAGTGGTCTTT	GSGTRLLVSP	GGAAGTGGGACTCGATTGCTGGTAAGCCCTG	10977	12	clonotype513	clonotype513_consensus_2	1
AAACGGGCACAGATTC-1	TRUE	AAACGGGCACAGATTC-1_contig_1	TRUE	567	TRB	TRBV12-2+TRBV13-2		TRBJ1-2	TRBC1	TRUE	TRUE	EAAVTQSPRNKVAVTGGKVTLSCNQT	GAGGCTGCAGTCACCCAAAGCCCAAGAAACAAGGTGGCAGTAACAGGAGGAAAGGTGACATTGAGCTGTAATCAGACT	NNHNN	AATAACCACAACAAC	MYWYRQDTGHGLRLIHY	ATGTACTGGTATCGGCAGGACACGGGGCATGGGCTGAGGCTGATCCATTAT	SYGAGS	TCATATGGTGCTGGCAGC	TEKGDIPDGYKASRPSQENFSLILELATPSQTSVYF	ACTGAGAAAGGAGATATCCCTGATGGATACAAGGCCTCCAGACCAAGCCAAGAGAACTTCTCCCTCATTCTGGAGTTGGCTACCCCCTCTCAGACATCAGTGTACTTC	CASGDAGANSDYTF	TGTGCCAGCGGTGATGCTGGTGCAAACTCCGACTACACCTTC	GSGTRLLVI	GGCTCAGGGACCAGGCTTTTGGTAATAG	11609	9	clonotype44	clonotype44_consensus_1	1
AAACGGGCACAGATTC-1	TRUE	AAACGGGCACAGATTC-1_contig_2	TRUE	690	TRA	TRAV9N-3		TRAJ15	TRAC	TRUE	TRUE	AQSVTQPDARVTVSEGVSLQLRCKYS	GCTCAGTCAGTGACGCAGCCCGATGCTCGTGTCACTGTCTCTGAAGGAGTCTCTCTGCAGCTGAGATGCAAGTATTCC	YFGTPY	TACTTTGGGACACCTTAT	LFWYVQYPRQGLQLLLK	CTGTTCTGGTATGTCCAGTACCCGCGGCAGGGGCTGCAGCTGCTCCTCAAG	YYPGDPVV	TACTATCCAGGAGACCCAGTGGTT	QGVNGFEAEFSKSNSSFHLRKASVHWSDSAVYF	CAAGGAGTGAATGGCTTTGAGGCTGAGTTCAGCAAGAGTAACTCTTCCTTCCACCTGCGGAAAGCCTCCGTGCACTGGAGCGACTCGGCTGTGTACTTC	CAVSQYQGGRALIF	TGTGCTGTGAGCCAATACCAGGGAGGCAGAGCTCTGATATTT	GTGTTVSVSP	GGAACAGGAACCACGGTATCAGTCAGCCCCA	2793	2	clonotype44	clonotype44_consensus_2	1
AAACGGGGTGGTCTCG-1	TRUE	AAACGGGGTGGTCTCG-1_contig_1	TRUE	609	TRA	TRAV10N		TRAJ26	TRAC	TRUE	TRUE	GEKVEQHQSTLSVREGDSAVINCTYT	GGAGAGAAGGTCGAGCAACACCAGTCTACACTGAGTGTTCGAGAGGGAGACAGCGCTGTCATCAACTGCACTTACACA	DTASSY	GATACTGCCTCATCATAC	FPWYKQEAGKSLHFVID	TTCCCTTGGTACAAGCAAGAAGCTGGAAAGAGTCTCCACTTTGTGATAGAC	IRSNVDR	ATTCGTTCAAATGTGGACAGA	KQSQRLTVLLDKKAKRFSLHITATQPEDSAIYF	AAACAGAGCCAAAGACTTACAGTTTTATTGGATAAGAAAGCCAAACGATTCTCCCTGCACATCACAGCCACACAGCCTGAAGATTCAGCCATCTACTTC	CAASRGYAQGLTF	TGTGCAGCAAGCAGGGGCTATGCCCAGGGATTAACCTTC	GLGTRVSVFP	GGTCTTGGCACCAGAGTATCTGTGTTTCCCT	6035	4	clonotype2671	clonotype2671_consensus_2	1
AAACGGGGTGGTCTCG-1	TRUE	AAACGGGGTGGTCTCG-1_contig_2	TRUE	571	TRB	TRBV1		TRBJ2-4	TRBC2	TRUE	TRUE	VTLLEQNPRWRLVPRGQAVNLRCILK	GTGACTTTGCTGGAGCAAAACCCAAGGTGGCGTCTGGTACCACGTGGTCAAGCTGTGAACCTACGCTGCATCTTGAAG	NSQYPW	AATTCCCAGTATCCCTGG	MSWYQQDLQKQLQWLFT	ATGAGCTGGTATCAGCAGGATCTCCAAAAGCAACTACAGTGGCTGTTCACT	LRSPGD	CTGCGGAGTCCTGGGGAC	KEVKSLPGADYLATRVTDTELRLQVANMSQGRTLY	AAAGAGGTCAAATCTCTTCCCGGTGCTGATTACCTGGCCACACGGGTCACTGATACGGAGCTGAGGCTGCAAGTGGCCAACATGAGCCAGGGCAGAACCTTGTAC	CTCSADGASQNTLYF	TGCACCTGCAGTGCAGATGGGGCTAGTCAAAACACCTTGTACTTT	GAGTRLSVL	GGTGCGGGCACCCGACTATCGGTGCTAG	7705	5	clonotype2671	clonotype2671_consensus_1	1
AAACGGGTCATCGATG-1	TRUE	AAACGGGTCATCGATG-1_contig_1	TRUE	565	TRB	TRBV12-2+TRBV13-2		TRBJ1-2	TRBC1	TRUE	TRUE	EAAVTQSPRNKVAVTGGKVTLSCNQT	GAGGCTGCAGTCACCCAAAGCCCAAGAAACAAGGTGGCAGTAACAGGAGGAAAGGTGACATTGAGCTGTAATCAGACT	NNHNN	AATAACCACAACAAC	MYWYRQDTGHGLRLIHY	ATGTACTGGTATCGGCAGGACACGGGGCATGGGCTGAGGCTGATCCATTAT	SYGAGS	TCATATGGTGCTGGCAGC	TEKGDIPDGYKASRPSQENFSLILELATPSQTSVYF	ACTGAGAAAGGAGATATCCCTGATGGATACAAGGCCTCCAGACCAAGCCAAGAGAACTTCTCCCTCATTCTGGAGTTGGCTACCCCCTCTCAGACATCAGTGTACTTC	CASGDPTGTNSDYTF	TGTGCCAGCGGTGACCCGACAGGGACGAACTCCGACTACACCTTC	GSGTRLLVI	GGCTCAGGGACCAGGCTTTTGGTAATAG	21205	20	clonotype83	clonotype83_consensus_1	1
AAACGGGTCATCGATG-1	TRUE	AAACGGGTCATCGATG-1_contig_2	TRUE	555	TRA	TRAV7D-3		TRAJ50	TRAC	TRUE	TRUE	QQKVQQSPESLIVPEGAMTSLNCTFS	CAGCAGAAGGTGCAGCAGAGCCCAGAATCCCTCATTGTCCCAGAGGGAGCCATGACCTCTCTCAACTGCACTTTCAGC	DSASQY	GACAGTGCTTCTCAGTAT	FAWYRQHSGKAPKALMS	TTTGCATGGTACAGACAGCATTCTGGGAAAGCCCCCAAGGCACTGATGTCC	IFSNGE	ATCTTCTCCAATGGTGAA	KEEGRFTIHLNKASLHFSLHIRDSQPSDSALYL	AAAGAAGAAGGCAGATTCACAATTCACCTCAATAAAGCCAGTCTGCATTTCTCGCTACACATCAGAGACTCCCAGCCCAGTGACTCTGCTCTCTACCTC	CAVSHPASSSFSKLVF	TGTGCAGTGAGCCATCCCGCATCCTCCTCCTTCAGCAAGCTGGTGTTT	GQGTSLSVVP	GGGCAGGGGACATCCTTATCAGTCGTTCCAA	5874	5	clonotype83	clonotype83_consensus_2	1
AAACGGGTCCTCGCAT-1	TRUE	AAACGGGTCCTCGCAT-1_contig_1	TRUE	570	TRA	TRAV14N-3		TRAJ43	TRAC	TRUE	TRUE	QQQVRQSPQSLTVWEGETAILNCSYE	CAGCAGCAGGTGAGACAAAGTCCCCAATCTCTGACAGTCTGGGAAGGAGAGACCGCAATTCTGAACTGCAGTTATGAG	NSAFDY	AACAGTGCTTTTGACTAC	FPWYQQFPGEGPALLIA	TTCCCATGGTACCAGCAGTTCCCTGGGGAAGGCCCTGCTCTCCTGATAGCC	IRSVSDK	ATACGTTCAGTGTCCGATAAA	KEDGGFTIFFNKREKNLSLHIKDSQPGDSATYF	AAGGAAGATGGAGGATTCACAATCTTCTTCAATAAAAGGGAGAAAAATCTCTCCTTGCACATCAAAGACTCTCAGCCTGGAGACTCAGCCACCTACTTC	CAASNNNNAPRF	TGTGCAGCAAGCAATAACAACAATGCCCCACGATTT	GAGTKLTVKP	GGAGCGGGAACCAAATTAACAGTAAAACCAA	11071	8	clonotype1536	clonotype1536_consensus_3	1
AAACGGGTCCTCGCAT-1	TRUE	AAACGGGTCCTCGCAT-1_contig_2	TRUE	591	TRA	TRAV7-4		TRAJ39	TRAC	TRUE	TRUE	QQKVQQSPESLSVPEGGMASFNCTSS	CAGCAGAAGGTGCAGCAGAGCCCAGAATCCCTCAGTGTCCCAGAGGGAGGCATGGCCTCTTTCAACTGCACTTCAAGT	DRNFQY	GATCGTAATTTTCAGTAC	FWWYRQHSGEGPKALMS	TTCTGGTGGTACAGACAGCATTCTGGAGAAGGCCCCAAGGCACTGATGTCA	IFSDGD	ATCTTCTCTGATGGTGAC	KKEGRFTAHLNKASLHVSLHIRDSQPSDSALYF	AAGAAAGAAGGCAGATTCACAGCTCACCTCAATAAGGCCAGCCTGCATGTTTCCCTGCACATCAGAGACTCCCAGCCCAGTGACTCCGCTCTCTACTTC	CAADNNAGAKLTF	TGTGCAGCTGATAATAATGCAGGTGCCAAGCTCACATTC	GGGTRLTVRP	GGAGGGGGAACAAGGTTAACGGTCAGACCCG	10079	8	clonotype1536	clonotype1536_consensus_2	1
AAACGGGTCCTCGCAT-1	TRUE	AAACGGGTCCTCGCAT-1_contig_3	TRUE	526	TRB	TRBV13-3		TRBJ2-7	TRBC2	TRUE	TRUE	EAAVTQSPRSKVAVTGGKVTLSCHQT	GAGGCTGCAGTCACCCAAAGTCCAAGAAGCAAGGTGGCAGTAACAGGAGGAAAGGTGACATTGAGCTGTCACCAGACT	NNHDY	AATAACCATGACTAT	MYWYRQDTGHGLRLIHY	ATGTACTGGTATCGGCAGGACACGGGGCATGGGCTGAGGCTGATCCATTAC	SYVADS	TCATATGTCGCTGACAGC	TEKGDIPDGYKASRPSQENFSLILELASLSQTAVYF	ACGGAGAAAGGAGATATCCCTGATGGGTACAAGGCCTCCAGACCAAGCCAAGAGAATTTCTCTCTCATTCTGGAGTTGGCTTCCCTTTCTCAGACAGCTGTATATTTC	CASSGGLGLPYEQYF	TGTGCCAGCAGTGGGGGACTGGGGCTACCCTATGAACAGTACTTC	GPGTRLTVL	GGTCCCGGCACCAGGCTCACGGTTTTAG	12634	10	clonotype1536	clonotype1536_consensus_1	1
AAACGGGTCGTGGACC-1	TRUE	AAACGGGTCGTGGACC-1_contig_1	TRUE	562	TRA	TRAV12-1		TRAJ58	TRAC	TRUE	TRUE	GDSVTQTEGLVTVTEGLPVKLNCTYQ	GGAGACTCCGTGACCCAGACAGAAGGCCTGGTCACTGTCACCGAGGGGTTGCCTGTGAAGCTGAACTGCACCTATCAG	TTYLTIA	ACTACTTATTTAACTATTGCC	FFWYVQYLNEAPQVLLR	TTTTTCTGGTATGTGCAATATCTCAACGAAGCCCCTCAGGTACTCCTGCGG	SSTDNKR	AGCTCCACAGACAACAAGAGG	TEHQGFHATLHKSSSSFHLQKSSAQLSDSALYY	ACCGAGCACCAAGGGTTCCACGCCACTCTCCATAAGAGCAGCAGCTCCTTCCATCTGCAGAAGTCCTCAGCGCAGCTGTCAGACTCTGCCCTGTACTAC	CALSAQGTGSKLSF	TGTGCTCTGAGCGCGCAAGGCACTGGGTCTAAGCTGTCATTT	GKGAKLTVSP	GGGAAGGGGGCAAAGCTCACAGTGAGTCCAG	2031	8	clonotype2541	clonotype2541_consensus_1	1
AAACGGGTCTTTAGGG-1	TRUE	AAACGGGTCTTTAGGG-1_contig_1	TRUE	546	TRB	TRBV16		TRBJ1-1	TRBC1	TRUE	TRUE	NAGVIQTPRHKVTGKGQEATLWCEPI	AATGCTGGTGTCATCCAAACACCTAGGCACAAGGTGACAGGGAAGGGACAAGAAGCAACTCTGTGGTGTGAGCCAATT	SGHSA	TCAGGACATAGTGCT	VFWYRQTIVQGLEFLTY	GTTTTCTGGTACAGACAGACCATTGTGCAGGGCCTGGAGTTCCTGACTTAC	FRNQAP	TTTCGAAATCAAGCTCCT	IDDSGMPKERFSAQMPNQSHSTLKIQSTQPQDSAVYL	ATAGATGATTCAGGGATGCCCAAGGAACGATTCTCAGCTCAGATGCCCAATCAGTCGCACTCAACTCTGAAGATCCAGAGCACGCAACCCCAGGACTCAGCGGTGTATCTT	CASSLFANTEVFF	TGTGCAAGCAGCTTATTTGCAAACACAGAAGTCTTCTTT	GKGTRLTVV	GGTAAAGGAACCAGACTCACAGTTGTAG	25336	23	clonotype8	clonotype8_consensus_1	1
AAACGGGTCTTTAGGG-1	TRUE	AAACGGGTCTTTAGGG-1_contig_2	TRUE	499	TRA	TRAV12N-2		TRAJ34	TRAC	TRUE	TRUE	GDSVTQTEGLVTLTKGLPVMLNCTYQ	GGAGACTCAGTGACCCAGACAGAAGGCCTGGTCACTCTCACCAAGGGGTTGCCTGTGATGCTGAACTGCACCTATCAG	TTYSPF	ACTACTTACTCACCTTTC	LFWYVQHLNEAPKLLLK	CTTTTCTGGTATGTGCAACATCTCAACGAAGCCCCTAAGCTACTCCTGAAG	SSTDNKR	AGCTCCACAGACAACAAGAGG	TEHQGFYATLHKSSSSFHLQKSSVQLSDSALYF	ACCGAGCACCAAGGGTTCTACGCCACTCTCCATAAGAGCAGCAGCTCCTTCCATCTGCAGAAGTCCTCAGTGCAGCTGTCAGACTCTGCCCTGTACTTC	CALSDLNTDKVVF	TGTGCTTTGAGTGATTTGAATACCGACAAAGTCGTCTTT	GTGTRLQVSP	GGAACAGGGACCAGATTACAAGTCTCACCAA	1888	2	clonotype8	clonotype8_consensus_2	1
AAAGATGAGACTCGGA-1	TRUE	AAAGATGAGACTCGGA-1_contig_1	TRUE	511	TRB	TRBV13-1		TRBJ2-2	TRBC2	TRUE	TRUE	EAAVTQSPRNKVTVTGGNVTLSCRQT	GAGGCTGCAGTCACCCAAAGCCCTAGAAACAAGGTGACAGTAACAGGAGGAAACGTGACATTGAGCTGTCGCCAGACT	NSHNY	AATAGCCACAACTAC	MYWYRQDTGHGLRLIHY	ATGTACTGGTATCGGCAGGACACTGGGCATGGGCTGAGGCTGATCCATTAC	SYGAGN	TCATATGGTGCTGGCAAC	LQIGDVPDGYKATRTTQEDFFLLLELASPSQTSLYF	CTTCAAATAGGAGATGTCCCTGATGGGTACAAGGCCACCAGAACAACGCAAGAAGACTTCTTCCTCCTGCTGGAATTGGCTTCTCCCTCTCAGACATCTTTGTACTTC	CASSDTQNTGQLYF	TGTGCCAGCAGTGATACACAGAACACCGGGCAGCTCTACTTT	GEGSKLTVL	GGTGAAGGCTCAAAGCTGACAGTGCTGG	12964	8	clonotype113	clonotype113_consensus_1	1
AAAGATGAGACTCGGA-1	TRUE	AAAGATGAGACTCGGA-1_contig_2	TRUE	548	TRA	TRAV9-1		TRAJ50	TRAC	TRUE	TRUE	TQTVSQSDAHVTVFEGDSVELRCNYS	ACACAGACAGTTTCCCAGTCTGATGCCCATGTCACTGTCTTCGAAGGAGACTCGGTGGAGCTGAGATGCAACTATTCC	YGGSIY	TATGGTGGATCCATTTAC	LSWYIQHHGRGLQFLLK	CTCTCCTGGTACATCCAGCACCATGGCCGTGGCCTCCAGTTTCTCCTCAAG	YYSGNPVV	TACTATTCGGGAAACCCAGTGGTT	QGVNGFEAEFSKSDSSFHLRKASVHWSDSAVYF	CAAGGAGTGAACGGCTTCGAGGCTGAGTTCAGCAAGAGCGACTCTTCCTTCCACCTGCGGAAAGCCTCCGTGCACTGGAGCGACTCGGCTGTGTACTTC	CAVSAPSSSFSKLVF	TGTGCTGTGAGCGCGCCATCCTCCTCCTTCAGCAAGCTGGTGTTT	GQGTSLSVVP	GGGCAGGGGACATCCTTATCAGTCGTTCCAA	752	1	clonotype113	clonotype113_consensus_2	1
AAAGATGAGATGCGAC-1	TRUE	AAAGATGAGATGCGAC-1_contig_1	TRUE	517	TRB	TRBV26	TRBD1	TRBJ2-3	TRBC2	TRUE	TRUE	NSKVIQTPRYLVKGQGQKAKMRCIPE	AATTCAAAAGTCATTCAGACTCCAAGATATCTGGTGAAAGGGCAAGGACAAAAAGCAAAGATGAGGTGTATCCCTGAA	KGHPV	AAGGGACATCCAGTT	VFWYQQNKNNEFKFLIN	GTATTCTGGTATCAACAAAATAAGAACAATGAGTTTAAATTTTTGATTAAC	FQNQEV	TTTCAGAATCAAGAAGTT	LQQIDMTEKRFSAECPSNSPCSLEIQSSEAGDSALYL	CTTCAGCAAATAGACATGACTGAAAAACGATTCTCTGCTGAGTGTCCTTCAAACTCACCTTGCAGCCTAGAAATTCAGTCCTCTGAGGCAGGAGACTCAGCACTGTACCTC	CASSNRGRAETLYF	TGTGCCAGCAGTAACAGGGGGAGGGCAGAAACGCTGTATTTT	GSGTRLTVL	GGCTCAGGAACCAGACTGACTGTTCTCG	10341	9	clonotype1850	clonotype1850_consensus_1	1
AAAGATGAGCAGCGTA-1	TRUE	AAAGATGAGCAGCGTA-1_contig_1	TRUE	515	TRB	TRBV13-1		TRBJ2-1	TRBC2	TRUE	TRUE	EAAVTQSPRNKVTVTGGNVTLSCRQT	GAGGCTGCAGTCACCCAAAGCCCTAGAAACAAGGTGACAGTAACAGGAGGAAACGTGACATTGAGCTGTCGCCAGACT	NSHNY	AATAGCCACAACTAC	MYWYRQDTGHGLRLIHY	ATGTACTGGTATCGGCAGGACACTGGGCATGGGCTGAGGCTGATCCATTAC	SYGAGN	TCATATGGTGCTGGCAAC	LQIGDVPDGYKATRTTQEDFFLLLELASPSQTSLYF	CTTCAAATAGGAGATGTCCCTGATGGGTACAAGGCCACCAGAACAACGCAAGAAGACTTCTTCCTCCTGCTGGAATTGGCTTCTCCCTCTCAGACATCTTTGTACTTC	CASSVQFYAEQFF	TGTGCCAGCAGTGTGCAGTTCTATGCTGAGCAGTTCTTC	GPGTRLTVL	GGACCAGGGACACGACTCACCGTCCTAG	21343	17	clonotype501	clonotype501_consensus_1	1
AAAGATGAGCAGCGTA-1	TRUE	AAAGATGAGCAGCGTA-1_contig_2	TRUE	603	TRA	TRAV5N-4		TRAJ31	TRAC	TRUE	TRUE	GEQVEQLPSILRVQEGSSASINCTYE	GGCGAGCAGGTGGAGCAGCTTCCTTCCATCCTGAGAGTCCAGGAGGGATCCAGTGCCAGCATCAACTGCACTTATGAG	NSASNY	AACAGTGCCTCCAACTAC	FPWYKQEPGENPKLIID	TTCCCTTGGTATAAGCAAGAACCTGGAGAGAATCCTAAGCTCATCATTGAC	IRSNMER	ATTCGTTCAAATATGGAAAGA	KQTQGLIVLLDKKAKRFSLHITDTQPGDSAMYF	AAGCAGACCCAAGGACTCATCGTTTTACTGGATAAGAAAGCCAAACGCTTCTCCCTGCACATCACAGACACCCAGCCTGGAGACTCAGCCATGTACTTC	CAASPNNRIFF	TGTGCTGCAAGTCCAAATAACAGAATCTTCTTT	GDGTQLVVKP	GGTGATGGGACGCAGCTGGTGGTGAAGCCCA	1013	1	clonotype501	clonotype501_consensus_2	1
AAAGATGAGCTAAACA-1	TRUE	AAAGATGAGCTAAACA-1_contig_1	TRUE	606	TRB	TRBV30		TRBJ2-2	TRBC2	TRUE	TRUE	SVLLYQKPNRDICQSGTSLKIQCVAD	AGTGTCCTCCTCTACCAAAAGCCAAACAGGGACATCTGTCAAAGTGGCACTTCACTGAAAATCCAGTGTGTGGCTGAC	SQVVS	AGTCAAGTTGTTTCG	MFWYQQFQEQSLMLMAT	ATGTTTTGGTACCAACAGTTCCAGGAACAGAGCTTGATGCTCATGGCAACT	ANEGSEA	GCAAATGAAGGCTCTGAAGCC	TYESGFTKDKFPISRPNLTFSTLTVNNARPGDSSIYF	ACATACGAGAGTGGATTCACCAAGGACAAGTTTCCAATCAGCCGGCCAAACCTAACATTCTCAACGTTGACAGTGAACAATGCAAGGCCTGGAGACAGCAGTATCTATTTC	CSSRRGNTGQLYF	TGTAGTTCTAGGCGGGGGAACACCGGGCAGCTCTACTTT	GEGSKLTVL	GGTGAAGGCTCAAAGCTGACAGTGCTGG	4816	4	clonotype523	clonotype523_consensus_1	1
AAAGATGAGCTAAACA-1	TRUE	AAAGATGAGCTAAACA-1_contig_2	TRUE	560	TRA	TRAV3-3		TRAJ40	TRAC	TRUE	TRUE	GEQVEQRPPHLSVREGDSAVITCTYT	GGCGAGCAGGTGGAGCAGCGCCCTCCTCACCTGAGTGTCCGGGAGGGAGACAGTGCCGTTATCACCTGCACCTACACA	DPNSYY	GACCCTAACAGTTATTAC	FFWYKQEPGASLQLLMK	TTCTTCTGGTACAAGCAAGAGCCGGGGGCAAGTCTTCAGTTGCTTATGAAG	VFSSTEI	GTTTTCTCAAGTACGGAAATA	NEGQGFTVLLNKKDKRLSLNLTAAHPGDSAAYF	AACGAAGGACAAGGATTCACTGTCCTACTGAACAAGAAAGACAAACGACTCTCTCTGAACCTCACAGCTGCCCATCCTGGGGACTCAGCCGCGTACTTC	CAVSTGNYKYVF	TGCGCAGTCAGTACAGGAAACTACAAATACGTCTTT	GAGTRLKVIA	GGAGCAGGTACCAGACTGAAGGTTATAGCAC	7044	8	clonotype523	clonotype523_consensus_2	1
AAAGATGAGGTGTTAA-1	TRUE	AAAGATGAGGTGTTAA-1_contig_1	TRUE	571	TRB	TRBV1		TRBJ2-2	TRBC2	TRUE	TRUE	VTLLEQNPRWRLVPRGQAVNLRCILK	GTGACTTTGCTGGAGCAAAACCCAAGGTGGCGTCTGGTACCACGTGGTCAAGCTGTGAACCTACGCTGCATCTTGAAG	NSQYPW	AATTCCCAGTATCCCTGG	MSWYQQDLQKQLQWLFT	ATGAGCTGGTATCAGCAGGATCTCCAAAAGCAACTACAGTGGCTGTTCACT	LRSPGD	CTGCGGAGTCCTGGGGAC	KEVKSLPGADYLATRVTDTELRLQVANMSQGRTLY	AAAGAGGTCAAATCTCTTCCCGGTGCTGATTACCTGGCCACACGGGTCACTGATACGGAGCTGAGGCTGCAAGTGGCCAACATGAGCCAGGGCAGAACCTTGTAC	CTCSGGQTNTGQLYF	TGCACCTGCAGTGGGGGACAAACAAACACCGGGCAGCTCTACTTT	GEGSKLTVL	GGTGAAGGCTCAAAGCTGACAGTGCTGG	18241	14	clonotype223	clonotype223_consensus_1	1
AAAGATGAGGTGTTAA-1	TRUE	AAAGATGAGGTGTTAA-1_contig_2	TRUE	552	TRA	TRAV5-1		TRAJ18	TRAC	TRUE	TRUE	GEQVEQLTSSLIVQEGASVLINCSYT	GGTGAGCAGGTGGAACAGCTCACTTCCTCCCTGATTGTCCAGGAGGGAGCCAGTGTTCTGATCAACTGCTCCTACACA	DSASVY	GACAGTGCCTCTGTCTAC	FPWYKQEPGKRLQFIID	TTCCCTTGGTATAAGCAAGAGCCTGGGAAGCGTCTTCAGTTCATCATAGAC	IRSNMER	ATCCGTTCAAATATGGAAAGA	KQTQRLTLLFDKKTKHLSLHITATQPGDSAIYF	AAGCAGACTCAAAGACTCACCCTTTTATTTGATAAGAAAACCAAACACCTTTCCCTGCACATTACAGCCACTCAGCCTGGAGACTCAGCCATCTACTTC	CSASRGSALGRLHF	TGCTCAGCAAGTAGGGGTTCAGCCTTAGGGAGGCTGCATTTT	GAGTQLIVIP	GGAGCTGGGACTCAGCTGATTGTCATACCTG	7552	6	clonotype223	clonotype223_consensus_2	1
AAAGATGGTAGCTAAA-1	TRUE	AAAGATGGTAGCTAAA-1_contig_1	TRUE	524	TRB	TRBV13-1	TRBD1	TRBJ1-1	TRBC1	TRUE	TRUE	EAAVTQSPRNKVTVTGGNVTLSCRQT	GAGGCTGCAGTCACCCAAAGCCCTAGAAACAAGGTGACAGTAACAGGAGGAAACGTGACATTGAGCTGTCGCCAGACT	NSHNY	AATAGCCACAACTAC	MYWYRQDTGHGLRLIHY	ATGTACTGGTATCGGCAGGACACTGGGCATGGGCTGAGGCTGATCCATTAC	SYGAGN	TCATATGGTGCTGGCAAC	LQIGDVPDGYKATRTTQEDFFLLLELASPSQTSLYF	CTTCAAATAGGAGATGTCCCTGATGGGTACAAGGCCACCAGAACAACGCAAGAAGACTTCTTCCTCCTGCTGGAATTGGCTTCTCCCTCTCAGACATCTTTGTACTTC	CASSAGQGAPPAEVFF	TGTGCCAGCAGTGCGGGACAGGGGGCGCCCCCTGCAGAAGTCTTCTTT	GKGTRLTVV	GGTAAAGGAACCAGACTCACAGTTGTAG	16979	11	clonotype1492	clonotype1492_consensus_1	1
AAAGATGGTAGCTAAA-1	TRUE	AAAGATGGTAGCTAAA-1_contig_2	TRUE	547	TRA	TRAV8N-2		TRAJ21	TRAC	TRUE	TRUE	SQWGEENLQALSIQEGEDVTMNCSYK	AGCCAATGGGGAGAAGAGAATCTTCAGGCTCTGAGCATCCAGGAGGGTGAAGATGTCACCATGAACTGCAGTTACAAG	TYTTV	ACTTACACAACTGTT	VQWYRQKSGKGPALIIL	GTTCAGTGGTACAGACAGAAGTCAGGCAAAGGCCCTGCCCTGATAATCTTA	IRSNERE	ATACGTTCAAATGAGCGAGAG	KRSGRLRATLDTSSQSSSLSITGTLATDTAVYF	AAGCGCAGTGGAAGACTCAGAGCCACCCTTGACACTTCCAGCCAGAGCAGCTCCCTGTCCATCACTGGTACTCTAGCTACAGACACTGCTGTGTACTTC	CATMPNYNVLYF	TGTGCTACGATGCCTAATTACAACGTGCTTTACTTC	GSGTKLTVEP	GGATCTGGCACCAAACTCACTGTAGAGCCAA	21	5	clonotype1492	clonotype1492_consensus_2	1
AAAGATGGTCCAAGTT-1	TRUE	AAAGATGGTCCAAGTT-1_contig_1	TRUE	553	TRA	TRAV10D		TRAJ57	TRAC	TRUE	TRUE	GEKVEQHESTLSVREGDSAVINCTYT	GGAGAGAAGGTCGAGCAACACGAGTCTACACTGAGTGTTCGAGAGGGAGACAGCGCTGTCATCAACTGCACTTACACA	DTASSY	GATACTGCTTCATCATAC	FPWYKQEAGKGLHFVID	TTCCCTTGGTACAAGCAAGAAGCTGGAAAGGGTCTCCACTTTGTGATAGAC	IRSNVDR	ATTCGTTCAAATGTGGACAGA	KQSQRLIVLLDKKAKRFSLHITATQPEDSAIYF	AAACAGAGCCAAAGACTTATAGTTTTGTTGGATAAGAAAGCCAAACGATTCTCCCTGCACATCACAGCCACACAGCCTGAAGATTCAGCCATCTACTTC	CAASNQGGSAKLIF	TGTGCAGCAAGCAATCAAGGAGGGTCTGCGAAGCTCATCTTT	GEGTKLTVSS	GGGGAGGGGACAAAGCTGACAGTGAGCTCAT	7345	6	clonotype2677	clonotype2677_consensus_2	1
AAAGATGGTCCAAGTT-1	TRUE	AAAGATGGTCCAAGTT-1_contig_2	TRUE	604	TRB	TRBV19		TRBJ1-1	TRBC1	TRUE	TRUE	GGIITQTPKFLIGQEGQKLTLKCQQN	GGTGGCATCATTACTCAGACACCCAAATTCCTGATTGGTCAGGAAGGGCAAAAACTGACCTTGAAATGTCAACAGAAT	FNHDT	TTCAATCATGATACA	MYWYRQDSGKGLRLIYY	ATGTACTGGTACCGACAGGATTCAGGGAAAGGATTGAGACTGATCTACTAT	SITEND	TCAATAACTGAAAACGAT	LQKGDLSEGYDASREKKSSFSLTVTSAQKNEMAVFL	CTTCAAAAAGGCGATCTATCTGAAGGCTATGATGCGTCTCGAGAGAAGAAGTCATCTTTTTCTCTCACTGTGACATCTGCCCAGAAGAACGAGATGGCCGTTTTTCTC	CASSIGTANTEVFF	TGTGCCAGCAGTATAGGGACAGCAAACACAGAAGTCTTCTTT	GKGTRLTVV	GGTAAAGGAACCAGACTCACAGTTGTAG	7111	6	clonotype2677	clonotype2677_consensus_1	1
AAAGATGGTTCAGCGC-1	TRUE	AAAGATGGTTCAGCGC-1_contig_1	TRUE	504	TRA	TRAV1		TRAJ21	TRAC	TRUE	TRUE	GQGVEQPDNLMSVEGTFARVNCTYS	GGACAGGGCGTGGAGCAGCCTGACAACTTGATGTCTGTAGAGGGAACCTTTGCTCGGGTCAACTGCACATACAGC	TSGFNG	ACCTCAGGGTTCAATGGG	LSWYQQREGHAPVFLSY	TTATCCTGGTACCAGCAACGTGAAGGCCACGCCCCCGTATTTCTTTCTTAT	VVLDGL	GTTGTTTTGGATGGTTTG	KDSGHFSTFLSRSNGYSYLLLTELQIKDSASYL	AAGGACAGTGGGCATTTCTCCACATTCCTGAGCCGCTCGAATGGGTACAGTTACCTGCTTCTGACAGAGCTCCAGATCAAAGACTCTGCCTCATACCTC	CAVKEPNYNVLYF	TGTGCTGTGAAGGAGCCTAATTACAACGTGCTTTACTTC	GSGTKLTVEP	GGATCTGGCACCAAACTCACTGTAGAGCCAA	3127	2	clonotype2760	clonotype2760_consensus_2	1
AAAGATGGTTCAGCGC-1	TRUE	AAAGATGGTTCAGCGC-1_contig_2	TRUE	678	TRB	TRBV19		TRBJ2-4	TRBC2	TRUE	TRUE	GGIITQTPKFLIGQEGQKLTLKCQQN	GGTGGCATCATTACTCAGACACCCAAATTCCTGATTGGTCAGGAAGGGCAAAAACTGACCTTGAAATGTCAACAGAAT	FNHDT	TTCAATCATGATACA	MYWYRQDSGKGLRLIYY	ATGTACTGGTACCGACAGGATTCAGGGAAAGGATTGAGACTGATCTACTAT	SITEND	TCAATAACTGAAAACGAT	LQKGDLSEGYDASREKKSSFSLTVTSAQKNEMAVFL	CTTCAAAAAGGCGATCTATCTGAAGGCTATGATGCGTCTCGAGAGAAGAAGTCATCTTTTTCTCTCACTGTGACATCTGCCCAGAAGAACGAGATGGCCGTTTTTCTC	CASSIVGTSQNTLYF	TGTGCCAGCAGTATAGTGGGGACTAGTCAAAACACCTTGTACTTT	GAGTRLSVL	GGTGCGGGCACCCGACTATCGGTGCTAG	10315	9	clonotype2760	clonotype2760_consensus_1	1
AAAGATGTCAAGGTAA-1	TRUE	AAAGATGTCAAGGTAA-1_contig_1	TRUE	540	TRA	TRAV6N-7		TRAJ57	TRAC	TRUE	TRUE	GDSVTQTEGQVALSEEDFLTIHCNYS	GGGGACTCAGTGACTCAGACGGAAGGTCAAGTGGCCCTCTCAGAAGAGGACTTTCTTACGATACACTGCAACTACTCA	ASGYPA	GCCTCAGGGTACCCAGCT	LFWYVQYPGEGPQFLFR	CTGTTCTGGTATGTGCAGTATCCCGGAGAAGGGCCACAGTTCCTCTTTAGA	ASRDKEK	GCCTCAAGGGACAAAGAGAAA	GSSRGFEATYNKEATSFHLQKASVQESDSAVYY	GGAAGCAGCAGAGGGTTTGAAGCCACATACAATAAAGAAGCCACCTCCTTCCACTTGCAGAAAGCCTCAGTGCAAGAGTCAGACTCGGCTGTGTACTAC	CALNQGGSAKLIF	TGCGCTCTGAATCAAGGAGGGTCTGCGAAGCTCATCTTT	GEGTKLTVSS	GGGGAGGGGACAAAGCTGACAGTGAGCTCAT	1480	5	clonotype2557	clonotype2557_consensus_1	1
AAAGATGTCAATCTCT-1	TRUE	AAAGATGTCAATCTCT-1_contig_1	TRUE	641	TRB	TRBV2		TRBJ1-3	TRBC1	TRUE	TRUE	DPKIIQKPKYLVAVTGSEKILICEQY	GACCCGAAAATTATCCAGAAACCAAAATATCTGGTGGCAGTCACAGGGAGCGAAAAAATCCTGATATGCGAACAGTAT	LGHNA	CTAGGCCACAATGCT	MYWYRQSAKKPLEFMFS	ATGTATTGGTATAGACAAAGTGCTAAGAAGCCTCTAGAGTTCATGTTTTCC	YSYQKL	TACAGCTATCAAAAACTT	MDNQTASSRFQPQSSKKNHLDLQITALKPDDSATYF	ATGGACAATCAGACTGCCTCAAGTCGCTTCCAACCTCAAAGTTCAAAGAAAAACCATTTAGACCTTCAGATCACAGCTCTAAAGCCTGATGACTCGGCCACATACTTC	CASSQEEAASGNTLYF	TGTGCCAGCAGCCAAGAAGAGGCAGCTTCTGGAAATACGCTCTATTTT	GEGSRLIVV	GGAGAAGGAAGCCGGCTCATTGTTGTAG	4971	4	clonotype2329	clonotype2329_consensus_1	1
AAAGATGTCAATCTCT-1	TRUE	AAAGATGTCAATCTCT-1_contig_2	TRUE	502	TRA	TRAV8D-1		TRAJ27	TRAC	TRUE	TRUE	SQLAEENPWALSVHEGESVTVNCSYK	AGTCAACTAGCAGAAGAGAATCCGTGGGCCCTGAGCGTCCACGAGGGTGAAAGTGTCACGGTGAATTGTAGTTACAAG	TSITA	ACATCCATAACTGCC	LQWYRQKSGEGPAQLIL	CTACAGTGGTACAGACAGAAGTCAGGCGAAGGCCCTGCCCAGCTAATCTTA	IRSNERE	ATACGTTCAAATGAGAGAGAG	KRNGRLRATLDTSSQSSSLSITATRCEDTAVYF	AAGCGCAATGGAAGACTCAGAGCCACCCTTGACACCTCCAGCCAGAGCAGCTCCTTGTCCATCACTGCTACTCGGTGTGAAGACACCGCTGTGTACTTC	CATGTNTGKLTF	TGTGCTACTGGAACCAATACAGGCAAATTAACCTTT	GDGTVLTVKP	GGGGATGGGACCGTGCTCACAGTGAAGCCAA	3229	6	clonotype2329	clonotype2329_consensus_2	1
AAAGCAAAGTGAACAT-1	TRUE	AAAGCAAAGTGAACAT-1_contig_1	TRUE	543	TRB	TRBV16		TRBJ2-4	TRBC2	TRUE	TRUE	NAGVIQTPRHKVTGKGQEATLWCEPI	AATGCTGGTGTCATCCAAACACCTAGGCACAAGGTGACAGGGAAGGGACAAGAAGCAACTCTGTGGTGTGAGCCAATT	SGHSA	TCAGGACATAGTGCT	VFWYRQTIVQGLEFLTY	GTTTTCTGGTACAGACAGACCATTGTGCAGGGCCTGGAGTTCCTGACTTAC	FRNQAP	TTTCGAAATCAAGCTCCT	IDDSGMPKERFSAQMPNQSHSTLKIQSTQPQDSAVYL	ATAGATGATTCAGGGATGCCCAAGGAACGATTCTCAGCTCAGATGCCCAATCAGTCGCACTCAACTCTGAAGATCCAGAGCACGCAACCCCAGGACTCAGCGGTGTATCTT	CASSLDKDTLYF	TGTGCAAGCAGCTTAGATAAGGACACCTTGTACTTT	GAGTRLSVL	GGTGCGGGCACCCGACTATCGGTGCTAG	6370	6	clonotype949	clonotype949_consensus_1	1
AAAGCAAAGTGTACGG-1	TRUE	AAAGCAAAGTGTACGG-1_contig_1	TRUE	592	TRA	TRAV15-2-DV6-2		TRAJ40	TRAC	TRUE	TRUE	AQRVTQVQSTGSSQWGEEVTLDCSY	GCCCAGAGAGTGACTCAGGTCCAGTCAACAGGCAGCAGTCAGTGGGGAGAAGAAGTCACCCTGGACTGTTCATAT	ETSEYSY	GAGACAAGTGAATACTCCTAC	LILWYRQLFSGEMVFLI	CTTATTCTTTGGTACAGGCAGCTTTTTAGTGGAGAGATGGTTTTCCTTATT	YQPSFDTQ	TACCAACCTTCTTTTGATACTCAG	NQRSGRYSVVFQKSFKSISLVISASQPEDSGTYF	AACCAAAGGAGCGGCCGCTACTCTGTAGTCTTCCAGAAATCATTCAAGTCCATCAGCCTTGTCATTTCAGCCTCACAGCCAGAGGATTCAGGGACGTACTTC	CALSKLSNTGNYKYVF	TGCGCTCTCTCGAAACTGAGTAATACAGGAAACTACAAATACGTCTTT	GAGTRLKVIA	GGAGCAGGTACCAGACTGAAGGTTATAGCAC	4749	5	clonotype3106	clonotype3106_consensus_1	1
AAAGCAACACGGTTTA-1	TRUE	AAAGCAACACGGTTTA-1_contig_1	TRUE	527	TRB	TRBV13-2		TRBJ2-4	TRBC2	TRUE	TRUE	EAAVTQSPRNKVAVTGGKVTLSCNQT	GAGGCTGCAGTCACCCAAAGCCCAAGAAACAAGGTGGCAGTAACAGGAGGAAAGGTGACATTGAGCTGTAATCAGACT	NNHNN	AATAACCACAACAAC	MYWYRQDTGHGLRLIHY	ATGTACTGGTATCGGCAGGACACGGGGCATGGGCTGAGGCTGATCCATTAT	SYGAGS	TCATATGGTGCTGGCAGC	TEKGDIPDGYKASRPSQENFSLILELATPSQTSVYF	ACTGAGAAAGGAGATATCCCTGATGGATACAAGGCCTCCAGACCAAGCCAAGAGAACTTCTCCCTCATTCTGGAGTTGGCTACCCCCTCTCAGACATCAGTGTACTTC	CASGDWGSQNTLYF	TGTGCCAGCGGTGACTGGGGGAGTCAAAACACCTTGTACTTT	GAGTRLSVL	GGTGCGGGCACCCGACTATCGGTGCTAG	14020	9	clonotype1271	clonotype1271_consensus_1	1
AAAGCAACACGGTTTA-1	TRUE	AAAGCAACACGGTTTA-1_contig_2	TRUE	672	TRA	TRAV9N-3		TRAJ56	TRAC	TRUE	TRUE	AQSVTQPDARVTVSEGVSLQLRCKYS	GCTCAGTCAGTGACGCAGCCCGATGCTCGTGTCACTGTCTCTGAAGGAGTCTCTCTGCAGCTGAGATGCAAGTATTCC	YFGTPY	TACTTTGGGACACCTTAT	LFWYVQYPRQGLQLLLK	CTGTTCTGGTATGTCCAGTACCCGCGGCAGGGGCTGCAGCTGCTCCTCAAG	YYPGDPVV	TACTATCCAGGAGACCCAGTGGTT	QGVNGFEAEFSKSNSSFHLRKASVHWSDSAVYF	CAAGGAGTGAATGGCTTTGAGGCTGAGTTCAGCAAGAGTAACTCTTCCTTCCACCTGCGGAAAGCCTCCGTGCACTGGAGCGACTCGGCTGTGTACTTC	CAVSAGATGGNNKLTF	TGTGCTGTGAGCGCGGGGGCTACTGGAGGCAATAATAAGCTGACTTTT	GQGTVLSVIP	GGTCAAGGAACCGTTCTGAGTGTTATACCAG	1484	1	clonotype1271	clonotype1271_consensus_2	1
AAAGCAACACTGTGTA-1	TRUE	AAAGCAACACTGTGTA-1_contig_1	TRUE	511	TRA	TRAV1		TRAJ33	TRAC	TRUE	TRUE	GQGVEQPDNLMSVEGTFARVNCTYS	GGACAGGGCGTGGAGCAGCCTGACAACTTGATGTCTGTAGAGGGAACCTTTGCTCGGGTCAACTGCACATACAGC	TSGFNG	ACCTCAGGGTTCAATGGG	LSWYQQREGHAPVFLSY	TTATCCTGGTACCAGCAACGTGAAGGCCACGCCCCCGTATTTCTTTCTTAT	VVLDGL	GTTGTTTTGGATGGTTTG	KDSGHFSTFLSRSNGYSYLLLTELQIKDSASYL	AAGGACAGTGGGCATTTCTCCACATTCCTGAGCCGCTCGAATGGGTACAGTTACCTGCTTCTGACAGAGCTCCAGATCAAAGACTCTGCCTCATACCTC	CAVRDSNYQLIW	TGTGCTGTGAGGGATAGCAACTATCAGTTGATCTGG	GSGTKLIIKP	GGCTCTGGGACCAAGCTAATTATAAAGCCAG	9530	8	clonotype3128	clonotype3128_consensus_2	1
AAAGCAACACTGTGTA-1	TRUE	AAAGCAACACTGTGTA-1_contig_2	TRUE	551	TRB	TRBV12-2+TRBV13-2	TRBD2	TRBJ2-3	TRBC2	TRUE	TRUE	EAAVTQSPRNKVAVTGGKVTLSCNQT	GAGGCTGCAGTCACCCAAAGCCCAAGAAACAAGGTGGCAGTAACAGGAGGAAAGGTGACATTGAGCTGTAATCAGACT	NNHNN	AATAACCACAACAAC	MYWYRQDTGHGLRLIHY	ATGTACTGGTATCGGCAGGACACGGGGCATGGGCTGAGGCTGATCCATTAT	SYGAGS	TCATATGGTGCTGGCAGC	TEKGDIPDGYKASRPSQENFSLILELATPSQTSVYF	ACTGAGAAAGGAGATATCCCTGATGGATACAAGGCCTCCAGACCAAGCCAAGAGAACTTCTCCCTCATTCTGGAGTTGGCTACCCCCTCTCAGACATCAGTGTACTTC	CASGDWGGGAETLYF	TGTGCCAGCGGCGACTGGGGGGGAGGGGCAGAAACGCTGTATTTT	GSGTRLTVL	GGCTCAGGAACCAGACTGACTGTTCTCG	3240	2	clonotype3128	clonotype3128_consensus_1	1
AAAGCAACATTTCACT-1	TRUE	AAAGCAACATTTCACT-1_contig_1	TRUE	502	TRA	TRAV1		TRAJ21	TRAC	TRUE	TRUE	GQGVEQPDNLMSVEGTFARVNCTYS	GGACAGGGCGTGGAGCAGCCTGACAACTTGATGTCTGTAGAGGGAACCTTTGCTCGGGTCAACTGCACATACAGC	TSGFNG	ACCTCAGGGTTCAATGGG	LSWYQQREGHAPVFLSY	TTATCCTGGTACCAGCAACGTGAAGGCCACGCCCCCGTATTTCTTTCTTAT	VVLDGL	GTTGTTTTGGATGGTTTG	KDSGHFSTFLSRSNGYSYLLLTELQIKDSASYL	AAGGACAGTGGGCATTTCTCCACATTCCTGAGCCGCTCGAATGGGTACAGTTACCTGCTTCTGACAGAGCTCCAGATCAAAGACTCTGCCTCATACCTC	CAVSMPNYNVLYF	TGTGCTGTGAGTATGCCTAATTACAACGTGCTTTACTTC	GSGTKLTVEP	GGATCTGGCACCAAACTCACTGTAGAGCCAA	1317	6	clonotype2849	clonotype2849_consensus_2	1
AAAGCAACATTTCACT-1	TRUE	AAAGCAACATTTCACT-1_contig_2	TRUE	707	TRB	TRBV19		TRBJ2-4	TRBC2	TRUE	TRUE	GGIITQTPKFLIGQEGQKLTLKCQQN	GGTGGCATCATTACTCAGACACCCAAATTCCTGATTGGTCAGGAAGGGCAAAAACTGACCTTGAAATGTCAACAGAAT	FNHDT	TTCAATCATGATACA	MYWYRQDSGKGLRLIYY	ATGTACTGGTACCGACAGGATTCAGGGAAAGGATTGAGACTGATCTACTAT	SITEND	TCAATAACTGAAAACGAT	LQKGDLSEGYDASREKKSSFSLTVTSAQKNEMAVFL	CTTCAAAAAGGCGATCTATCTGAAGGCTATGATGCGTCTCGAGAGAAGAAGTCATCTTTTTCTCTCACTGTGACATCTGCCCAGAAGAACGAGATGGCCGTTTTTCTC	CASSPPGTGGSQNTLYF	TGTGCCAGCAGTCCTCCCGGGACTGGGGGTAGTCAAAACACCTTGTACTTT	GAGTRLSVL	GGTGCGGGCACCCGACTATCGGTGCTAG	10205	11	clonotype2849	clonotype2849_consensus_1	1
AAAGCAAGTGGCGAAT-1	TRUE	AAAGCAAGTGGCGAAT-1_contig_1	TRUE	565	TRB	TRBV30		TRBJ1-3	TRBC1	TRUE	TRUE	SVLLYQKPNRDICQSGTSLKIQCVAD	AGTGTCCTCCTCTACCAAAAGCCAAACAGGGACATCTGTCAAAGTGGCACTTCACTGAAAATCCAGTGTGTGGCTGAC	SQVVS	AGTCAAGTTGTTTCG	MFWYQQFQEQSLMLMAT	ATGTTTTGGTACCAACAGTTCCAGGAACAGAGCTTGATGCTCATGGCAACT	ANEGSEA	GCAAATGAAGGCTCTGAAGCC	TYESGFTKDKFPISRPNLTFSTLTVNNARPGDSSIYF	ACATACGAGAGTGGATTCACCAAGGACAAGTTTCCAATCAGCCGGCCAAACCTAACATTCTCAACGTTGACAGTGAACAATGCAAGGCCTGGAGACAGCAGTATCTATTTC	CSSRRTDSGNTLYF	TGTAGTTCTAGAAGGACAGATTCTGGAAATACGCTCTATTTT	GEGSRLIVV	GGAGAAGGAAGCCGGCTCATTGTTGTAG	10488	8	clonotype660	clonotype660_consensus_2	1
AAAGCAAGTGGCGAAT-1	TRUE	AAAGCAAGTGGCGAAT-1_contig_2	TRUE	695	TRB	TRBV19		TRBJ2-2	TRBC2	TRUE	TRUE	GGIITQTPKFLIGQEGQKLTLKCQQN	GGTGGCATCATTACTCAGACACCCAAATTCCTGATTGGTCAGGAAGGGCAAAAACTGACCTTGAAATGTCAACAGAAT	FNHDT	TTCAATCATGATACA	MYWYRQDSGKGLRLIYY	ATGTACTGGTACCGACAGGATTCAGGGAAAGGATTGAGACTGATCTACTAT	SITEND	TCAATAACTGAAAACGAT	LQKGDLSEGYDASREKKSSFSLTVTSAQKNEMAVFL	CTTCAAAAAGGCGATCTATCTGAAGGCTATGATGCGTCTCGAGAGAAGAAGTCATCTTTTTCTCTCACTGTGACATCTGCCCAGAAGAACGAGATGGCCGTTTTTCTC	CASSIGDTGQLYF	TGTGCCAGCAGTATTGGGGACACCGGGCAGCTCTACTTT	GEGSKLTVL	GGTGAAGGCTCAAAGCTGACAGTGCTGG	3163	3	clonotype660	clonotype660_consensus_1	1
AAAGCAAGTGGCGAAT-1	TRUE	AAAGCAAGTGGCGAAT-1_contig_3	TRUE	492	TRA	TRAV1		TRAJ33	TRAC	TRUE	TRUE	GQGVEQPDNLMSVEGTFARVNCTYS	GGACAGGGCGTGGAGCAGCCTGACAACTTGATGTCTGTAGAGGGAACCTTTGCTCGGGTCAACTGCACATACAGC	TSGFNG	ACCTCAGGGTTCAATGGG	LSWYQQREGHAPVFLSY	TTATCCTGGTACCAGCAACGTGAAGGCCACGCCCCCGTATTTCTTTCTTAT	VVLDGL	GTTGTTTTGGATGGTTTG	KDSGHFSTFLSRSNGYSYLLLTELQIKDSASYL	AAGGACAGTGGGCATTTCTCCACATTCCTGAGCCGCTCGAATGGGTACAGTTACCTGCTTCTGACAGAGCTCCAGATCAAAGACTCTGCCTCATACCTC	CAVRDSNYQLIW	TGTGCTGTGAGGGATAGCAACTATCAGTTGATCTGG	GSGTKLIIKP	GGCTCTGGGACCAAGCTAATTATAAAGCCAG	4510	5	clonotype660	clonotype660_consensus_3	1
AAAGCAAGTTAAGACA-1	TRUE	AAAGCAAGTTAAGACA-1_contig_1	TRUE	564	TRB	TRBV12-2+TRBV13-2		TRBJ2-1	TRBC2	TRUE	TRUE	EAAVTQSPRNKVAVTGGKVTLSCNQT	GAGGCTGCAGTCACCCAAAGCCCAAGAAACAAGGTGGCAGTAACAGGAGGAAAGGTGACATTGAGCTGTAATCAGACT	NNHNN	AATAACCACAACAAC	MYWYRQDTGHGLRLIHY	ATGTACTGGTATCGGCAGGACACGGGGCATGGGCTGAGGCTGATCCATTAT	SYGAGS	TCATATGGTGCTGGCAGC	TEKGDIPDGYKASRPSQENFSLILELATPSQTSVYF	ACTGAGAAAGGAGATATCCCTGATGGATACAAGGCCTCCAGACCAAGCCAAGAGAACTTCTCCCTCATTCTGGAGTTGGCTACCCCCTCTCAGACATCAGTGTACTTC	CASGDAGGTEQFF	TGTGCCAGCGGTGATGCAGGGGGGACTGAGCAGTTCTTC	GPGTRLTVL	GGACCAGGGACACGACTCACCGTCCTAG	14495	15	clonotype2978	clonotype2978_consensus_1	1
AAAGCAAGTTAAGACA-1	TRUE	AAAGCAAGTTAAGACA-1_contig_2	TRUE	551	TRA	TRAV11		TRAJ18	TRAC	TRUE	TRUE	KTQVEQSPQSLVVRQGENCVLQCNYS	AAGACCCAAGTGGAGCAGAGTCCTCAGTCCCTGGTTGTCCGTCAGGGAGAGAACTGCGTCCTTCAATGTAATTACAGT	VTPDNH	GTGACCCCCGACAACCAC	LRWFKQDTGKGLVSLTV	TTAAGGTGGTTCAAACAGGACACAGGCAAAGGTCTTGTGTCCCTGACAGTC	LVHENDK	CTGGTTCATGAAAATGACAAA	TSNGRYSATLDKDAKHSTLHITATLLDDTATYI	ACGTCAAATGGGAGATACTCAGCAACTCTGGATAAAGATGCTAAGCACAGCACGCTGCACATCACAGCCACCCTGCTGGATGACACTGCCACCTACATC	CVVGDRGSALGRLHF	TGTGTGGTGGGAGATAGAGGTTCAGCCTTAGGGAGGCTGCATTTT	GAGTQLIVIP	GGAGCTGGGACTCAGCTGATTGTCATACCTG	2054	2	clonotype2978	clonotype2978_consensus_2	1
AAAGCAATCATGTAGC-1	TRUE	AAAGCAATCATGTAGC-1_contig_1	TRUE	530	TRB	TRBV14		TRBJ1-3	TRBC1	TRUE	TRUE	EAGVTQSPRYAVLQEGQAVSFWCDPI	GAAGCTGGAGTCACCCAGTCTCCCAGATATGCAGTCCTACAGGAAGGGCAAGCTGTTTCCTTTTGGTGTGACCCTATT	SGHDT	TCTGGACATGATACC	LYWYQQPRDQGPQLLVY	CTTTACTGGTATCAGCAGCCCAGAGACCAGGGGCCCCAGCTTCTAGTTTAC	FRDEAV	TTTCGGGATGAGGCTGTT	IDNSQLPSDRFSAVRPKGTNSTLKIQSAKQGDTATYL	ATAGATAATTCACAGTTGCCCTCGGATCGATTTTCTGCTGTGAGGCCTAAAGGAACTAACTCCACTCTCAAGATCCAGTCTGCAAAGCAGGGCGACACAGCCACCTATCTC	CASTLTNSGNTLYF	TGTGCCAGCACCCTGACAAATTCTGGAAATACGCTCTATTTT	GEGSRLIVV	GGAGAAGGAAGCCGGCTCATTGTTGTAG	9712	14	clonotype2127	clonotype2127_consensus_1	1
AAAGCAATCATGTAGC-1	TRUE	AAAGCAATCATGTAGC-1_contig_2	TRUE	651	TRA	TRAV5N-4		TRAJ35	TRAC	TRUE	TRUE	GEQVEQLPSILRVQEGSSASINCTYE	GGCGAGCAGGTGGAGCAGCTTCCTTCCATCCTGAGAGTCCAGGAGGGATCCAGTGCCAGCATCAACTGCACTTATGAG	NSASNY	AACAGTGCCTCCAACTAC	FPWYKQEPGENPKLIID	TTCCCTTGGTATAAGCAAGAACCTGGAGAGAATCCTAAGCTCATCATTGAC	IRSNMER	ATTCGTTCAAATATGGAAAGA	KQTQGLIVLLDKKAKRFSLHITDTQPGDSAMYF	AAGCAGACCCAAGGACTCATCGTTTTACTGGATAAGAAAGCCAAACGCTTCTCCCTGCACATCACAGACACCCAGCCTGGAGACTCAGCCATGTACTTC	CAASKTGFASALTF	TGTGCTGCAAGCAAGACAGGCTTTGCAAGTGCGCTGACATTT	GSGTKVIVLPY	GGATCTGGCACAAAAGTCATTGTTCTACCATACA	8409	15	clonotype2127	clonotype2127_consensus_2	1
AAAGTAGAGAAGATTC-1	TRUE	AAAGTAGAGAAGATTC-1_contig_1	TRUE	659	TRA	TRAV5N-4		TRAJ13	TRAC	TRUE	TRUE	GEQVEQLPSILRVQEGSSASINCTYE	GGCGAGCAGGTGGAGCAGCTTCCTTCCATCCTGAGAGTCCAGGAGGGATCCAGTGCCAGCATCAACTGCACTTATGAG	NSASNY	AACAGTGCCTCCAACTAC	FPWYKQEPGENPKLIID	TTCCCTTGGTATAAGCAAGAACCTGGAGAGAATCCTAAGCTCATCATTGAC	IRSNMER	ATTCGTTCAAATATGGAAAGA	KQTQGLIVLLDKKAKRFSLHITDTQPGDSAMYF	AAGCAGACCCAAGGACTCATCGTTTTACTGGATAAGAAAGCCAAACGCTTCTCCCTGCACATCACAGACACCCAGCCTGGAGACTCAGCCATGTACTTC	CAASVGSGTYQRF	TGTGCTGCAAGTGTGGGTTCTGGGACTTACCAGAGGTTT	GTGTKLQVVP	GGAACTGGGACAAAACTCCAAGTCGTTCCAA	8032	9	clonotype2429	clonotype2429_consensus_2	1
AAAGTAGAGAAGATTC-1	TRUE	AAAGTAGAGAAGATTC-1_contig_2	TRUE	657	TRB	TRBV2		TRBJ1-4	TRBC1	TRUE	TRUE	DPKIIQKPKYLVAVTGSEKILICEQY	GACCCGAAAATTATCCAGAAACCAAAATATCTGGTGGCAGTCACAGGGAGCGAAAAAATCCTGATATGCGAACAGTAT	LGHNA	CTAGGCCACAATGCT	MYWYRQSAKKPLEFMFS	ATGTATTGGTATAGACAAAGTGCTAAGAAGCCTCTAGAGTTCATGTTTTCC	YSYQKL	TACAGCTATCAAAAACTT	MDNQTASSRFQPQSSKKNHLDLQITALKPDDSATYF	ATGGACAATCAGACTGCCTCAAGTCGCTTCCAACCTCAAAGTTCAAAGAAAAACCATTTAGACCTTCAGATCACAGCTCTAAAGCCTGATGACTCGGCCACATACTTC	CASSQDRAGTNERLFF	TGTGCCAGCAGCCAAGATCGCGCAGGGACCAACGAAAGATTATTTTTC	GHGTKLSVL	GGTCATGGAACCAAGCTGTCTGTCCTGG	1667	2	clonotype2429	clonotype2429_consensus_1	1
AAAGTAGAGAGTGACC-1	TRUE	AAAGTAGAGAGTGACC-1_contig_1	TRUE	606	TRB	TRBV12-1		TRBJ2-7	TRBC2	TRUE	TRUE	DSGVVQSPRHIIKEKGGRSVLTCIPI	GATTCTGGGGTTGTCCAGTCTCCAAGACACATAATCAAAGAAAAGGGAGGAAGGTCCGTTCTGACGTGTATTCCCATC	SGHSN	TCTGGACATAGCAAT	VVWYQQTLGKELKFLIQ	GTGGTCTGGTACCAGCAGACTCTGGGGAAGGAATTAAAGTTCCTTATTCAG	HYEKVE	CATTATGAAAAGGTGGAG	RDKGFLPSRFSVQQFDDYHSEMNMSALELEDSAMYF	AGAGACAAAGGATTCCTACCCAGCAGATTCTCAGTCCAACAGTTTGATGACTATCACTCTGAAATGAACATGAGTGCCTTGGAACTGGAGGACTCTGCTATGTACTTC	CASSRDWGYSYEQYF	TGTGCCAGCTCTCGGGACTGGGGGTACTCCTATGAACAGTACTTC	GPGTRLTVL	GGTCCCGGCACCAGGCTCACGGTTTTAG	9239	9	clonotype3126	clonotype3126_consensus_1	1
AAAGTAGAGCAGACTG-1	TRUE	AAAGTAGAGCAGACTG-1_contig_1	TRUE	638	TRB	TRBV12-2+TRBV13-2		TRBJ1-4	TRBC1	TRUE	TRUE	EAAVTQSPRNKVAVTGGKVTLSCNQT	GAGGCTGCAGTCACCCAAAGCCCAAGAAACAAGGTGGCAGTAACAGGAGGAAAGGTGACATTGAGCTGTAATCAGACT	NNHNN	AATAACCACAACAAC	MYWYRQDTGHGLRLIHY	ATGTACTGGTATCGGCAGGACACGGGGCATGGGCTGAGGCTGATCCATTAT	SYGAGS	TCATATGGTGCTGGCAGC	TEKGDIPDGYKASRPSQENFSLILELATPSQTSVYF	ACTGAGAAAGGAGATATCCCTGATGGATACAAGGCCTCCAGACCAAGCCAAGAGAACTTCTCCCTCATTCTGGAGTTGGCTACCCCCTCTCAGACATCAGTGTACTTC	CASGEMTDGERLFF	TGTGCCAGCGGTGAGATGACAGATGGCGAAAGATTATTTTTC	GHGTKLSVL	GGTCATGGAACCAAGCTGTCTGTCCTGG	3451	3	clonotype2993	clonotype2993_consensus_1	1
AAAGTAGAGCTGTTCA-1	TRUE	AAAGTAGAGCTGTTCA-1_contig_1	TRUE	543	TRB	TRBV16		TRBJ1-4	TRBC1	TRUE	TRUE	NAGVIQTPRHKVTGKGQEATLWCEPI	AATGCTGGTGTCATCCAAACACCTAGGCACAAGGTGACAGGGAAGGGACAAGAAGCAACTCTGTGGTGTGAGCCAATT	SGHSA	TCAGGACATAGTGCT	VFWYRQTIVQGLEFLTY	GTTTTCTGGTACAGACAGACCATTGTGCAGGGCCTGGAGTTCCTGACTTAC	FRNQAP	TTTCGAAATCAAGCTCCT	IDDSGMPKERFSAQMPNQSHSTLKIQSTQPQDSAVYL	ATAGATGATTCAGGGATGCCCAAGGAACGATTCTCAGCTCAGATGCCCAATCAGTCGCACTCAACTCTGAAGATCCAGAGCACGCAACCCCAGGACTCAGCGGTGTATCTT	CASSLENERLFF	TGTGCAAGCAGCTTAGAAAACGAAAGATTATTTTTC	GHGTKLSVL	GGTCATGGAACCAAGCTGTCTGTCCTGG	4277	3	clonotype1313	clonotype1313_consensus_1	1
AAAGTAGAGCTGTTCA-1	TRUE	AAAGTAGAGCTGTTCA-1_contig_2	TRUE	556	TRA	TRAV14N-1		TRAJ34	TRAC	TRUE	TRUE	QQQVRQSPQSLTVWEGETAILNCSYE	CAGCAGCAGGTGAGACAAAGTCCCCAATCTCTGACAGTCTGGGAAGGAGAGACCGCAATTCTGAACTGCAGTTATGAG	DSTFNY	GACAGCACTTTTAACTAC	FPWYQQFPGEGPALLIS	TTCCCATGGTACCAGCAGTTCCCTGGGGAAGGCCCTGCACTCCTGATATCC	ISSVSDK	ATAAGTTCAGTGTCCGATAAA	KEDGRFTIFFNKREKKLSLHITDSQPGDSATYF	AAGGAAGATGGACGATTCACAATCTTCTTCAATAAAAGGGAGAAAAAGCTCTCCTTGCACATCACAGACTCTCAGCCTGGAGACTCAGCCACCTACTTC	CAASSNTDKVVF	TGTGCAGCGAGTTCCAATACCGACAAAGTCGTCTTT	GTGTRLQVSP	GGAACAGGGACCAGATTACAAGTCTCACCAA	1381	1	clonotype1313	clonotype1313_consensus_2	1
AAAGTAGAGTGTCCCG-1	TRUE	AAAGTAGAGTGTCCCG-1_contig_1	TRUE	590	TRB	TRBV3		TRBJ2-7	TRBC2	TRUE	TRUE	GPKVLQIPSHQIIDMGQMVTLNCDPV	GGACCCAAAGTCTTACAGATCCCAAGTCATCAAATAATAGATATGGGGCAGATGGTGACCCTCAATTGTGACCCAGTT	SNHLY	TCTAATCACCTATAT	FYWYKQILGQQMEFLVN	TTTTATTGGTATAAACAGATTTTAGGACAGCAGATGGAGTTTCTGGTTAAT	FYNGKV	TTCTACAATGGTAAAGTC	MEKSKLFKDQFSVERPDGSYFTLKIQPTALEDSAVYF	ATGGAGAAGTCTAAACTGTTTAAGGATCAGTTTTCAGTTGAAAGACCAGATGGTTCATATTTCACTCTGAAAATCCAACCCACAGCACTGGAGGACTCAGCTGTGTACTTC	CASSLAEQYF	TGTGCCAGCAGCTTAGCTGAACAGTACTTC	GPGTRLTVL	GGTCCCGGCACCAGGCTCACGGTTTTAG	30219	24	clonotype545	clonotype545_consensus_1	1
AAAGTAGAGTGTCCCG-1	TRUE	AAAGTAGAGTGTCCCG-1_contig_2	TRUE	559	TRA	TRAV12-1		TRAJ23	TRAC	TRUE	TRUE	GDSVTQTEGLVTVTEGLPVKLNCTYQ	GGAGACTCCGTGACCCAGACAGAAGGCCTGGTCACTGTCACCGAGGGGTTGCCTGTGAAGCTGAACTGCACCTATCAG	TTYLTIA	ACTACTTATTTAACTATTGCC	FFWYVQYLNEAPQVLLR	TTTTTCTGGTATGTGCAATATCTCAACGAAGCCCCTCAGGTACTCCTGCGG	SSTDNKR	AGCTCCACAGACAACAAGAGG	TEHQGFHATLHKSSSSFHLQKSSAQLSDSALYY	ACCGAGCACCAAGGGTTCCACGCCACTCTCCATAAGAGCAGCAGCTCCTTCCATCTGCAGAAGTCCTCAGCGCAGCTGTCAGACTCTGCCCTGTACTAC	CALMNYNQGKLIF	TGTGCTCTCATGAATTATAACCAGGGGAAGCTTATCTTT	GQGTKLSIKP	GGACAGGGAACCAAGTTATCTATCAAGCCCA	5637	5	clonotype545	clonotype545_consensus_2	1
AAAGTAGCAGATGGCA-1	TRUE	AAAGTAGCAGATGGCA-1_contig_1	TRUE	558	TRA	TRAV4-3		TRAJ15	TRAC	TRUE	TRUE	GDKVKQSPSALSLQEGTNSALRCNFS	GGAGATAAGGTGAAGCAAAGTCCCTCAGCGCTGAGTCTCCAAGAGGGAACCAATTCTGCTCTGAGATGCAATTTTTCT	IAATT	ATCGCCGCGACAACT	VQWFLQNPRGSLINLFY	GTGCAGTGGTTCCTACAGAATCCCAGGGGCAGCCTCATCAATCTTTTTTAC	LVPGT	CTGGTTCCAGGAACA	KENGRLKSTFNSKESYSTLHIRDAQLEDSGTYF	AAGGAGAATGGGAGGTTAAAGTCAACATTCAATTCTAAGGAGAGCTACAGCACCCTGCACATCAGGGATGCCCAGCTGGAGGACTCAGGCACTTACTTC	CAAALYQGGRALIF	TGTGCTGCTGCCCTATACCAGGGAGGCAGAGCTCTGATATTT	GTGTTVSVSP	GGAACAGGAACCACGGTATCAGTCAGCCCCA	22147	17	clonotype347	clonotype347_consensus_2	1
AAAGTAGCAGATGGCA-1	TRUE	AAAGTAGCAGATGGCA-1_contig_2	TRUE	530	TRB	TRBV20		TRBJ2-7	TRBC2	TRUE	TRUE	GALVYQYPRRTICKSGTSMRMECQAV	GGAGCACTCGTCTATCAATATCCCAGAAGAACCATCTGTAAGAGTGGAACTTCCATGAGGATGGAGTGTCAAGCTGTG	GFQATS	GGTTTTCAGGCAACTTCT	VAWYRQSPQKTFELIAL	GTAGCTTGGTATCGTCAATCGCCTCAAAAGACATTTGAACTGATAGCACTT	STVNSAI	TCTACTGTGAACTCAGCAATC	KYEQNFTQEKFPISHPNLSFSSMTVLNAYLEDRGLYL	AAATATGAACAAAATTTTACCCAGGAAAAATTTCCCATCAGTCATCCCAACTTATCCTTTTCATCTATGACAGTTTTAAATGCATATCTTGAAGACAGAGGCTTATATCTC	CGARLGSYEQYF	TGTGGTGCCAGACTGGGTTCTTATGAACAGTACTTC	GPGTRLTVL	GGTCCCGGCACCAGGCTCACGGTTTTAG	31767	21	clonotype347	clonotype347_consensus_1	1
AAAGTAGGTGGTACAG-1	TRUE	AAAGTAGGTGGTACAG-1_contig_1	TRUE	621	TRA	TRAV7N-4		TRAJ43	TRAC	TRUE	TRUE	QQKVQQSPESLSVPEGGMASLNCTSS	CAGCAGAAGGTGCAGCAGAGCCCAGAATCCCTCAGTGTCCCAGAGGGAGGCATGGCCTCTCTCAACTGCACTTCAAGT	DRNFQY	GATCGTAATTTTCAGTAT	FWWYRQHSGEGPKALMS	TTCTGGTGGTACAGACAGCATTCTGGAGAAGGCCCCAAAGCACTGATGTCC	IFSDGD	ATCTTCTCTGATGGTGAC	KKEGRFTAHLNKASLHVSLHIRDSQPSDSALYF	AAGAAGGAAGGCAGATTCACAGCTCACCTCAATAAGGCCAGCCTGCATGTTTCCCTGCACATCAGAGACTCCCAGCCCAGTGACTCTGCTCTCTACTTC	CAVERNNNNAPRF	TGTGCAGTTGAGCGCAATAACAACAATGCCCCACGATTT	GAGTKLTVKP	GGAGCGGGAACCAAATTAACAGTAAAACCAA	3624	3	clonotype1098	clonotype1098_consensus_2	1
AAAGTAGGTGGTACAG-1	TRUE	AAAGTAGGTGGTACAG-1_contig_2	TRUE	528	TRB	TRBV10		TRBJ2-7	TRBC2	TRUE	TRUE	ETAVFQTPNYHVTQVGNEVSFNCKQT	GAGACGGCTGTTTTCCAGACTCCAAACTATCATGTCACACAGGTGGGAAATGAAGTGTCTTTCAATTGTAAGCAAACT	LGHDT	CTGGGCCACGATACT	MYWYKQDSKKLLKIMFS	ATGTATTGGTACAAGCAAGACTCTAAGAAATTGCTGAAGATTATGTTTAGC	YNNKQL	TACAATAATAAGCAACTC	IVNETVPRRFSPQSSDKAHLNLRIKSVEPEDSAVYL	ATTGTAAACGAAACAGTTCCAAGGCGCTTCTCACCTCAGTCTTCAGATAAAGCTCATTTGAATCTTCGAATCAAGTCTGTAGAGCCGGAGGACTCTGCTGTGTATCTC	CASSYRGAIEQYF	TGTGCCAGCAGCTATAGGGGGGCGATCGAACAGTACTTC	GPGTRLTVL	GGTCCCGGCACCAGGCTCACGGTTTTAG	2182	3	clonotype1098	clonotype1098_consensus_1	1
AAATGCCAGGTGTTAA-1	TRUE	AAATGCCAGGTGTTAA-1_contig_1	TRUE	526	TRA	TRAV6N-7		TRAJ53	TRAC	TRUE	TRUE	GDSVTQTEGQVALSEEDFLTIHCNYS	GGGGACTCAGTGACTCAGACGGAAGGTCAAGTGGCCCTCTCAGAAGAGGACTTTCTTACGATACACTGCAACTACTCA	ASGYPA	GCCTCAGGGTACCCAGCT	LFWYVQYPGEGPQFLFR	CTGTTCTGGTATGTGCAGTATCCCGGAGAAGGGCCACAGTTCCTCTTTAGA	ASRDKEK	GCCTCAAGGGACAAAGAGAAA	GSSRGFEATYNKEATSFHLQKASVQESDSAVYY	GGAAGCAGCAGAGGGTTTGAAGCCACATACAATAAAGAAGCCACCTCCTTCCACTTGCAGAAAGCCTCAGTGCAAGAGTCAGACTCGGCTGTGTACTAC	CALSESGGSNYKLTF	TGCGCTCTGAGTGAAAGTGGAGGCAGCAATTACAAACTGACATTT	GKGTLLTVTP	GGGAAAGGAACTCTCTTAACTGTGACTCCAA	5934	4	clonotype2168	clonotype2168_consensus_2	1
AAATGCCAGGTGTTAA-1	TRUE	AAATGCCAGGTGTTAA-1_contig_2	TRUE	525	TRB	TRBV5		TRBJ2-1	TRBC2	TRUE	TRUE	NTKITQSPRYLILGRANKSLECEQH	AACACTAAAATTACTCAGTCACCAAGATATCTAATCCTGGGAAGAGCAAATAAGTCTTTGGAATGTGAGCAACAT	LGHNA	CTGGGACATAATGCT	MYWYKQSAEKPPELMFL	ATGTACTGGTATAAACAGAGCGCTGAGAAGCCGCCAGAGCTCATGTTTCTC	YNLKQL	TACAATCTTAAACAGTTG	IRNETVPSRFIPECPDSSKLLLHISAVDPEDSAVYF	ATTCGAAATGAGACGGTGCCCAGTCGTTTTATACCTGAATGCCCAGACAGCTCCAAGCTACTTTTACATATATCTGCCGTGGATCCAGAAGACTCAGCTGTCTATTTT	CASSQAGWVNYAEQFF	TGTGCCAGCAGCCAAGCGGGCTGGGTTAACTATGCTGAGCAGTTCTTC	GPGTRLTVL	GGACCAGGGACACGACTCACCGTCCTAG	12329	14	clonotype2168	clonotype2168_consensus_1	1
AAATGCCCATACTACG-1	TRUE	AAATGCCCATACTACG-1_contig_1	TRUE	547	TRB	TRBV10		TRBJ2-3	TRBC2	TRUE	TRUE	ETAVFQTPNYHVTQVGNEVSFNCKQT	GAGACGGCTGTTTTCCAGACTCCAAACTATCATGTCACACAGGTGGGAAATGAAGTGTCTTTCAATTGTAAGCAAACT	LGHDT	CTGGGCCACGATACT	MYWYKQDSKKLLKIMFS	ATGTATTGGTACAAGCAAGACTCTAAGAAATTGCTGAAGATTATGTTTAGC	YNNKQL	TACAATAATAAGCAACTC	IVNETVPRRFSPQSSDKAHLNLRIKSVEPEDSAVYL	ATTGTAAACGAAACAGTTCCAAGGCGCTTCTCACCTCAGTCTTCAGATAAAGCTCATTTGAATCTTCGAATCAAGTCTGTAGAGCCGGAGGACTCTGCTGTGTATCTC	CASSGDWGSAETLYF	TGTGCCAGCAGCGGGGACTGGGGGAGTGCAGAAACGCTGTATTTT	GSGTRLTVL	GGCTCAGGAACCAGACTGACTGTTCTCG	12603	14	clonotype9	clonotype9_consensus_1	1
AAATGCCCATACTACG-1	TRUE	AAATGCCCATACTACG-1_contig_2	TRUE	537	TRA	TRAV6-3		TRAJ37	TRAC	TRUE	TRUE	GDSVIQMQGQVTLSENDFLFINCTYS	GGAGACTCAGTGATCCAGATGCAAGGTCAAGTGACCCTTTCAGAAAATGACTTCTTATTTATAAACTGCACTTATTCA	TTGYPT	ACCACAGGGTACCCGACT	LFWYVQYSGEGPQLLLQ	CTTTTCTGGTATGTCCAATATTCTGGAGAAGGTCCACAGCTCCTTCTGCAA	VTTANNK	GTCACAACTGCCAACAACAAG	GSSRGFEATYDKGTTSFHLQKTSVQEIDSAVYY	GGAAGCAGCAGAGGTTTTGAAGCTACATATGATAAAGGAACCACTTCCTTCCACTTGCAGAAAACCTCAGTGCAAGAGATAGATTCGGCTGTGTACTAC	CAMRDWAGNTRKLIF	TGTGCTATGAGAGATTGGGCAGGCAATACTAGAAAACTCATCTTT	GLGTTLQVQP	GGGCTGGGGACAACTTTACAAGTGCAACCAG	7804	6	clonotype9	clonotype9_consensus_3	1
AAATGCCCATACTACG-1	TRUE	AAATGCCCATACTACG-1_contig_3	TRUE	600	TRA	TRAV12N-2		TRAJ13	TRAC	TRUE	TRUE	GDSVTQTEGLVTLTKGLPVMLNCTYQ	GGAGACTCAGTGACCCAGACAGAAGGCCTGGTCACTCTCACCAAGGGGTTGCCTGTGATGCTGAACTGCACCTATCAG	TTYSPF	ACTACTTACTCACCTTTC	LFWYVQHLNEAPKLLLK	CTTTTCTGGTATGTGCAACATCTCAACGAAGCCCCTAAGCTACTCCTGAAG	SSTDNKR	AGCTCCACAGACAACAAGAGG	TEHQGFYATLHKSSSSFHLQKSSVQLSDSALYF	ACCGAGCACCAAGGGTTCTACGCCACTCTCCATAAGAGCAGCAGCTCCTTCCATCTGCAGAAGTCCTCAGTGCAGCTGTCAGACTCTGCCCTGTACTTC	CALSDPNSGTYQRF	TGTGCTTTGAGTGACCCTAATTCTGGGACTTACCAGAGGTTT	GTGTKLQVVP	GGAACTGGGACAAAACTCCAAGTCGTTCCAA	4978	4	clonotype9	clonotype9_consensus_2	1
AAATGCCCATAGAAAC-1	TRUE	AAATGCCCATAGAAAC-1_contig_1	TRUE	636	TRA	TRAV12-3		TRAJ7	TRAC	TRUE	TRUE	GDSVTQTEGLVTLTEGLPVMLNCTYQ	GGAGACTCCGTGACCCAGACAGAAGGCCTGGTCACTCTCACAGAAGGGTTGCCTGTGATGCTGAACTGCACCTATCAG	TIYSNAF	ACTATTTACTCAAATGCTTTC	LFWYVHYLNESPWLLLR	CTTTTCTGGTATGTGCACTATCTCAATGAATCCCCTTGGCTACTCCTGCGG	SSTDNKR	AGCTCCACAGACAACAAGAGG	TEHQGFHATLHKSSSSFHLQKSSAQLSDSALYY	ACCGAGCACCAAGGGTTCCACGCCACTCTCCATAAGAGCAGCAGCTCCTTCCATCTGCAGAAGTCCTCAGCGCAGCTGTCAGACTCTGCCCTGTACTAC	CALSEDSNNRLTL	TGTGCTTTGAGTGAGGACAGCAACAACAGACTTACTTTG	GKGTQVVVLP	GGGAAGGGAACCCAGGTGGTGGTGTTACCAA	3344	3	clonotype815	clonotype815_consensus_2	1
AAATGCCCATAGAAAC-1	TRUE	AAATGCCCATAGAAAC-1_contig_2	TRUE	569	TRA	TRAV3-3		TRAJ4	TRAC	TRUE	TRUE	GEQVEQRPPHLSVREGDSAVITCTYT	GGCGAGCAGGTGGAGCAGCGCCCTCCTCACCTGAGTGTCCGGGAGGGAGACAGTGCCGTTATCACCTGCACCTACACA	DPNSYY	GACCCTAACAGTTATTAC	FFWYKQEPGASLQLLMK	TTCTTCTGGTACAAGCAAGAGCCGGGGGCAAGTCTTCAGTTGCTTATGAAG	VFSSTEI	GTTTTCTCAAGTACGGAAATA	NEGQGFTVLLNKKDKRLSLNLTAAHPGDSAAYF	AACGAAGGACAAGGATTCACTGTCCTACTGAACAAGAAAGACAAACGACTCTCTCTGAACCTCACAGCTGCCCATCCTGGGGACTCAGCCGCGTACTTC	CAVRMLSGSFNKLTF	TGCGCAGTCAGGATGTTATCTGGTAGCTTCAATAAGTTGACCTTT	GAGTRLAVCP	GGAGCAGGGACCAGACTGGCTGTGTGCCCAT	4870	6	clonotype815	clonotype815_consensus_3	1
AAATGCCCATAGAAAC-1	TRUE	AAATGCCCATAGAAAC-1_contig_3	TRUE	527	TRB	TRBV31		TRBJ2-5	TRBC2	TRUE	TRUE	AQTIHQWPVAEIKAVGSPLSLGCTIK	GCTCAGACTATCCATCAATGGCCAGTTGCCGAGATCAAGGCTGTGGGCAGCCCACTGTCTCTGGGGTGTACCATAAAG	GKSSPN	GGGAAATCAAGCCCTAAC	LYWYWQATGGTLQQLFY	CTCTACTGGTACTGGCAGGCCACAGGAGGCACCCTCCAGCAACTCTTCTAC	SITVG	TCTATTACTGTTGGC	QVESVVQLNLSASRPKDDQFILSTEKLLLSHSGFYL	CAGGTAGAGTCGGTGGTGCAACTGAACCTCTCAGCTTCCAGGCCGAAGGACGACCAATTCATCCTAAGCACGGAGAAGCTGCTTCTCAGCCACTCTGGCTTCTACCTC	CAWSLGWGQDTQYF	TGTGCCTGGAGTCTAGGCTGGGGCCAAGACACCCAGTACTTT	GPGTRLLVL	GGGCCAGGCACTCGGCTCCTCGTGTTAG	6080	3	clonotype815	clonotype815_consensus_1	1
AAATGCCCATCACCCT-1	TRUE	AAATGCCCATCACCCT-1_contig_1	TRUE	562	TRB	TRBV1		TRBJ2-5	TRBC2	TRUE	TRUE	VTLLEQNPRWRLVPRGQAVNLRCILK	GTGACTTTGCTGGAGCAAAACCCAAGGTGGCGTCTGGTACCACGTGGTCAAGCTGTGAACCTACGCTGCATCTTGAAG	NSQYPW	AATTCCCAGTATCCCTGG	MSWYQQDLQKQLQWLFT	ATGAGCTGGTATCAGCAGGATCTCCAAAAGCAACTACAGTGGCTGTTCACT	LRSPGD	CTGCGGAGTCCTGGGGAC	KEVKSLPGADYLATRVTDTELRLQVANMSQGRTLY	AAAGAGGTCAAATCTCTTCCCGGTGCTGATTACCTGGCCACACGGGTCACTGATACGGAGCTGAGGCTGCAAGTGGCCAACATGAGCCAGGGCAGAACCTTGTAC	CTCSADRDTQYF	TGCACCTGCAGTGCAGATCGGGACACCCAGTACTTT	GPGTRLLVL	GGGCCAGGCACTCGGCTCCTCGTGTTAG	26212	20	clonotype1788	clonotype1788_consensus_1	1
AAATGCCCATCACCCT-1	TRUE	AAATGCCCATCACCCT-1_contig_2	TRUE	580	TRA	TRAV14-3		TRAJ58	TRAC	TRUE	TRUE	QQQVRQSPQSLTVWEGETAILNCSYE	CAGCAGCAGGTGAGACAAAGTCCCCAATCTCTGACAGTCTGGGAAGGAGAGACCGCAATTCTGAACTGCAGTTATGAG	NSAFDY	AACAGTGCTTTTGACTAC	FLWYQQFPGEGPALLIA	TTCCTATGGTACCAGCAGTTCCCTGGGGAAGGCCCTGCTCTCCTGATAGCC	IRSVSDK	ATACGATCAGTGTCCGATAAA	KEDGRFTIFFNKREQKLSLHITDSQPGDSATYF	AAGGAAGATGGACGATTCACAATCTTCTTCAATAAAAGGGAGCAAAAGCTCTCCTTGCACATCACAGACTCTCAGCCTGGAGACTCAGCCACCTACTTT	CAASAWQQGTGSKLSF	TGTGCAGCAAGTGCATGGCAGCAAGGCACTGGGTCTAAGCTGTCATTT	GKGAKLTVSP	GGGAAGGGGGCAAAGCTCACAGTGAGTCCAG	6789	5	clonotype1788	clonotype1788_consensus_2	1
AAATGCCGTCAGATAA-1	TRUE	AAATGCCGTCAGATAA-1_contig_1	TRUE	519	TRB	TRBV13-2		TRBJ2-4	TRBC2	TRUE	TRUE	EAAVTQSPRNKVAVTGGKVTLSCNQT	GAGGCTGCAGTCACCCAAAGCCCAAGAAACAAGGTGGCAGTAACAGGAGGAAAGGTGACATTGAGCTGTAATCAGACT	NNHNN	AATAACCACAACAAC	MYWYRQDTGHGLRLIHY	ATGTACTGGTATCGGCAGGACACGGGGCATGGGCTGAGGCTGATCCATTAT	SYGAGS	TCATATGGTGCTGGCAGC	TEKGDIPDGYKASRPSQENFSLILELATPSQTSVYF	ACTGAGAAAGGAGATATCCCTGATGGATACAAGGCCTCCAGACCAAGCCAAGAGAACTTCTCCCTCATTCTGGAGTTGGCTACCCCCTCTCAGACATCAGTGTACTTC	CASGRSQNTLYF	TGTGCCAGCGGACGTAGTCAAAACACCTTGTACTTT	GAGTRLSVL	GGTGCGGGCACCCGACTATCGGTGCTAG	9370	9	clonotype494	clonotype494_consensus_1	1
AAATGCCGTCAGATAA-1	TRUE	AAATGCCGTCAGATAA-1_contig_2	TRUE	636	TRA	TRAV7-1		TRAJ16	TRAC	TRUE	TRUE	QQKVQQSPESLIVPEGGMASLNCTFS	CAGCAGAAGGTGCAGCAGAGCCCAGAATCCCTCATTGTTCCAGAGGGAGGCATGGCCTCTCTCAACTGCACTTTCAGT	DRNSQY	GATCGTAATTCTCAGTAT	FWWYRQHSGEGPKALMS	TTCTGGTGGTACAGACAGCATTCTGGGGAAGGCCCCAAGGCACTGATGTCC	IFSNGD	ATCTTCTCCAATGGTGAC	KKEGRFTAHLNKASLHVSLHIKDSQPSDSALYF	AAGAAGGAAGGCAGATTCACAGCTCACCTCAATAAGGCCAGCCTGCATGTATCCCTGCACATCAAAGACTCCCAACCCAGTGACTCTGCTCTCTACTTC	CAVATSSGQKLVF	TGTGCAGTAGCAACTTCAAGTGGCCAGAAGCTGGTTTTT	GQGTILKVYL	GGTCAGGGGACCATATTAAAGGTGTACCTGC	8990	11	clonotype494	clonotype494_consensus_2	1
AAATGCCGTCAGCTAT-1	TRUE	AAATGCCGTCAGCTAT-1_contig_1	TRUE	573	TRB	TRBV12-2+TRBV13-2		TRBJ2-7	TRBC2	TRUE	TRUE	EAAVTQSPRNKVAVTGGKVTLSCNQT	GAGGCTGCAGTCACCCAAAGCCCAAGAAACAAGGTGGCAGTAACAGGAGGAAAGGTGACATTGAGCTGTAATCAGACT	NNHNN	AATAACCACAACAAC	MYWYRQDTGHGLRLIHY	ATGTACTGGTATCGGCAGGACACGGGGCATGGGCTGAGGCTGATCCATTAT	SYGAGS	TCATATGGTGCTGGCAGC	TEKGDIPDGYKASRPSQENFSLILELATPSQTSVYF	ACTGAGAAAGGAGATATCCCTGATGGATACAAGGCCTCCAGACCAAGCCAAGAGAACTTCTCCCTCATTCTGGAGTTGGCTACCCCCTCTCAGACATCAGTGTACTTC	CASVPGQNFYEQYF	TGTGCCAGCGTCCCGGGACAAAACTTCTATGAACAGTACTTC	GPGTRLTVL	GGTCCCGGCACCAGGCTCACGGTTTTAG	21245	19	clonotype7	clonotype7_consensus_1	1
AAATGCCGTCAGCTAT-1	TRUE	AAATGCCGTCAGCTAT-1_contig_2	TRUE	536	TRA	TRAV13N-2		TRAJ32	TRAC	TRUE	TRUE	GQQVEQSPASLVLQEGEKAELQCNFS	GGACAGCAAGTGGAGCAGAGTCCCGCGTCCTTGGTTCTGCAGGAGGGGGAGAAAGCAGAGCTGCAGTGTAACTTTTCC	STATE	TCCACAGCAACCGAG	LQWFYQSPGGRLVSLLY	CTGCAGTGGTTTTACCAAAGTCCTGGGGGAAGACTCGTCAGCCTGTTGTAC	NPSGT	AATCCTTCTGGGACA	KQSGRLISTTVIKERRSSLHISSSQITDSGTYL	AAGCAGAGTGGGAGACTGATATCCACAACAGTCATTAAAGAACGTCGCAGCTCTTTGCACATTTCCTCCTCCCAGATCACAGACTCAGGCACTTATCTC	CALGGGGSGNKLIF	TGTGCTCTCGGGGGAGGGGGCAGTGGCAACAAGCTCATCTTT	GTGTLLSVKP	GGAACTGGCACTCTGCTTTCTGTCAAGCCAA	1443	2	clonotype7	clonotype7_consensus_2	1
AAATGCCTCTTGTACT-1	TRUE	AAATGCCTCTTGTACT-1_contig_1	TRUE	568	TRB	TRBV12-2+TRBV13-2		TRBJ1-3	TRBC1	TRUE	TRUE	EAAVTQSPRNKVAVTGGKVTLSCNQT	GAGGCTGCAGTCACCCAAAGCCCAAGAAACAAGGTGGCAGTAACAGGAGGAAAGGTGACATTGAGCTGTAATCAGACT	NNHNN	AATAACCACAACAAC	MYWYRQDTGHGLRLIHY	ATGTACTGGTATCGGCAGGACACGGGGCATGGGCTGAGGCTGATCCATTAT	SYGAGS	TCATATGGTGCTGGCAGC	TEKGDIPDGYKASRPSQENFSLILELATPSQTSVYF	ACTGAGAAAGGAGATATCCCTGATGGATACAAGGCCTCCAGACCAAGCCAAGAGAACTTCTCCCTCATTCTGGAGTTGGCTACCCCCTCTCAGACATCAGTGTACTTC	CASGDGDSGNTLYF	TGTGCCAGCGGTGATGGGGATTCTGGAAATACGCTCTATTTT	GEGSRLIVV	GGAGAAGGAAGCCGGCTCATTGTTGTAG	12635	10	clonotype3021	clonotype3021_consensus_1	1
AAATGCCTCTTGTACT-1	TRUE	AAATGCCTCTTGTACT-1_contig_2	TRUE	632	TRA	TRAV7-1		TRAJ31	TRAC	TRUE	TRUE	QQKVQQSPESLIVPEGGMASLNCTFS	CAGCAGAAGGTGCAGCAGAGCCCAGAATCCCTCATTGTTCCAGAGGGAGGCATGGCCTCTCTCAACTGCACTTTCAGT	DRNSQY	GATCGTAATTCTCAGTAT	FWWYRQHSGEGPKALMS	TTCTGGTGGTACAGACAGCATTCTGGGGAAGGCCCCAAGGCACTGATGTCC	IFSNGD	ATCTTCTCCAATGGTGAC	KKEGRFTAHLNKASLHVSLHIKDSQPSDSALYF	AAGAAGGAAGGCAGATTCACAGCTCACCTCAATAAGGCCAGCCTGCATGTATCCCTGCACATCAAAGACTCCCAACCCAGTGACTCTGCTCTCTACTTC	CAVSMGNNRIFF	TGTGCAGTGAGCATGGGGAATAACAGAATCTTCTTT	GDGTQLVVKP	GGTGATGGGACGCAGCTGGTGGTGAAGCCCA	17873	18	clonotype3021	clonotype3021_consensus_2	1
AACACGTCACGGTAGA-1	TRUE	AACACGTCACGGTAGA-1_contig_1	TRUE	567	TRB	TRBV12-2+TRBV13-2		TRBJ2-7	TRBC2	TRUE	TRUE	EAAVTQSPRNKVAVTGGKVTLSCNQT	GAGGCTGCAGTCACCCAAAGCCCAAGAAACAAGGTGGCAGTAACAGGAGGAAAGGTGACATTGAGCTGTAATCAGACT	NNHNN	AATAACCACAACAAC	MYWYRQDTGHGLRLIHY	ATGTACTGGTATCGGCAGGACACGGGGCATGGGCTGAGGCTGATCCATTAT	SYGAGS	TCATATGGTGCTGGCAGC	TEKGDIPDGYKASRPSQENFSLILELATPSQTSVYF	ACTGAGAAAGGAGATATCCCTGATGGATACAAGGCCTCCAGACCAAGCCAAGAGAACTTCTCCCTCATTCTGGAGTTGGCTACCCCCTCTCAGACATCAGTGTACTTC	CASVPGQNFYEQYF	TGTGCCAGCGTCCCGGGACAAAACTTCTATGAACAGTACTTC	GPGTRLTVL	GGTCCCGGCACCAGGCTCACGGTTTTAG	21046	18	clonotype7	clonotype7_consensus_1	2
AACACGTCAGATGGCA-1	TRUE	AACACGTCAGATGGCA-1_contig_1	TRUE	511	TRA	TRAV13-1		TRAJ43	TRAC	TRUE	TRUE	GQQVQQSPVSLVLQEGENAELQCNFS	GGACAGCAAGTGCAGCAGAGCCCCGTGTCCTTGGTTCTGCAGGAGGGGGAGAATGCAGAGCTGCAGTGTAACTTTTCC	TTLNS	ACAACTTTGAACAGT	MQWFYQRPGGRLVRLFY	ATGCAGTGGTTTTACCAACGTCCTGGGGGAAGACTCGTCAGACTGTTCTAT	NPSGT	AATCCTTCTGGGACA	KQSGRLTSTTVTKERRSSLHISSSQITDSGTYL	AAGCAGAGTGGGAGACTGACATCCACAACAGTCACTAAGGAACGTCGCAGCTCTTTGCACATTTCCTCCTCCCAGATCACAGACTCAGGCACTTATCTC	CAMGNNNNAPRF	TGTGCTATGGGCAATAACAACAATGCCCCACGATTT	GAGTKLTVKP	GGAGCGGGAACCAAATTAACAGTAAAACCAA	2752	4	clonotype309	clonotype309_consensus_1	1
AACACGTGTGCGCTTG-1	TRUE	AACACGTGTGCGCTTG-1_contig_1	TRUE	519	TRB	TRBV10		TRBJ2-7	TRBC2	TRUE	TRUE	ETAVFQTPNYHVTQVGNEVSFNCKQT	GAGACGGCTGTTTTCCAGACTCCAAACTATCATGTCACACAGGTGGGAAATGAAGTGTCTTTCAATTGTAAGCAAACT	LGHDT	CTGGGCCACGATACT	MYWYKQDSKKLLKIMFS	ATGTATTGGTACAAGCAAGACTCTAAGAAATTGCTGAAGATTATGTTTAGC	YNNKQL	TACAATAATAAGCAACTC	IVNETVPRRFSPQSSDKAHLNLRIKSVEPEDSAVYL	ATTGTAAACGAAACAGTTCCAAGGCGCTTCTCACCTCAGTCTTCAGATAAAGCTCATTTGAATCTTCGAATCAAGTCTGTAGAGCCGGAGGACTCTGCTGTGTATCTC	CASSLRAYEQYF	TGTGCCAGCAGCCTCAGGGCCTATGAACAGTACTTC	GPGTRLTVL	GGTCCCGGCACCAGGCTCACGGTTTTAG	7289	8	clonotype659	clonotype659_consensus_1	1
AACACGTGTGCGCTTG-1	TRUE	AACACGTGTGCGCTTG-1_contig_2	TRUE	598	TRA	TRAV13-1		TRAJ15	TRAC	TRUE	TRUE	GQQVQQSPVSLVLQEGENAELQCNFS	GGACAGCAAGTGCAGCAGAGCCCCGTGTCCTTGGTTCTGCAGGAGGGGGAGAATGCAGAGCTGCAGTGTAACTTTTCC	TTLNS	ACAACTTTGAACAGT	MQWFYQRPGGRLVRLFY	ATGCAGTGGTTTTACCAACGTCCTGGGGGAAGACTCGTCAGACTGTTCTAT	NPSGT	AATCCTTCTGGGACA	KQSGRLTSTTVTKERRSSLHISSSQITDSGTYL	AAGCAGAGTGGGAGACTGACATCCACAACAGTCACTAAGGAACGTCGCAGCTCTTTGCACATTTCCTCCTCCCAGATCACAGACTCAGGCACTTATCTC	CASYQGGRALIF	TGTGCTTCCTACCAGGGAGGCAGAGCTCTGATATTT	GTGTTVSVSP	GGAACAGGAACCACGGTATCAGTCAGCCCCA	2606	3	clonotype659	clonotype659_consensus_2	1
AACACGTGTTATCACG-1	TRUE	AACACGTGTTATCACG-1_contig_1	TRUE	517	TRA	TRAV7D-2		TRAJ28	TRAC	TRUE	TRUE	QQKVQQSPESLIVPEGGMASLNCTSS	CAACAGAAGGTGCAGCAGAGCCCAGAATCCCTCATTGTTCCAGAGGGAGGCATGGCCTCTCTCAACTGCACTTCCAGT	DRNVDY	GATCGTAATGTTGACTAC	FWWYRQHSGKSPKMLMS	TTCTGGTGGTACAGACAGCACTCTGGGAAAAGCCCCAAGATGCTGATGTCT	IFSNGE	ATCTTCTCCAATGGTGAA	KEEGRFTVHLNKASLHTSLHIRDSQPSDSALYL	AAGGAAGAAGGCAGATTCACAGTTCACCTCAATAAAGCCAGCCTGCATACTTCCCTGCACATCAGAGACTCCCAGCCCAGTGACTCTGCTCTCTACCTC	CAASGGTGSNRLTF	TGTGCAGCAAGCGGGGGCACTGGGAGTAACAGGCTCACTTTT	GKGTKFSLIP	GGGAAAGGCACCAAATTCTCACTCATCCCGA	3601	3	clonotype2632	clonotype2632_consensus_2	1
AACACGTGTTATCACG-1	TRUE	AACACGTGTTATCACG-1_contig_2	TRUE	675	TRB	TRBV19		TRBJ2-7	TRBC2	TRUE	TRUE	GGIITQTPKFLIGQEGQKLTLKCQQN	GGTGGCATCATTACTCAGACACCCAAATTCCTGATTGGTCAGGAAGGGCAAAAACTGACCTTGAAATGTCAACAGAAT	FNHDT	TTCAATCATGATACA	MYWYRQDSGKGLRLIYY	ATGTACTGGTACCGACAGGATTCAGGGAAAGGATTGAGACTGATCTACTAT	SITEND	TCAATAACTGAAAACGAT	LQKGDLSEGYDASREKKSSFSLTVTSAQKNEMAVFL	CTTCAAAAAGGCGATCTATCTGAAGGCTATGATGCGTCTCGAGAGAAGAAGTCATCTTTTTCTCTCACTGTGACATCTGCCCAGAAGAACGAGATGGCCGTTTTTCTC	CASSIAAWGYEQYF	TGTGCCAGCAGTATAGCCGCCTGGGGGTATGAACAGTACTTC	GPGTRLTVL	GGTCCCGGCACCAGGCTCACGGTTTTAG	652	1	clonotype2632	clonotype2632_consensus_1	1
AACCATGAGTGGAGTC-1	TRUE	AACCATGAGTGGAGTC-1_contig_1	TRUE	518	TRB	TRBV29	TRBD1	TRBJ2-4	TRBC2	TRUE	TRUE	DMKVTQMPRYLIKRMGENVLLECGQD	GACATGAAAGTAACCCAGATGCCAAGATACCTGATCAAAAGAATGGGAGAGAATGTTTTGCTGGAATGTGGACAGGAC	MSHET	ATGAGCCATGAAACA	MYWYRQDPGLGLQLIYI	ATGTACTGGTATCGACAAGACCCTGGTCTGGGGCTACAGCTGATTTATATC	SYDVDS	TCATACGATGTTGATAGT	NSEGDIPKGYRVSRKKREHFSLILDSAKTNQTSVYF	AACAGCGAAGGAGACATCCCTAAAGGATACAGGGTCTCACGGAAGAAGCGGGAGCATTTCTCCCTGATTCTGGATTCTGCTAAAACAAACCAGACATCTGTGTACTTC	CARGEGGQNTLYF	TGTGCTAGAGGGGAGGGGGGGCAAAACACCTTGTACTTT	GAGTRLSVL	GGTGCGGGCACCCGACTATCGGTGCTAG	10377	7	clonotype924	clonotype924_consensus_1	1
AACCATGCACTACAGT-1	TRUE	AACCATGCACTACAGT-1_contig_1	TRUE	527	TRB	TRBV13-3		TRBJ2-3	TRBC2	TRUE	TRUE	EAAVTQSPRSKVAVTGGKVTLSCHQT	GAGGCTGCAGTCACCCAAAGTCCAAGAAGCAAGGTGGCAGTAACAGGAGGAAAGGTGACATTGAGCTGTCACCAGACT	NNHDY	AATAACCATGACTAT	MYWYRQDTGHGLRLIHY	ATGTACTGGTATCGGCAGGACACGGGGCATGGGCTGAGGCTGATCCATTAC	SYVADS	TCATATGTCGCTGACAGC	TEKGDIPDGYKASRPSQENFSLILELASLSQTAVYF	ACGGAGAAAGGAGATATCCCTGATGGGTACAAGGCCTCCAGACCAAGCCAAGAGAATTTCTCTCTCATTCTGGAGTTGGCTTCCCTTTCTCAGACAGCTGTATATTTC	CASRHWGEAETLYF	TGTGCCAGCAGGCACTGGGGGGAGGCAGAAACGCTGTATTTT	GSGTRLTVL	GGCTCAGGAACCAGACTGACTGTTCTCG	15223	13	clonotype965	clonotype965_consensus_1	1
AACCATGTCAAACAAG-1	TRUE	AACCATGTCAAACAAG-1_contig_1	TRUE	543	TRB	TRBV16		TRBJ2-7	TRBC2	TRUE	TRUE	NAGVIQTPRHKVTGKGQEATLWCEPI	AATGCTGGTGTCATCCAAACACCTAGGCACAAGGTGACAGGGAAGGGACAAGAAGCAACTCTGTGGTGTGAGCCAATT	SGHSA	TCAGGACATAGTGCT	VFWYRQTIVQGLEFLTY	GTTTTCTGGTACAGACAGACCATTGTGCAGGGCCTGGAGTTCCTGACTTAC	FRNQAP	TTTCGAAATCAAGCTCCT	IDDSGMPKERFSAQMPNQSHSTLKIQSTQPQDSAVYL	ATAGATGATTCAGGGATGCCCAAGGAACGATTCTCAGCTCAGATGCCCAATCAGTCGCACTCAACTCTGAAGATCCAGAGCACGCAACCCCAGGACTCAGCGGTGTATCTT	CASSLGQYEQYF	TGTGCAAGCAGTTTGGGACAGTATGAACAGTACTTC	GPGTRLTVL	GGTCCCGGCACCAGGCTCACGGTTTTAG	5434	10	clonotype989	clonotype989_consensus_1	1
AACCATGTCAAACAAG-1	TRUE	AACCATGTCAAACAAG-1_contig_2	TRUE	536	TRA	TRAV13-1		TRAJ48	TRAC	TRUE	TRUE	GQQVQQSPVSLVLQEGENAELQCNFS	GGACAGCAAGTGCAGCAGAGCCCCGTGTCCTTGGTTCTGCAGGAGGGGGAGAATGCAGAGCTGCAGTGTAACTTTTCC	TTLNS	ACAACTTTGAACAGT	MQWFYQRPGGRLVRLFY	ATGCAGTGGTTTTACCAACGTCCTGGGGGAAGACTCGTCAGACTGTTCTAT	NPSGT	AATCCTTCTGGGACA	KQSGRLTSTTVTKERRSSLHISSSQITDSGTYL	AAGCAGAGTGGGAGACTGACATCCACAACAGTCACTAAGGAACGTCGCAGCTCTTTGCACATTTCCTCCTCCCAGATCACAGACTCAGGCACTTATCTC	CAMERLEKITF	TGTGCTATGGAACGATTGGAGAAAATAACTTTT	GAGTKLTIKP	GGGGCTGGAACCAAACTCACCATTAAACCCA	3609	2	clonotype989	clonotype989_consensus_2	1
AACCATGTCCTACAGA-1	TRUE	AACCATGTCCTACAGA-1_contig_1	TRUE	540	TRA	TRAV4N-4		TRAJ4	TRAC	TRUE	TRUE	GDQVEQSPSALSLHEGTSSALRCNFT	GGAGATCAGGTGGAGCAGAGTCCTTCAGCCCTGAGCCTCCACGAGGGAACCAGTTCTGCTCTGAGATGCAATTTTACG	TTTRS	ACCACCACGAGGAGT	VQWFRQNSRGSLINLFY	GTGCAGTGGTTCCGACAGAATTCCAGGGGCAGCCTCATCAATCTGTTCTAC	LASGT	TTGGCTTCAGGAACA	KENGRLKSAFDSKELYSTLHIRDAQLEDSGTYF	AAGGAGAATGGGAGGCTAAAGTCAGCATTTGATTCTAAGGAGCTCTACAGCACCCTGCACATCAGGGATGCCCAGCTGGAGGACTCAGGCACTTACTTC	CAAEGAGSFNKLTF	TGTGCTGCTGAGGGGGCTGGTAGCTTCAATAAGTTGACCTTT	GAGTRLAVCP	GGAGCAGGGACCAGACTGGCTGTGTGCCCAT	6139	8	clonotype105	clonotype105_consensus_2	1
AACCATGTCCTACAGA-1	TRUE	AACCATGTCCTACAGA-1_contig_2	TRUE	542	TRB	TRBV13-2		TRBJ1-1	TRBC1	TRUE	TRUE	EAAVTQSPRNKVAVTGGKVTLSCNQT	GAGGCTGCAGTCACCCAAAGCCCAAGAAACAAGGTGGCAGTAACAGGAGGAAAGGTGACATTGAGCTGTAATCAGACT	NNHNN	AATAACCACAACAAC	MYWYRQDTGHGLRLIHY	ATGTACTGGTATCGGCAGGACACGGGGCATGGGCTGAGGCTGATCCATTAT	SYGAGS	TCATATGGTGCTGGCAGC	TEKGDIPDGYKASRPSQENFSLILELATPSQTSVYF	ACTGAGAAAGGAGATATCCCTGATGGATACAAGGCCTCCAGACCAAGCCAAGAGAACTTCTCCCTCATTCTGGAGTTGGCTACCCCCTCTCAGACATCAGTGTACTTC	CASGDGANTEVFF	TGTGCCAGCGGGGACGGTGCAAACACAGAAGTCTTCTTT	GKGTRLTVV	GGTAAAGGAACCAGACTCACAGTTGTAG	6354	5	clonotype105	clonotype105_consensus_1	1
AACCGCGAGCTGCGAA-1	TRUE	AACCGCGAGCTGCGAA-1_contig_1	TRUE	518	TRB	TRBV15	TRBD1	TRBJ2-7	TRBC2	TRUE	TRUE	DAGVTQTPRHEVAEKGQTIILKCEPV	GATGCTGGAGTTACCCAGACACCCAGACATGAGGTGGCAGAGAAAGGACAAACAATAATCCTGAAGTGTGAGCCAGTT	SGHND	TCAGGCCACAATGAC	LFWYRQTKIQGLELLSY	CTTTTCTGGTACAGACAGACCAAGATACAGGGACTAGAGTTGCTGAGCTAC	FRSKSL	TTCCGCAGCAAGTCTCTT	MEDGGAFKDRFKAEMLNSSFSTLKIQPTEPKDSAVYL	ATGGAAGATGGTGGGGCTTTCAAGGATCGATTCAAAGCTGAGATGCTAAATTCATCCTTCTCCACTCTGAAGATTCAACCTACAGAACCCAAGGACTCAGCTGTGTATCTG	CASSLRTGVEQYF	TGTGCCAGCAGTTTGCGGACAGGGGTTGAACAGTACTTC	GPGTRLTVL	GGTCCCGGCACCAGGCTCACGGTTTTAG	49430	39	clonotype1532	clonotype1532_consensus_1	1
AACCGCGAGCTGCGAA-1	TRUE	AACCGCGAGCTGCGAA-1_contig_2	TRUE	563	TRA	TRAV5-1		TRAJ32	TRAC	TRUE	TRUE	GEQVEQLTSSLIVQEGASVLINCSYT	GGTGAGCAGGTGGAACAGCTCACTTCCTCCCTGATTGTCCAGGAGGGAGCCAGTGTTCTGATCAACTGCTCCTACACA	DSASVY	GACAGTGCCTCTGTCTAC	FPWYKQEPGKRLQFIID	TTCCCTTGGTATAAGCAAGAGCCTGGGAAGCGTCTTCAGTTCATCATAGAC	IRSNMER	ATCCGTTCAAATATGGAAAGA	KQTQRLTLLFDKKTKHLSLHITATQPGDSAIYF	AAGCAGACTCAAAGACTCACCCTTTTATTTGATAAGAAAACCAAACACCTTTCCCTGCACATTACAGCCACTCAGCCTGGAGACTCAGCCATCTACTTC	CSASKRGGSGNKLIF	TGCTCAGCAAGTAAGAGGGGGGGCAGTGGCAACAAGCTCATCTTT	GTGTLLSVKP	GGAACTGGCACTCTGCTTTCTGTCAAGCCAA	17317	10	clonotype1532	clonotype1532_consensus_3	1
AACCGCGAGCTGCGAA-1	TRUE	AACCGCGAGCTGCGAA-1_contig_3	TRUE	512	TRA	TRAV1		TRAJ35	TRAC	TRUE	TRUE	GQGVEQPDNLMSVEGTFARVNCTYS	GGACAGGGCGTGGAGCAGCCTGACAACTTGATGTCTGTAGAGGGAACCTTTGCTCGGGTCAACTGCACATACAGC	TSGFNG	ACCTCAGGGTTCAATGGG	LSWYQQREGHAPVFLSY	TTATCCTGGTACCAGCAACGTGAAGGCCACGCCCCCGTATTTCTTTCTTAT	VVLDGL	GTTGTTTTGGATGGTTTG	KDSGHFSTFLSRSNGYSYLLLTELQIKDSASYL	AAGGACAGTGGGCATTTCTCCACATTCCTGAGCCGCTCGAATGGGTACAGTTACCTGCTTCTGACAGAGCTCCAGATCAAAGACTCTGCCTCATACCTC	CAVRDEGFASALTF	TGTGCTGTGAGGGATGAGGGCTTTGCAAGTGCGCTGACATTT	GSGTKVIVLPY	GGATCTGGCACAAAAGTCATTGTTCTACCATACA	3091	2	clonotype1532	clonotype1532_consensus_2	1
AACCGCGAGTACGTAA-1	TRUE	AACCGCGAGTACGTAA-1_contig_1	TRUE	605	TRB	TRBV3		TRBJ2-7	TRBC2	TRUE	TRUE	GPKVLQIPSHQIIDMGQMVTLNCDPV	GGACCCAAAGTCTTACAGATCCCAAGTCATCAAATAATAGATATGGGGCAGATGGTGACCCTCAATTGTGACCCAGTT	SNHLY	TCTAATCACCTATAT	FYWYKQILGQQMEFLVN	TTTTATTGGTATAAACAGATTTTAGGACAGCAGATGGAGTTTCTGGTTAAT	FYNGKV	TTCTACAATGGTAAAGTC	MEKSKLFKDQFSVERPDGSYFTLKIQPTALEDSAVYF	ATGGAGAAGTCTAAACTGTTTAAGGATCAGTTTTCAGTTGAAAGACCAGATGGTTCATATTTCACTCTGAAAATCCAACCCACAGCACTGGAGGACTCAGCTGTGTACTTC	CASSSLTGGRYEQYF	TGTGCCAGCAGCTCCTTGACTGGGGGGAGATATGAACAGTACTTC	GPGTRLTVL	GGTCCCGGCACCAGGCTCACGGTTTTAG	23296	19	clonotype2314	clonotype2314_consensus_1	1
AACCGCGAGTACGTAA-1	TRUE	AACCGCGAGTACGTAA-1_contig_2	TRUE	662	TRA	TRAV7-1		TRAJ21	TRAC	TRUE	TRUE	QQKVQQSPESLIVPEGGMASLNCTFS	CAGCAGAAGGTGCAGCAGAGCCCAGAATCCCTCATTGTTCCAGAGGGAGGCATGGCCTCTCTCAACTGCACTTTCAGT	DRNSQY	GATCGTAATTCTCAGTAT	FWWYRQHSGEGPKALMS	TTCTGGTGGTACAGACAGCATTCTGGGGAAGGCCCCAAGGCACTGATGTCC	IFSNGD	ATCTTCTCCAATGGTGAC	KKEGRFTAHLNKASLHVSLHIKDSQPSDSALYF	AAGAAGGAAGGCAGATTCACAGCTCACCTCAATAAGGCCAGCCTGCATGTATCCCTGCACATCAAAGACTCCCAACCCAGTGACTCTGCTCTCTACTTC	CAAMPNYNVLYF	TGTGCAGCCATGCCTAATTACAACGTGCTTTACTTC	GSGTKLTVEP	GGATCTGGCACCAAACTCACTGTAGAGCCAA	4434	7	clonotype2314	clonotype2314_consensus_2	1
AACCGCGAGTTGAGAT-1	TRUE	AACCGCGAGTTGAGAT-1_contig_1	TRUE	561	TRB	TRBV12-2+TRBV13-2		TRBJ1-1	TRBC1	TRUE	TRUE	EAAVTQSPRNKVAVTGGKVTLSCNQT	GAGGCTGCAGTCACCCAAAGCCCAAGAAACAAGGTGGCAGTAACAGGAGGAAAGGTGACATTGAGCTGTAATCAGACT	NNHNN	AATAACCACAACAAC	MYWYRQDTGHGLRLIHY	ATGTACTGGTATCGGCAGGACACGGGGCATGGGCTGAGGCTGATCCATTAT	SYGAGS	TCATATGGTGCTGGCAGC	TEKGDIPDGYKASRPSQENFSLILELATPSQTSVYF	ACTGAGAAAGGAGATATCCCTGATGGATACAAGGCCTCCAGACCAAGCCAAGAGAACTTCTCCCTCATTCTGGAGTTGGCTACCCCCTCTCAGACATCAGTGTACTTC	CASGPPDTEVFF	TGTGCCAGCGGCCCTCCGGACACAGAAGTCTTCTTT	GKGTRLTVV	GGTAAAGGAACCAGACTCACAGTTGTAG	2431	3	clonotype2913	clonotype2913_consensus_1	1
AACCGCGAGTTGAGAT-1	TRUE	AACCGCGAGTTGAGAT-1_contig_2	TRUE	501	TRA	TRAV6-4		TRAJ43	TRAC	TRUE	TRUE	GDSVTQKQGQVTLSEDDFLFINCTYS	GGAGATTCAGTGACCCAGAAACAAGGTCAAGTGACCCTTTCAGAAGATGACTTCCTATTTATAAATTGCACTTATTCT	TTTYPT	ACCACAACATACCCAACT	LLWYVQYPGQGPQLLLK	CTTTTGTGGTATGTCCAATATCCTGGACAAGGTCCACAGCTCCTTCTGAAA	VTTANNK	GTGACAACTGCCAACAACAAG	GISRGFEATYDKGTTSFHLQKASVQESDSAVYF	GGAATCAGCAGAGGCTTTGAAGCTACATATGACAAAGGGACCACGTCCTTCCACTTGCAGAAAGCCTCAGTGCAGGAGTCAGATTCAGCCGTGTACTTC	CALEHNNNNAPRF	TGTGCTCTGGAGCACAATAACAACAATGCCCCACGATTT	GAGTKLTVKP	GGAGCGGGAACCAAATTAACAGTAAAACCAA	1576	4	clonotype2913	clonotype2913_consensus_2	1
AACCGCGCAGCGTAAG-1	TRUE	AACCGCGCAGCGTAAG-1_contig_1	TRUE	553	TRB	TRBV12-1		TRBJ2-7	TRBC2	TRUE	TRUE	DSGVVQSPRHIIKEKGGRSVLTCIPI	GATTCTGGGGTTGTCCAGTCTCCAAGACACATAATCAAAGAAAAGGGAGGAAGGTCCGTTCTGACGTGTATTCCCATC	SGHSN	TCTGGACATAGCAAT	VVWYQQTLGKELKFLIQ	GTGGTCTGGTACCAGCAGACTCTGGGGAAGGAATTAAAGTTCCTTATTCAG	HYEKVE	CATTATGAAAAGGTGGAG	RDKGFLPSRFSVQQFDDYHSEMNMSALELEDSAMYF	AGAGACAAAGGATTCCTACCCAGCAGATTCTCAGTCCAACAGTTTGATGACTATCACTCTGAAATGAACATGAGTGCCTTGGAACTGGAGGACTCTGCTATGTACTTC	CASSLSGPEQYF	TGTGCCAGCTCTCTCTCTGGGCCTGAACAGTACTTC	GPGTRLTVL	GGTCCCGGCACCAGGCTCACGGTTTTAG	7016	8	clonotype2912	clonotype2912_consensus_1	1
AACCGCGCAGCGTAAG-1	TRUE	AACCGCGCAGCGTAAG-1_contig_2	TRUE	548	TRA	TRAV9-1		TRAJ40	TRAC	TRUE	TRUE	TQTVSQSDAHVTVFEGDSVELRCNYS	ACACAGACAGTTTCCCAGTCTGATGCCCATGTCACTGTCTTCGAAGGAGACTCGGTGGAGCTGAGATGCAACTATTCC	YGGSIY	TATGGTGGATCCATTTAC	LSWYIQHHGRGLQFLLK	CTCTCCTGGTACATCCAGCACCATGGCCGTGGCCTCCAGTTTCTCCTCAAG	YYSGNPVV	TACTATTCGGGAAACCCAGTGGTT	QGVNGFEAEFSKSDSSFHLRKASVHWSDSAVYF	CAAGGAGTGAACGGCTTCGAGGCTGAGTTCAGCAAGAGCGACTCTTCCTTCCACCTGCGGAAAGCCTCCGTGCACTGGAGCGACTCGGCTGTGTACTTC	CAVSAVNTGNYKYVF	TGTGCTGTGAGCGCGGTTAATACAGGAAACTACAAATACGTCTTT	GAGTRLKVIA	GGAGCAGGTACCAGACTGAAGGTTATAGCAC	1779	3	clonotype2912	clonotype2912_consensus_2	1
AACCGCGCAGGACCCT-1	TRUE	AACCGCGCAGGACCCT-1_contig_1	TRUE	589	TRB	TRBV12-2+TRBV13-2	TRBD1	TRBJ1-6	TRBC1	TRUE	TRUE	EAAVTQSPRNKVAVTGGKVTLSCNQT	GAGGCTGCAGTCACCCAAAGCCCAAGAAACAAGGTGGCAGTAACAGGAGGAAAGGTGACATTGAGCTGTAATCAGACT	NNHNN	AATAACCACAACAAC	MYWYRQDTGHGLRLIHY	ATGTACTGGTATCGGCAGGACACGGGGCATGGGCTGAGGCTGATCCATTAT	SYGAGS	TCATATGGTGCTGGCAGC	TEKGDIPDGYKASRPSQENFSLILELATPSQTSVYF	ACTGAGAAAGGAGATATCCCTGATGGATACAAGGCCTCCAGACCAAGCCAAGAGAACTTCTCCCTCATTCTGGAGTTGGCTACCCCCTCTCAGACATCAGTGTACTTC	CASGDAGQGGSYNSPLYF	TGTGCCAGCGGTGATGCGGGACAGGGAGGATCCTATAATTCGCCCCTCTACTTT	AAGTRLTVT	GCGGCAGGCACCCGGCTCACTGTGACAG	8395	8	clonotype3287	clonotype3287_consensus_1	1
AACCGCGCAGGACCCT-1	TRUE	AACCGCGCAGGACCCT-1_contig_2	TRUE	539	TRA	TRAV9-1		TRAJ31	TRAC	TRUE	TRUE	TQTVSQSDAHVTVFEGDSVELRCNYS	ACACAGACAGTTTCCCAGTCTGATGCCCATGTCACTGTCTTCGAAGGAGACTCGGTGGAGCTGAGATGCAACTATTCC	YGGSIY	TATGGTGGATCCATTTAC	LSWYIQHHGRGLQFLLK	CTCTCCTGGTACATCCAGCACCATGGCCGTGGCCTCCAGTTTCTCCTCAAG	YYSGNPVV	TACTATTCGGGAAACCCAGTGGTT	QGVNGFEAEFSKSDSSFHLRKASVHWSDSAVYF	CAAGGAGTGAACGGCTTCGAGGCTGAGTTCAGCAAGAGCGACTCTTCCTTCCACCTGCGGAAAGCCTCCGTGCACTGGAGCGACTCGGCTGTGTACTTC	CAVSPNNNRIFF	TGTGCTGTGAGCCCTAACAATAACAGAATCTTCTTT	GDGTQLVVKP	GGTGATGGGACGCAGCTGGTGGTGAAGCCCA	625	1	clonotype3287	clonotype3287_consensus_2	1
AACCGCGCATAGACTC-1	TRUE	AACCGCGCATAGACTC-1_contig_1	TRUE	560	TRA	TRAV8D-2		TRAJ40	TRAC	TRUE	TRUE	SQWGEENLQALSIQEGEDVTVNCSYK	AGCCAATGGGGAGAAGAGAATCTTCAGGCTCTGAGCATCCAGGAGGGTGAAGATGTCACCGTGAACTGCAGCTACAAG	TYTAA	ACTTACACAGCTGCT	VHWYRQDSGRGPALIIL	GTACACTGGTACAGGCAAGACTCAGGCAGAGGCCCTGCCCTGATAATCTTA	IRSNERE	ATACGTTCAAATGAGCGAGAG	KRSGGLRATLDTSSQRSSLSITAAQCEDTAVYF	AAGCGCAGTGGAGGACTAAGAGCCACCCTTGACACCTCCAGCCAGAGAAGCTCCCTGTCCATCACTGCTGCTCAGTGTGAAGACACTGCTGTGTACTTC	CATDKNTGNYKYVF	TGTGCTACAGATAAGAATACAGGAAACTACAAATACGTCTTT	GAGTRLKVIA	GGAGCAGGTACCAGACTGAAGGTTATAGCAC	2804	6	clonotype1149	clonotype1149_consensus_2	1
AACCGCGCATAGACTC-1	TRUE	AACCGCGCATAGACTC-1_contig_2	TRUE	639	TRB	TRBV2		TRBJ1-4	TRBC1	TRUE	TRUE	DPKIIQKPKYLVAVTGSEKILICEQY	GACCCGAAAATTATCCAGAAACCAAAATATCTGGTGGCAGTCACAGGGAGCGAAAAAATCCTGATATGCGAACAGTAT	LGHNA	CTAGGCCACAATGCT	MYWYRQSAKKPLEFMFS	ATGTATTGGTATAGACAAAGTGCTAAGAAGCCTCTAGAGTTCATGTTTTCC	YSYQKL	TACAGCTATCAAAAACTT	MDNQTASSRFQPQSSKKNHLDLQITALKPDDSATYF	ATGGACAATCAGACTGCCTCAAGTCGCTTCCAACCTCAAAGTTCAAAGAAAAACCATTTAGACCTTCAGATCACAGCTCTAAAGCCTGATGACTCGGCCACATACTTC	CASSPAGDERLFF	TGTGCCAGCAGCCCGGCGGGGGACGAAAGATTATTTTTC	GHGTKLSVL	GGTCATGGAACCAAGCTGTCTGTCCTGG	4703	5	clonotype1149	clonotype1149_consensus_1	1
AACCGCGTCACGCGGT-1	TRUE	AACCGCGTCACGCGGT-1_contig_1	TRUE	662	TRA	TRAV9-4		TRAJ26	TRAC	TRUE	TRUE	AQSVTQPDARVTVSEGASLQLRCKYS	GCTCAGTCAGTGACACAGCCCGATGCTCGCGTCACTGTCTCTGAAGGAGCCTCTCTGCAGCTGAGATGCAAGTATTCC	YSGTPY	TACTCTGGGACGCCTTAT	LFWYVQYPRQGLQLLLK	CTGTTCTGGTATGTCCAGTACCCGCGGCAGGGGCTGCAGCTGCTCCTCAAG	YYSGDPVV	TACTATTCCGGAGACCCAGTGGTT	QGVNGFEAEFSKSNSSFHLRKASVHWSDSAVYF	CAAGGAGTGAATGGCTTTGAGGCTGAGTTCAGCAAGAGTAACTCTTCCTTCCACCTGCGGAAAGCCTCCGTGCACTGGAGCGACTCGGCTGTGTACTTC	CALSDAQGLTF	TGTGCTCTGAGCGATGCCCAGGGATTAACCTTC	GLGTRVSVFP	GGTCTTGGCACCAGAGTATCTGTGTTTCCCT	4195	9	clonotype108	clonotype108_consensus_2	1
AACCGCGTCACGCGGT-1	TRUE	AACCGCGTCACGCGGT-1_contig_2	TRUE	518	TRB	TRBV13-1		TRBJ2-3	TRBC2	TRUE	TRUE	EAAVTQSPRNKVTVTGGNVTLSCRQT	GAGGCTGCAGTCACCCAAAGCCCTAGAAACAAGGTGACAGTAACAGGAGGAAACGTGACATTGAGCTGTCGCCAGACT	NSHNY	AATAGCCACAACTAC	MYWYRQDTGHGLRLIHY	ATGTACTGGTATCGGCAGGACACTGGGCATGGGCTGAGGCTGATCCATTAC	SYGAGN	TCATATGGTGCTGGCAAC	LQIGDVPDGYKATRTTQEDFFLLLELASPSQTSLYF	CTTCAAATAGGAGATGTCCCTGATGGGTACAAGGCCACCAGAACAACGCAAGAAGACTTCTTCCTCCTGCTGGAATTGGCTTCTCCCTCTCAGACATCTTTGTACTTC	CASSDARSAETLYF	TGTGCCAGCAGTGATGCACGGAGTGCAGAAACGCTGTATTTT	GSGTRLTVL	GGCTCAGGAACCAGACTGACTGTTCTCG	8167	13	clonotype108	clonotype108_consensus_1	1
AACCGCGTCACGCGGT-1	TRUE	AACCGCGTCACGCGGT-1_contig_3	TRUE	562	TRA	TRAV15D-1-DV6D-1		TRAJ7	TRAC	TRUE	TRUE	AQKVIQVWSTASRQEGEELTLDCSYE	GCCCAGAAAGTGATTCAGGTCTGGTCAACAGCAAGCAGGCAGGAGGGCGAAGAACTCACCCTGGACTGTTCATATGAG	TSQVLYH	ACAAGTCAGGTCTTATACCAT	LFWYKHLLSGEMVFLIR	CTTTTCTGGTACAAGCACCTTCTTAGTGGAGAGATGGTTTTCCTTATTCGA	QMSSSTAK	CAAATGTCTTCTTCTACTGCAAAA	ERSGRYSVVFQKSLKSISLVISALQPDDSGKYF	GAGAGGAGCGGCCGCTATTCTGTAGTCTTCCAGAAATCACTCAAATCCATCAGCCTTGTCATTTCAGCCTTACAACCAGACGATTCGGGAAAGTATTTC	CALWELDYSNNRLTL	TGTGCTCTCTGGGAGCTTGACTACAGCAACAACAGACTTACTTTG	GKGTQVVVLP	GGGAAGGGAACCCAGGTGGTGGTGTTACCAA	2929	9	clonotype108	clonotype108_consensus_3	1
AACCGCGTCTGGCGTG-1	TRUE	AACCGCGTCTGGCGTG-1_contig_1	TRUE	596	TRB	TRBV3		TRBJ2-7	TRBC2	TRUE	TRUE	GPKVLQIPSHQIIDMGQMVTLNCDPV	GGACCCAAAGTCTTACAGATCCCAAGTCATCAAATAATAGATATGGGGCAGATGGTGACCCTCAATTGTGACCCAGTT	SNHLY	TCTAATCACCTATAT	FYWYKQILGQQMEFLVN	TTTTATTGGTATAAACAGATTTTAGGACAGCAGATGGAGTTTCTGGTTAAT	FYNGKV	TTCTACAATGGTAAAGTC	MEKSKLFKDQFSVERPDGSYFTLKIQPTALEDSAVYF	ATGGAGAAGTCTAAACTGTTTAAGGATCAGTTTTCAGTTGAAAGACCAGATGGTTCATATTTCACTCTGAAAATCCAACCCACAGCACTGGAGGACTCAGCTGTGTACTTC	CASRDRNYEQYF	TGTGCCAGCCGGGACAGGAACTATGAACAGTACTTC	GPGTRLTVL	GGTCCCGGCACCAGGCTCACGGTTTTAG	1833	9	clonotype945	clonotype945_consensus_1	1
AACGTTGAGCGACGTA-1	TRUE	AACGTTGAGCGACGTA-1_contig_1	TRUE	501	TRA	TRAV13-1		TRAJ43	TRAC	TRUE	TRUE	GQQVQQSPVSLVLQEGENAELQCNFS	GGACAGCAAGTGCAGCAGAGCCCCGTGTCCTTGGTTCTGCAGGAGGGGGAGAATGCAGAGCTGCAGTGTAACTTTTCC	TTLNS	ACAACTTTGAACAGT	MQWFYQRPGGRLVRLFY	ATGCAGTGGTTTTACCAACGTCCTGGGGGAAGACTCGTCAGACTGTTCTAT	NPSGT	AATCCTTCTGGGACA	KQSGRLTSTTVTKERRSSLHISSSQITDSGTYL	AAGCAGAGTGGGAGACTGACATCCACAACAGTCACTAAGGAACGTCGCAGCTCTTTGCACATTTCCTCCTCCCAGATCACAGACTCAGGCACTTATCTC	CAMEVNNNNAPRF	TGTGCTATGGAAGTCAATAACAACAATGCCCCACGATTT	GAGTKLTVKP	GGAGCGGGAACCAAATTAACAGTAAAACCAA	1053	3	clonotype469	clonotype469_consensus_2	1
AACGTTGAGCGACGTA-1	TRUE	AACGTTGAGCGACGTA-1_contig_2	TRUE	533	TRB	TRBV20		TRBJ1-5	TRBC1	TRUE	TRUE	GALVYQYPRRTICKSGTSMRMECQAV	GGAGCACTCGTCTATCAATATCCCAGAAGAACCATCTGTAAGAGTGGAACTTCCATGAGGATGGAGTGTCAAGCTGTG	GFQATS	GGTTTTCAGGCAACTTCT	VAWYRQSPQKTFELIAL	GTAGCTTGGTATCGTCAATCGCCTCAAAAGACATTTGAACTGATAGCACTT	STVNSAI	TCTACTGTGAACTCAGCAATC	KYEQNFTQEKFPISHPNLSFSSMTVLNAYLEDRGLYL	AAATATGAACAAAATTTTACCCAGGAAAAATTTCCCATCAGTCATCCCAACTTATCCTTTTCATCTATGACAGTTTTAAATGCATATCTTGAAGACAGAGGCTTATATCTC	CGARGLRDQAPLF	TGTGGTGCTAGGGGCCTCAGGGACCAGGCTCCGCTTTTT	GEGTRLSVL	GGAGAGGGGACTCGACTCTCTGTTCTAG	1016	2	clonotype469	clonotype469_consensus_1	1
AACGTTGAGCTCTCGG-1	TRUE	AACGTTGAGCTCTCGG-1_contig_1	TRUE	939	TRB	TRBV12-2		TRBJ2-1	TRBC2	TRUE	TRUE	NSGVVQSPRYIIKGKGERSILKCIPI	AATTCTGGGGTTGTCCAGTCTCCAAGATACATAATCAAAGGAAAGGGAGAAAGGTCCATTCTAAAATGTATTCCCATC	SGHLS	TCTGGACATCTCTCT	VAWYQQTQGQELKFFIQ	GTGGCCTGGTATCAACAGACTCAGGGGCAGGAACTAAAGTTCTTCATTCAG	HYDKME	CATTATGATAAAATGGAG	RDKGNLPSRFSVQQFDDYHSEMNMSALELEDSAVYF	AGAGATAAAGGAAACCTGCCCAGCAGATTCTCAGTCCAACAGTTTGATGACTATCACTCTGAGATGAACATGAGTGCCTTGGAGCTAGAGGACTCTGCCGTGTACTTC	CASSLAGNYAEQFF	TGTGCCAGCTCTCTCGCCGGAAACTATGCTGAGCAGTTCTTC	GPGTRLTVL	GGACCAGGGACACGACTCACCGTCCTAG	1884	3	clonotype3064	clonotype3064_consensus_1	1
AACGTTGAGCTCTCGG-1	TRUE	AACGTTGAGCTCTCGG-1_contig_2	TRUE	518	TRA	TRAV6D-4		TRAJ30	TRAC	TRUE	TRUE	GDSVTQKQGQVTLSEDDFLFINCTYS	GGAGATTCAGTGACCCAGAAACAAGGTCAAGTGACCCTTTCAGAAGATGACTTCCTATTTATAAATTGCACTTATTCT	TTTYPT	ACCACAACGTACCCAACT	LFWYVQYPGQGPQLLLK	CTTTTCTGGTATGTCCAATATCCTGGACAAGGTCCACAGCTCCTTCTGAAA	VTTANNK	GTCACAACTGCCAACAACAAG	GISRGFEATYDKGTTSFHLQKASVQESDSAVYF	GGAATCAGCAGAGGCTTTGAAGCTACATATGACAAAGGGACCACCTCCTTCCACTTACAGAAAGCCTCAGTGCAGGAGTCAGACTCAGCCGTGTACTTC	CALVTNAYKVIF	TGTGCTCTGGTGACAAATGCTTACAAAGTCATCTTT	GKGTHLHVLP	GGAAAAGGGACACATCTTCATGTTCTCCCTA	7413	5	clonotype3064	clonotype3064_consensus_2	1
AACGTTGAGGTTACCT-1	TRUE	AACGTTGAGGTTACCT-1_contig_1	TRUE	526	TRB	TRBV13-3		TRBJ2-3	TRBC2	TRUE	TRUE	EAAVTQSPRSKVAVTGGKVTLSCHQT	GAGGCTGCAGTCACCCAAAGTCCAAGAAGCAAGGTGGCAGTAACAGGAGGAAAGGTGACATTGAGCTGTCACCAGACT	NNHDY	AATAACCATGACTAT	MYWYRQDTGHGLRLIHY	ATGTACTGGTATCGGCAGGACACGGGGCATGGGCTGAGGCTGATCCATTAC	SYVADS	TCATATGTCGCTGACAGC	TEKGDIPDGYKASRPSQENFSLILELASLSQTAVYF	ACGGAGAAAGGAGATATCCCTGATGGGTACAAGGCCTCCAGACCAAGCCAAGAGAATTTCTCTCTCATTCTGGAGTTGGCTTCCCTTTCTCAGACAGCTGTATATTTC	CASSLGGLGAETLYF	TGTGCCAGCAGTCTGGGGGGGCTGGGTGCAGAAACGCTGTATTTT	GSGTRLTVL	GGCTCAGGAACCAGACTGACTGTTCTCG	12440	10	clonotype1597	clonotype1597_consensus_1	1
AACGTTGAGGTTACCT-1	TRUE	AACGTTGAGGTTACCT-1_contig_2	TRUE	523	TRA	TRAV1		TRAJ17	TRAC	TRUE	TRUE	GQGVEQPDNLMSVEGTFARVNCTYS	GGACAGGGCGTGGAGCAGCCTGACAACTTGATGTCTGTAGAGGGAACCTTTGCTCGGGTCAACTGCACATACAGC	TSGFNG	ACCTCAGGGTTCAATGGG	LSWYQQREGHAPVFLSY	TTATCCTGGTACCAGCAACGTGAAGGCCACGCCCCCGTATTTCTTTCTTAT	VVLDGL	GTTGTTTTGGATGGTTTG	KDSGHFSTFLSRSNGYSYLLLTELQIKDSASYL	AAGGACAGTGGGCATTTCTCCACATTCCTGAGCCGCTCGAATGGGTACAGTTACCTGCTTCTGACAGAGCTCCAGATCAAAGACTCTGCCTCATACCTC	CAVRDLTNSAGNKLTF	TGTGCTGTGAGGGACCTGACTAACAGTGCAGGGAACAAGCTAACTTTT	GIGTRVLVRP	GGAATTGGAACCAGGGTGCTGGTCAGGCCAG	4246	4	clonotype1597	clonotype1597_consensus_2	1
AACGTTGAGTGGTAAT-1	TRUE	AACGTTGAGTGGTAAT-1_contig_1	TRUE	613	TRA	TRAV14N-2		TRAJ42	TRAC	TRUE	TRUE	QQQVRQSPQSLTVWEGETTILNCSYE	CAGCAGCAGGTGAGACAAAGTCCCCAATCTCTGACAGTCTGGGAAGGAGAGACCACAATTCTGAACTGCAGTTATGAG	DSTFDY	GACAGCACTTTTGACTAC	FPWYRQFPGKSPALLIA	TTCCCATGGTACCGGCAGTTCCCTGGGAAAAGCCCTGCACTCCTGATAGCC	ISLVSNK	ATAAGTTTGGTGTCCAATAAA	KEDGRFTIFFNKREKKLSLHITDSQPGDSATYF	AAGGAAGATGGACGATTCACAATCTTCTTCAATAAAAGGGAGAAAAAGCTCTCCTTGCACATCACAGACTCTCAGCCTGGAGACTCAGCCACCTACTTC	CAASWTGGSNAKLTF	TGTGCAGCAAGTTGGACTGGAGGAAGCAATGCAAAGCTAACCTTC	GKGTKLSVKS	GGGAAAGGCACTAAACTCTCTGTTAAATCAA	7208	6	clonotype2733	clonotype2733_consensus_2	1
AACGTTGAGTGGTAAT-1	TRUE	AACGTTGAGTGGTAAT-1_contig_2	TRUE	528	TRB	TRBV29		TRBJ2-3	TRBC2	TRUE	TRUE	DMKVTQMPRYLIKRMGENVLLECGQD	GACATGAAAGTAACCCAGATGCCAAGATACCTGATCAAAAGAATGGGAGAGAATGTTTTGCTGGAATGTGGACAGGAC	MSHET	ATGAGCCATGAAACA	MYWYRQDPGLGLQLIYI	ATGTACTGGTATCGACAAGACCCTGGTCTGGGGCTACAGCTGATTTATATC	SYDVDS	TCATACGATGTTGATAGT	NSEGDIPKGYRVSRKKREHFSLILDSAKTNQTSVYF	AACAGCGAAGGAGACATCCCTAAAGGATACAGGGTCTCACGGAAGAAGCGGGAGCATTTCTCCCTGATTCTGGATTCTGCTAAAACAAACCAGACATCTGTGTACTTC	CASSPMTGTGTAETLYF	TGTGCTAGCAGTCCAATGACCGGGACAGGGACGGCAGAAACGCTGTATTTT	GSGTRLTVL	GGCTCAGGAACCAGACTGACTGTTCTCG	22932	16	clonotype2733	clonotype2733_consensus_1	1
AACGTTGGTCCGAGTC-1	TRUE	AACGTTGGTCCGAGTC-1_contig_1	TRUE	517	TRB	TRBV13-3		TRBJ1-3	TRBC1	TRUE	TRUE	EAAVTQSPRSKVAVTGGKVTLSCHQT	GAGGCTGCAGTCACCCAAAGTCCAAGAAGCAAGGTGGCAGTAACAGGAGGAAAGGTGACATTGAGCTGTCACCAGACT	NNHDY	AATAACCATGACTAT	MYWYRQDTGHGLRLIHY	ATGTACTGGTATCGGCAGGACACGGGGCATGGGCTGAGGCTGATCCATTAC	SYVADS	TCATATGTCGCTGACAGC	TEKGDIPDGYKASRPSQENFSLILELASLSQTAVYF	ACGGAGAAAGGAGATATCCCTGATGGGTACAAGGCCTCCAGACCAAGCCAAGAGAATTTCTCTCTCATTCTGGAGTTGGCTTCCCTTTCTCAGACAGCTGTATATTTC	CASKTGYGNTLYF	TGTGCCAGCAAGACAGGGTATGGAAATACGCTCTATTTT	GEGSRLIVV	GGAGAAGGAAGCCGGCTCATTGTTGTAG	4109	4	clonotype747	clonotype747_consensus_1	1
AACGTTGGTCCGAGTC-1	TRUE	AACGTTGGTCCGAGTC-1_contig_2	TRUE	545	TRA	TRAV9-1		TRAJ37	TRAC	TRUE	TRUE	TQTVSQSDAHVTVFEGDSVELRCNYS	ACACAGACAGTTTCCCAGTCTGATGCCCATGTCACTGTCTTCGAAGGAGACTCGGTGGAGCTGAGATGCAACTATTCC	YGGSIY	TATGGTGGATCCATTTAC	LSWYIQHHGRGLQFLLK	CTCTCCTGGTACATCCAGCACCATGGCCGTGGCCTCCAGTTTCTCCTCAAG	YYSGNPVV	TACTATTCGGGAAACCCAGTGGTT	QGVNGFEAEFSKSDSSFHLRKASVHWSDSAVYF	CAAGGAGTGAACGGCTTCGAGGCTGAGTTCAGCAAGAGCGACTCTTCCTTCCACCTTCGGAAAGCCTCCGTGCACTGGAGCGACTCGGCTGTGTACTTC	CAASITGNTRKLIF	TGTGCTGCGAGCATAACAGGCAATACTAGAAAACTCATCTTT	GLGTTLQVQP	GGGCTGGGGACAACTTTACAAGTGCAACCAG	6284	7	clonotype747	clonotype747_consensus_2	1
AACGTTGGTCGGCTCA-1	TRUE	AACGTTGGTCGGCTCA-1_contig_1	TRUE	549	TRA	TRAV7-3		TRAJ23	TRAC	TRUE	TRUE	QQNVQQSPESLIVPEGARTSLNCTFS	CAGCAGAATGTGCAGCAGAGCCCAGAATCCCTCATTGTCCCAGAGGGAGCCAGGACCTCTCTCAACTGCACTTTCAGT	DSASQY	GACAGTGCTTCTCAGTAT	FWWYRQHSGKAPKALMS	TTCTGGTGGTACAGACAGCATTCTGGGAAAGCCCCCAAGGCACTGATGTCC	IFSNGE	ATCTTCTCCAATGGTGAA	KEEGRFTIHLNKASLHFSLHIRDSQPSDSALYL	AAAGAAGAAGGGAGATTCACAATTCACCTCAATAAAGCCAGTCTGCATTTCTCCCTGCACATCAGAGACTCCCAGCCCAGTGACTCTGCTCTCTATCTC	CAVSMWYNQGKLIF	TGTGCAGTGAGCATGTGGTATAACCAGGGGAAGCTTATCTTT	GQGTKLSIKP	GGACAGGGAACCAAGTTATCTATCAAGCCCA	3025	2	clonotype2036	clonotype2036_consensus_2	1
AACGTTGGTCGGCTCA-1	TRUE	AACGTTGGTCGGCTCA-1_contig_2	TRUE	521	TRB	TRBV15		TRBJ2-7	TRBC2	TRUE	TRUE	DAGVTQTPRHEVAEKGQTIILKCEPV	GATGCTGGAGTTACCCAGACACCCAGACATGAGGTGGCAGAGAAAGGACAAACAATAATCCTGAAGTGTGAGCCAGTT	SGHND	TCAGGCCACAATGAC	LFWYRQTKIQGLELLSY	CTTTTCTGGTACAGACAGACCAAGATACAGGGACTAGAGTTGCTGAGCTAC	FRSKSL	TTCCGCAGCAAGTCTCTT	MEDGGAFKDRFKAEMLNSSFSTLKIQPTEPKDSAVYL	ATGGAAGATGGTGGGGCTTTCAAGGATCGATTCAAAGCTGAGATGCTAAATTCATCCTTCTCCACTCTGAAGATTCAACCTACAGAACCCAAGGACTCAGCTGTGTATCTG	CASSFGGSSYEQYF	TGTGCCAGCAGTTTCGGGGGGAGCTCCTATGAACAGTACTTC	GPGTRLTVL	GGTCCCGGCACCAGGCTCACGGTTTTAG	6515	5	clonotype2036	clonotype2036_consensus_1	1
AACGTTGGTCTCTTAT-1	TRUE	AACGTTGGTCTCTTAT-1_contig_1	TRUE	581	TRB	TRBV12-1		TRBJ2-3	TRBC2	TRUE	TRUE	DSGVVQSPRHIIKEKGGRSVLTCIPI	GATTCTGGGGTTGTCCAGTCTCCAAGACACATAATCAAAGAAAAGGGAGGAAGGTCCGTTCTGACGTGTATTCCCATC	SGHSN	TCTGGACATAGCAAT	VVWYQQTLGKELKFLIQ	GTGGTCTGGTACCAGCAGACTCTGGGGAAGGAATTAAAGTTCCTTATTCAG	HYEKVE	CATTATGAAAAGGTGGAG	RDKGFLPSRFSVQQFDDYHSEMNMSALELEDSAMYF	AGAGACAAAGGATTCCTACCCAGCAGATTCTCAGTCCAACAGTTTGATGACTATCACTCTGAAATGAACATGAGTGCCTTGGAACTGGAGGACTCTGCTATGTACTTC	CASSPSGGTSAETLYF	TGTGCCAGCTCTCCCTCGGGGGGGACTAGTGCAGAAACGCTGTATTTT	GSGTRLTVL	GGCTCAGGAACCAGACTGACTGTTCTCG	10823	10	clonotype260	clonotype260_consensus_1	1
AACGTTGGTCTCTTAT-1	TRUE	AACGTTGGTCTCTTAT-1_contig_2	TRUE	528	TRA	TRAV7-3		TRAJ21	TRAC	TRUE	TRUE	QQNVQQSPESLIVPEGARTSLNCTFS	CAGCAGAATGTGCAGCAGAGCCCAGAATCCCTCATTGTCCCAGAGGGAGCCAGGACCTCTCTCAACTGCACTTTCAGT	DSASQY	GACAGTGCTTCTCAGTAT	FWWYRQHSGKAPKALMS	TTCTGGTGGTACAGACAGCATTCTGGGAAAGCCCCCAAGGCACTGATGTCC	IFSNGE	ATCTTCTCCAATGGTGAA	KEEGRFTIHLNKASLHFSLHIRDSQPSDSALYL	AAAGAAGAAGGGAGATTCACAATTCACCTCAATAAAGCCAGTCTGCATTTCTCCCTGCACATCAGAGACTCCCAGCCCAGTGACTCTGCTCTCTATCTC	CAVMPNYNVLYF	TGTGCAGTCATGCCTAATTACAACGTGCTTTACTTC	GSGTKLTVEP	GGATCTGGCACCAAACTCACTGTAGAGCCAA	703	3	clonotype260	clonotype260_consensus_2	1
AACGTTGGTGACTACT-1	TRUE	AACGTTGGTGACTACT-1_contig_1	TRUE	655	TRB	TRBV19		TRBJ2-5	TRBC2	TRUE	TRUE	GGIITQTPKFLIGQEGQKLTLKCQQN	GGTGGCATCATTACTCAGACACCCAAATTCCTGATTGGTCAGGAAGGGCAAAAACTGACCTTGAAATGTCAACAGAAT	FNHDT	TTCAATCATGATACA	MYWYRQDSGKGLRLIYY	ATGTACTGGTACCGACAGGATTCAGGGAAAGGATTGAGACTGATCTACTAT	SITEND	TCAATAACTGAAAACGAT	LQKGDLSEGYDASREKKSSFSLTVTSAQKNEMAVFL	CTTCAAAAAGGCGATCTATCTGAAGGCTATGATGCGTCTCGAGAGAAGAAGTCATCTTTTTCTCTCACTGTGACATCTGCCCAGAAGAACGAGATGGCCGTTTTTCTC	CASSIRGFNQDTQYF	TGTGCCAGCAGTATTCGGGGGTTTAACCAAGACACCCAGTACTTT	GPGTRLLVL	GGGCCAGGCACTCGGCTCCTCGTGTTAG	5754	8	clonotype2739	clonotype2739_consensus_1	1
AACGTTGGTGCAGGTA-1	TRUE	AACGTTGGTGCAGGTA-1_contig_1	TRUE	532	TRB	TRBV20		TRBJ1-3	TRBC1	TRUE	TRUE	GALVYQYPRRTICKSGTSMRMECQAV	GGAGCACTCGTCTATCAATATCCCAGAAGAACCATCTGTAAGAGTGGAACTTCCATGAGGATGGAGTGTCAAGCTGTG	GFQATS	GGTTTTCAGGCAACTTCT	VAWYRQSPQKTFELIAL	GTAGCTTGGTATCGTCAATCGCCTCAAAAGACATTTGAACTGATAGCACTT	STVNSAI	TCTACTGTGAACTCAGCAATC	KYEQNFTQEKFPISHPNLSFSSMTVLNAYLEDRGLYL	AAATATGAACAAAATTTTACCCAGGAAAAATTTCCCATCAGTCATCCCAACTTATCCTTTTCATCTATGACAGTTTTAAATGCATATCTTGAAGACAGAGGCTTATATCTC	CGARAGNSGNTLYF	TGTGGTGCTAGAGCGGGGAATTCTGGAAATACGCTCTATTTT	GEGSRLIVV	GGAGAAGGAAGCCGGCTCATTGTTGTAG	2154	7	clonotype648	clonotype648_consensus_1	1
AACGTTGTCACTTCAT-1	TRUE	AACGTTGTCACTTCAT-1_contig_1	TRUE	543	TRB	TRBV16		TRBJ2-7	TRBC2	TRUE	TRUE	NAGVIQTPRHKVTGKGQEATLWCEPI	AATGCTGGTGTCATCCAAACACCTAGGCACAAGGTGACAGGGAAGGGACAAGAAGCAACTCTGTGGTGTGAGCCAATT	SGHSA	TCAGGACATAGTGCT	VFWYRQTIVQGLEFLTY	GTTTTCTGGTACAGACAGACCATTGTGCAGGGCCTGGAGTTCCTGACTTAC	FRNQAP	TTTCGAAATCAAGCTCCT	IDDSGMPKERFSAQMPNQSHSTLKIQSTQPQDSAVYL	ATAGATGATTCAGGGATGCCCAAGGAACGATTCTCAGCTCAGATGCCCAATCAGTCGCACTCAACTCTGAAGATCCAGAGCACGCAACCCCAGGACTCAGCGGTGTATCTT	CASSRDRYEQYF	TGTGCAAGCAGCCGCGACCGATATGAACAGTACTTC	GPGTRLTVL	GGTCCCGGCACCAGGCTCACGGTTTTAG	18804	16	clonotype1022	clonotype1022_consensus_1	1
AACGTTGTCACTTCAT-1	TRUE	AACGTTGTCACTTCAT-1_contig_2	TRUE	495	TRA	TRAV1		TRAJ21	TRAC	TRUE	TRUE	GQGVEQPDNLMSVEGTFARVNCTYS	GGACAGGGCGTGGAGCAGCCTGACAACTTGATGTCTGTAGAGGGAACCTTTGCTCGGGTCAACTGCACATACAGC	TSGFNG	ACCTCAGGGTTCAATGGG	LSWYQQREGHAPVFLSY	TTATCCTGGTACCAGCAACGTGAAGGCCACGCCCCCGTATTTCTTTCTTAT	VVLDGL	GTTGTTTTGGATGGTTTG	KDSGHFSTFLSRSNGYSYLLLTELQIKDSASYL	AAGGACAGTGGGCATTTCTCCACATTCCTGAGCCGCTCGAATGGGTACAGTTACCTGCTTCTGACAGAGCTCCAGATCAAAGACTCTGCCTCATACCTC	CAVRAPNYNVLYF	TGTGCTGTGAGGGCCCCTAATTACAACGTGCTTTACTTC	GSGTKLTVEP	GGATCTGGCACCAAACTCACTGTAGAGCCAA	15496	11	clonotype1022	clonotype1022_consensus_2	1
AACGTTGTCAGGATCT-1	TRUE	AACGTTGTCAGGATCT-1_contig_1	TRUE	592	TRA	TRAV12N-2		TRAJ16	TRAC	TRUE	TRUE	GDSVTQTEGLVTLTEGLPVMLNCTYQ	GGAGACTCAGTGACCCAGACAGAAGGCCTGGTCACTCTCACCGAGGGGTTGCCTGTGATGCTGAACTGCACCTATCAG	TAYSTF	ACTGCTTACTCAACTTTC	LFWYVQHLNEAPKLLLK	CTTTTCTGGTATGTGCAACATCTCAATGAAGCCCCTAAACTACTCCTGAAG	SSTDNKR	AGCTCCACAGACAACAAGAGG	TEHQGFHATLHKSSSSFHLQKSSAQLSDSALYY	ACCGAGCACCAAGGGTTCCACGCCACTCTCCATAAGAGCAGCAGCTCCTTCCATCTGCAGAAGTCCTCAGCGCAGCTGTCAGACTCTGCCCTGTACTAC	CALSATSSGQKLVF	TGTGCTCTGAGCGCAACTTCAAGTGGCCAGAAGCTGGTTTTT	GQGTILKVYL	GGTCAGGGGACCATATTAAAGGTGTACCTGC	3359	5	clonotype2041	clonotype2041_consensus_2	1
AACGTTGTCAGGATCT-1	TRUE	AACGTTGTCAGGATCT-1_contig_2	TRUE	601	TRB	TRBV2		TRBJ2-7	TRBC2	TRUE	TRUE	DPKIIQKPKYLVAVTGSEKILICEQY	GACCCGAAAATTATCCAGAAACCAAAATATCTGGTGGCAGTCACAGGGAGCGAAAAAATCCTGATATGCGAACAGTAT	LGHNA	CTAGGCCACAATGCT	MYWYRQSAKKPLEFMFS	ATGTATTGGTATAGACAAAGTGCTAAGAAGCCTCTAGAGTTCATGTTTTCC	YSYQKL	TACAGCTATCAAAAACTT	MDNQTASSRFQPQSSKKNHLDLQITALKPDDSATYF	ATGGACAATCAGACTGCCTCAAGTCGCTTCCAACCTCAAAGTTCAAAGAAAAACCATTTAGACCTTCAGATCACAGCTCTAAAGCCTGATGACTCGGCCACATACTTC	CASSQESGAPYEQYF	TGTGCCAGCAGCCAAGAGAGTGGGGCACCCTATGAACAGTACTTC	GPGTRLTVL	GGTCCCGGCACCAGGCTCACGGTTTTAG	9934	8	clonotype2041	clonotype2041_consensus_1	1
AACGTTGTCATCGATG-1	TRUE	AACGTTGTCATCGATG-1_contig_1	TRUE	517	TRA	TRAV1		TRAJ31	TRAC	TRUE	TRUE	GQGVEQPDNLMSVEGTFARVNCTYS	GGACAGGGCGTGGAGCAGCCTGACAACTTGATGTCTGTAGAGGGAACCTTTGCTCGGGTCAACTGCACATACAGC	TSGFNG	ACCTCAGGGTTCAATGGG	LSWYQQREGHAPVFLSY	TTATCCTGGTACCAGCAACGTGAAGGCCACGCCCCCGTATTTCTTTCTTAT	VVLDGL	GTTGTTTTGGATGGTTTG	KDSGHFSTFLSRSNGYSYLLLTELQIKDSASYL	AAGGACAGTGGGCATTTCTCCACATTCCTGAGCCGCTCGAATGGGTACAGTTACCTGCTTCTGACAGAGCTCCAGATCAAAGACTCTGCCTCATACCTC	CAVRARNNNNRIFF	TGTGCTGTGAGGGCCCGGAATAACAATAACAGAATCTTCTTT	GDGTQLVVKP	GGTGATGGGACGCAGCTGGTGGTGAAGCCCA	9368	9	clonotype1	clonotype1_consensus_3	1
AACGTTGTCATCGATG-1	TRUE	AACGTTGTCATCGATG-1_contig_2	TRUE	537	TRB	TRBV13-3		TRBJ2-5	TRBC2	TRUE	TRUE	EAAVTQSPRSKVAVTGGKVTLSCHQT	GAGGCTGCAGTCACCCAAAGTCCAAGAAGCAAGGTGGCAGTAACAGGAGGAAAGGTGACATTGAGCTGTCACCAGACT	NNHDY	AATAACCATGACTAT	MYWYRQDTGHGLRLIHY	ATGTACTGGTATCGGCAGGACACGGGGCATGGGCTGAGGCTGATCCATTAC	SYVADS	TCATATGTCGCTGACAGC	TEKGDIPDGYKASRPSQENFSLILELASLSQTAVYF	ACGGAGAAAGGAGATATCCCTGATGGGTACAAGGCCTCCAGACCAAGCCAAGAGAATTTCTCTCTCATTCTGGAGTTGGCTTCCCTTTCTCAGACAGCTGTATATTTC	CASRGTGQDTQYF	TGTGCCAGCAGGGGGACTGGGCAAGACACCCAGTACTTT	GPGTRLLVL	GGGCCAGGCACTCGGCTCCTCGTGTTAG	20410	16	clonotype1	clonotype1_consensus_1	1
AACGTTGTCATCGATG-1	TRUE	AACGTTGTCATCGATG-1_contig_3	TRUE	524	TRA	TRAV6-5		TRAJ12	TRAC	TRUE	TRUE	GDSVTQTEGPVTLSEGTSLTVNCSYE	GGAGACTCGGTGACTCAGACAGAAGGTCCAGTGACATTGTCTGAAGGAACTTCTCTGACTGTGAACTGTTCCTATGAA	TKQYPT	ACCAAACAGTACCCAACC	LFWYVQYPGEGPQLLFK	CTGTTCTGGTATGTGCAGTATCCCGGAGAAGGTCCACAGCTCCTCTTTAAA	VPKANEK	GTCCCAAAGGCCAACGAGAAG	GSSRGFEATYNKEATSFHLQKASVQESDSAVYY	GGAAGCAGCAGAGGGTTTGAAGCCACATACAATAAAGAAGCCACCTCCTTCCACTTGCAGAAAGCCTCAGTGCAAGAGTCAGACTCGGCTGTGTACTAC	CALSDLGTGGYKVVF	TGTGCTCTGAGTGATCTCGGGACTGGAGGCTATAAAGTGGTCTTT	GSGTRLLVSP	GGAAGTGGGACTCGATTGCTGGTAAGCCCTG	4762	4	clonotype1	clonotype1_consensus_2	1
AACGTTGTCATGCATG-1	TRUE	AACGTTGTCATGCATG-1_contig_1	TRUE	549	TRB	TRBV16		TRBJ2-5	TRBC2	TRUE	TRUE	NAGVIQTPRHKVTGKGQEATLWCEPI	AATGCTGGTGTCATCCAAACACCTAGGCACAAGGTGACAGGGAAGGGACAAGAAGCAACTCTGTGGTGTGAGCCAATT	SGHSA	TCAGGACATAGTGCT	VFWYRQTIVQGLEFLTY	GTTTTCTGGTACAGACAGACCATTGTGCAGGGCCTGGAGTTCCTGACTTAC	FRNQAP	TTTCGAAATCAAGCTCCT	IDDSGMPKERFSAQMPNQSHSTLKIQSTQPQDSAVYL	ATAGATGATTCAGGGATGCCCAAGGAACGATTCTCAGCTCAGATGCCCAATCAGTCGCACTCAACTCTGAAGATCCAGAGCACGCAACCCCAGGACTCAGCGGTGTATCTT	CASSLGQYQDTQYF	TGTGCAAGCAGCTTAGGACAGTACCAAGACACCCAGTACTTT	GPGTRLLVL	GGGCCAGGCACTCGGCTCCTCGTGTTAG	5772	5	clonotype2066	clonotype2066_consensus_2	1
AACGTTGTCATGCATG-1	TRUE	AACGTTGTCATGCATG-1_contig_2	TRUE	521	TRB	TRBV15		TRBJ1-3	TRBC1	TRUE	TRUE	DAGVTQTPRHEVAEKGQTIILKCEPV	GATGCTGGAGTTACCCAGACACCCAGACATGAGGTGGCAGAGAAAGGACAAACAATAATCCTGAAGTGTGAGCCAGTT	SGHND	TCAGGCCACAATGAC	LFWYRQTKIQGLELLSY	CTTTTCTGGTACAGACAGACCAAGATACAGGGACTAGAGTTGCTGAGCTAC	FRSKSL	TTCCGCAGCAAGTCTCTT	MEDGGAFKDRFKAEMLNSSFSTLKIQPTEPKDSAVYL	ATGGAAGATGGTGGGGCTTTCAAGGATCGATTCAAAGCTGAGATGCTAAATTCATCCTTCTCCACTCTGAAGATTCAACCTACAGAACCCAAGGACTCAGCTGTGTATCTG	CASSFKSSGNTLYF	TGTGCCAGCAGTTTTAAAAGTTCTGGAAATACGCTCTATTTT	GEGSRLIVV	GGAGAAGGAAGCCGGCTCATTGTTGTAG	28460	22	clonotype2066	clonotype2066_consensus_1	1
AACGTTGTCATGCATG-1	TRUE	AACGTTGTCATGCATG-1_contig_3	TRUE	505	TRA	TRAV12N-2		TRAJ17	TRAC	TRUE	TRUE	GDSVTQTEGLVTLTEGLPVMLNCTYQ	GGAGACTCAGTGACCCAGACAGAAGGCCTGGTCACTCTCACCGAGGGGTTGCCTGTGATGCTGAACTGCACCTATCAG	TAYSTF	ACTGCTTACTCAACTTTC	LFWYVQHLNEAPKLLLK	CTTTTCTGGTATGTGCAACATCTCAATGAAGCCCCTAAACTACTCCTGAAG	SSTDNKR	AGCTCCACAGACAACAAGAGG	TEHQGFHATLHKSSSSFHLQKSSAQLSDSALYY	ACCGAGCACCAAGGGTTCCACGCCACTCTCCATAAGAGCAGCAGCTCCTTCCATCTGCAGAAGTCCTCAGCGCAGCTGTCAGACTCTGCCCTGTACTAC	CALSVTNSAGNKLTF	TGTGCTCTGAGTGTGACTAACAGTGCAGGGAACAAGCTAACTTTT	GIGTRVLVRP	GGAATTGGAACCAGGGTGCTGGTCAGGCCAG	3429	4	clonotype2066	clonotype2066_consensus_3	1
AACGTTGTCCTTTCGG-1	TRUE	AACGTTGTCCTTTCGG-1_contig_1	TRUE	514	TRB	TRBV26		TRBJ1-6	TRBC1	TRUE	TRUE	NSKVIQTPRYLVKGQGQKAKMRCIPE	AATTCAAAAGTCATTCAGACTCCAAGATATCTGGTGAAAGGGCAAGGACAAAAAGCAAAGATGAGGTGTATCCCTGAA	KGHPV	AAGGGACATCCAGTT	VFWYQQNKNNEFKFLIN	GTATTCTGGTATCAACAAAATAAGAACAATGAGTTTAAATTTTTGATTAAC	FQNQEV	TTTCAGAATCAAGAAGTT	LQQIDMTEKRFSAECPSNSPCSLEIQSSEAGDSALYL	CTTCAGCAAATAGACATGACTGAAAAACGATTCTCTGCTGAGTGTCCTTCAAACTCACCTTGCAGCCTAGAAATTCAGTCCTCTGAGGCAGGAGACTCAGCACTGTACCTC	CASSPPGQYNSPLYF	TGTGCCAGCAGTCCTCCGGGACAATATAATTCGCCCCTCTACTTT	AAGTRLTVT	GCGGCAGGCACCCGGCTCACTGTGACAG	8293	4	clonotype2243	clonotype2243_consensus_1	1
AACTCAGAGGAGTTTA-1	TRUE	AACTCAGAGGAGTTTA-1_contig_1	TRUE	525	TRB	TRBV5	TRBD1	TRBJ2-3	TRBC2	TRUE	TRUE	NTKITQSPRYLILGRANKSLECEQH	AACACTAAAATTACTCAGTCACCAAGATATCTAATCCTGGGAAGAGCAAATAAGTCTTTGGAATGTGAGCAACAT	LGHNA	CTGGGACATAATGCT	MYWYKQSAEKPPELMFL	ATGTACTGGTATAAACAGAGCGCTGAGAAGCCGCCAGAGCTCATGTTTCTC	YNLKQL	TACAATCTTAAACAGTTG	IRNETVPSRFIPECPDSSKLLLHISAVDPEDSAVYF	ATTCGAAATGAGACGGTGCCCAGTCGTTTTATACCTGAATGCCCAGACAGCTCCAAGCTACTTTTACATATATCTGCCGTGGATCCAGAAGACTCAGCTGTCTATTTT	CASSPRQGGSAETLYF	TGTGCCAGCAGCCCCCGACAGGGGGGTAGTGCAGAAACGCTGTATTTT	GSGTRLTVL	GGCTCAGGAACCAGACTGACTGTTCTCG	12838	10	clonotype2057	clonotype2057_consensus_1	1
AACTCAGAGGAGTTTA-1	TRUE	AACTCAGAGGAGTTTA-1_contig_2	TRUE	541	TRA	TRAV6D-6		TRAJ23	TRAC	TRUE	TRUE	GDSVTQTEGQVTVSESKSLIINCTYS	GGAGATTCCGTGACTCAAACAGAAGGCCAAGTGACCGTCTCAGAAAGCAAGTCCCTGATAATAAATTGCACGTATTCA	TTSIAYPN	ACCACAAGCATAGCTTACCCTAAT	LFWYVRYPGEGLQLLLK	CTTTTCTGGTATGTTCGATATCCTGGAGAAGGTCTACAACTCCTCCTGAAA	VITAGQK	GTCATTACGGCTGGCCAGAAG	GSSRGFEATYNKETTSFHLQKASVQESDSAVYY	GGAAGCAGCAGAGGGTTTGAAGCCACATACAATAAAGAAACCACCTCCTTCCACTTGCAGAAAGCCTCAGTGCAAGAGTCAGACTCGGCTGTGTACTAC	CALGDYNQGKLIF	TGTGCTCTGGGTGATTATAACCAGGGGAAGCTTATCTTT	GQGTKLSIKP	GGACAGGGAACCAAGTTATCTATCAAGCCCA	7991	13	clonotype2057	clonotype2057_consensus_2	1
AACTCAGAGTTGAGTA-1	TRUE	AACTCAGAGTTGAGTA-1_contig_1	TRUE	505	TRB	TRBV31	TRBD1	TRBJ2-4	TRBC2	TRUE	TRUE	AQTIHQWPVAEIKAVGSPLSLGCTIK	GCTCAGACTATCCATCAATGGCCAGTTGCCGAGATCAAGGCTGTGGGCAGCCCACTGTCTCTGGGGTGTACCATAAAG	GKSSPN	GGGAAATCAAGCCCTAAC	LYWYWQATGGTLQQLFY	CTCTACTGGTACTGGCAGGCCACAGGAGGCACCCTCCAGCAACTCTTCTAC	SITVG	TCTATTACTGTTGGC	QVESVVQLNLSASRPKDDQFILSTEKLLLSHSGFYL	CAGGTAGAGTCGGTGGTGCAACTGAACCTCTCAGCTTCCAGGCCGAAGGACGACCAATTCATCCTAAGCACGGAGAAGCTGCTTCTCAGCCACTCTGGCTTCTACCTC	CAWSPGLGTSQNTLYF	TGTGCCTGGAGTCCGGGACTGGGGACTAGTCAAAACACCTTGTACTTT	GAGTRLSVL	GGTGCGGGCACCCGACTATCGGTGCTAG	8604	7	clonotype1634	clonotype1634_consensus_1	1
AACTCAGAGTTGAGTA-1	TRUE	AACTCAGAGTTGAGTA-1_contig_2	TRUE	556	TRA	TRAV12-1		TRAJ33	TRAC	TRUE	TRUE	GDSVTQTEGLVTVTEGLPVKLNCTYQ	GGAGACTCCGTGACCCAGACAGAAGGCCTGGTCACTGTCACCGAGGGGTTGCCTGTGAAGCTGAACTGCACCTATCAG	TTYLTIA	ACTACTTATTTAACTATTGCC	FFWYVQYLNEAPQVLLR	TTTTTCTGGTATGTGCAATATCTCAACGAAGCCCCTCAGGTACTCCTGCGG	SSTDNKR	AGCTCCACAGACAACAAGAGG	TEHQGFHATLHKSSSSFHLQKSSAQLSDSALYY	ACCGAGCACCAAGGGTTCCACGCCACTCTCCATAAGAGCAGCAGCTCCTTCCATCTGCAGAAGTCCTCAGCGCAGCTGTCAGACTCTGCCCTGTACTAC	CALRDSNYQLIW	TGTGCTCTGAGGGATAGCAACTATCAGTTGATCTGG	GSGTKLIIKP	GGCTCTGGGACCAAGCTAATTATAAAGCCAG	897	2	clonotype1634	clonotype1634_consensus_2	1
AACTCAGCAAGGTTCT-1	TRUE	AACTCAGCAAGGTTCT-1_contig_1	TRUE	725	TRA	TRAV9N-3		TRAJ28	TRAC	TRUE	TRUE	AQSVTQPDARVTVSEGVSLQLRCKYS	GCTCAGTCAGTGACGCAGCCCGATGCTCGTGTCACTGTCTCTGAAGGAGTCTCTCTGCAGCTGAGATGCAAGTATTCC	YFGTPY	TACTTTGGGACACCTTAT	LFWYVQYPRQGLQLLLK	CTGTTCTGGTATGTCCAGTACCCGCGGCAGGGGCTGCAGCTGCTCCTCAAG	YYPGDPVV	TACTATCCAGGAGACCCAGTGGTT	QGVNGFEAEFSKSNSSFHLRKASVHWSDSAVYF	CAAGGAGTGAATGGCTTTGAGGCTGAGTTCAGCAAGAGTAACTCTTCCTTCCACCTGCGGAAAGCCTCCGTGCACTGGAGCGACTCGGCTGTGTACTTC	CAVRLPGTGSNRLTF	TGTGCTGTGAGGCTACCAGGCACTGGGAGTAACAGGCTCACTTTT	GKGTKFSLIP	GGGAAAGGCACCAAATTCTCACTCATCCCGA	6139	6	clonotype241	clonotype241_consensus_3	1
AACTCAGCAAGGTTCT-1	TRUE	AACTCAGCAAGGTTCT-1_contig_2	TRUE	565	TRB	TRBV12-2		TRBJ2-7	TRBC2	TRUE	TRUE	NSGVVQSPRYIIKGKGERSILKCIPI	AATTCTGGGGTTGTCCAGTCTCCAAGATACATAATCAAAGGAAAGGGAGAAAGGTCCATTCTAAAATGTATTCCCATC	SGHLS	TCTGGACATCTCTCT	VAWYQQTQGQELKFFIQ	GTGGCCTGGTATCAACAGACTCAGGGGCAGGAACTAAAGTTCTTCATTCAG	HYDKME	CATTATGATAAAATGGAG	RDKGNLPSRFSVQQFDDYHSEMNMSALELEDSAVYF	AGAGATAAAGGAAACCTGCCCAGCAGATTCTCAGTCCAACAGTTTGATGACTATCACTCTGAGATGAACATGAGTGCCTTGGAGCTAGAGGACTCTGCCGTGTACTTC	CASSAGQKYEQYF	TGTGCCAGCTCTGCCGGACAGAAATATGAACAGTACTTC	GPGTRLTVL	GGTCCCGGCACCAGGCTCACGGTTTTAG	18176	18	clonotype241	clonotype241_consensus_1	1
AACTCAGCAAGGTTCT-1	TRUE	AACTCAGCAAGGTTCT-1_contig_3	TRUE	631	TRA	TRAV7-1		TRAJ21	TRAC	TRUE	TRUE	QQKVQQSPESLIVPEGGMASLNCTFS	CAGCAGAAGGTGCAGCAGAGCCCAGAATCCCTCATTGTTCCAGAGGGAGGCATGGCCTCTCTCAACTGCACTTTCAGT	DRNSQY	GATCGTAATTCTCAGTAT	FWWYRQHSGEGPKALMS	TTCTGGTGGTACAGACAGCATTCTGGGGAAGGCCCCAAGGCACTGATGTCC	IFSNGD	ATCTTCTCCAATGGTGAC	KKEGRFTAHLNKASLHVSLHIKDSQPSDSALYF	AAGAAGGAAGGCAGATTCACAGCTCACCTCAATAAGGCCAGCCTGCATGTATCCCTGCACATCAAAGACTCCCAACCCAGTGACTCTGCTCTCTACTTC	CAVLPNYNVLYF	TGTGCAGTCCTGCCTAATTACAACGTGCTTTACTTC	GSGTKLTVEP	GGATCTGGCACCAAACTCACTGTAGAGCCAA	10979	31	clonotype241	clonotype241_consensus_2	1
AACTCAGGTGTGCCTG-1	TRUE	AACTCAGGTGTGCCTG-1_contig_1	TRUE	524	TRB	TRBV15	TRBD1	TRBJ1-2	TRBC1	TRUE	TRUE	DAGVTQTPRHEVAEKGQTIILKCEPV	GATGCTGGAGTTACCCAGACACCCAGACATGAGGTGGCAGAGAAAGGACAAACAATAATCCTGAAGTGTGAGCCAGTT	SGHND	TCAGGCCACAATGAC	LFWYRQTKIQGLELLSY	CTTTTCTGGTACAGACAGACCAAGATACAGGGACTAGAGTTGCTGAGCTAC	FRSKSL	TTCCGCAGCAAGTCTCTT	MEDGGAFKDRFKAEMLNSSFSTLKIQPTEPKDSAVYL	ATGGAAGATGGTGGGGCTTTCAAGGATCGATTCAAAGCTGAGATGCTAAATTCATCCTTCTCCACTCTGAAGATTCAACCTACAGAACCCAAGGACTCAGCTGTGTATCTG	CASSLARQGDSDYTF	TGTGCCAGCAGTTTAGCGCGACAGGGGGACTCCGACTACACCTTC	GSGTRLLVI	GGCTCAGGGACCAGGCTTTTGGTAATAG	37499	30	clonotype2253	clonotype2253_consensus_1	1
AACTCAGTCACTTATC-1	TRUE	AACTCAGTCACTTATC-1_contig_1	TRUE	568	TRB	TRBV29		TRBJ1-6	TRBC1	TRUE	TRUE	DMKVTQMPRYLIKRMGENVLLECGQD	GACATGAAAGTAACCCAGATGCCAAGATACCTGATCAAAAGAATGGGAGAGAATGTTTTGCTGGAATGTGGACAGGAC	MSHET	ATGAGCCATGAAACA	MYWYRQDPGLGLQLIYI	ATGTACTGGTATCGACAAGACCCTGGTCTGGGGCTACAGCTGATTTATATC	SYDVDS	TCATACGATGTTGATAGT	NSEGDIPKGYRVSRKKREHFSLILDSAKTNQTSVYF	AACAGCGAAGGAGACATCCCTAAAGGATACAGGGTCTCACGGAAGAAGCGGGAGCATTTCTCCCTGATTCTGGATTCTGCTAAAACAAACCAGACATCTGTGTACTTC	CASSLSNSPLYF	TGTGCTAGCAGTTTATCTAATTCGCCCCTCTACTTT	AAGTRLTVT	GCGGCAGGCACCCGGCTCACTGTGACAG	4106	3	clonotype601	clonotype601_consensus_1	1
AACTCAGTCCCAAGAT-1	TRUE	AACTCAGTCCCAAGAT-1_contig_1	TRUE	517	TRB	TRBV13-1		TRBJ2-2	TRBC2	TRUE	TRUE	EAAVTQSPRNKVTVTGGNVTLSCRQT	GAGGCTGCAGTCACCCAAAGCCCTAGAAACAAGGTGACAGTAACAGGAGGAAACGTGACATTGAGCTGTCGCCAGACT	NSHNY	AATAGCCACAACTAC	MYWYRQDTGHGLRLIHY	ATGTACTGGTATCGGCAGGACACTGGGCATGGGCTGAGGCTGATCCATTAC	SYGAGN	TCATATGGTGCTGGCAAC	LQIGDVPDGYKATRTTQEDFFLLLELASPSQTSLYF	CTTCAAATAGGAGATGTCCCTGATGGGTACAAGGCCACCAGAACAACGCAAGAAGACTTCTTCCTCCTGCTGGAATTGGCTTCTCCCTCTCAGACATCTTTGTACTTC	CASSRRDWANTGQLYF	TGTGCCAGCAGTCGCCGGGACTGGGCAAACACCGGGCAGCTCTACTTT	GEGSKLTVL	GGTGAAGGCTCAAAGCTGACAGTGCTGG	5725	4	clonotype1542	clonotype1542_consensus_1	1
AACTCAGTCCCAAGAT-1	TRUE	AACTCAGTCCCAAGAT-1_contig_2	TRUE	542	TRA	TRAV9-1		TRAJ34	TRAC	TRUE	TRUE	TQTVSQSDAHVTVFEGDSVELRCNYS	ACACAGACAGTTTCCCAGTCTGATGCCCATGTCACTGTCTTCGAAGGAGACTCGGTGGAGCTGAGATGCAACTATTCC	YGGSIY	TATGGTGGATCCATTTAC	LSWYIQHHGRGLQFLLK	CTCTCCTGGTACATCCAGCACCATGGCCGTGGCCTCCAGTTTCTCCTCAAG	YYSGNPVV	TACTATTCGGGAAACCCAGTGGTT	QGVNGFEAEFSKSDSSFHLRKASVHWSDSAVYF	CAAGGAGTGAACGGCTTCGAGGCTGAGTTCAGCAAGAGCGACTCTTCCTTCCACCTGCGGAAAGCCTCCGTGCACTGGAGCGACTCGGCTGTGTACTTC	CAVRSSNTDKVVF	TGTGCTGTGAGATCTTCCAATACCGACAAAGTCGTCTTT	GTGTRLQVSP	GGAACAGGGACCAGATTACAAGTCTCACCAA	3825	7	clonotype1542	clonotype1542_consensus_2	1
AACTCAGTCCGATATG-1	TRUE	AACTCAGTCCGATATG-1_contig_1	TRUE	570	TRB	TRBV12-2+TRBV13-2		TRBJ1-4	TRBC1	TRUE	TRUE	EAAVTQSPRNKVAVTGGKVTLSCNQT	GAGGCTGCAGTCACCCAAAGCCCAAGAAACAAGGTGGCAGTAACAGGAGGAAAGGTGACATTGAGCTGTAATCAGACT	NNHNN	AATAACCACAACAAC	MYWYRQDTGHGLRLIHY	ATGTACTGGTATCGGCAGGACACGGGGCATGGGCTGAGGCTGATCCATTAT	SYGAGS	TCATATGGTGCTGGCAGC	TEKGDIPDGYKASRPSQENFSLILELATPSQTSVYF	ACTGAGAAAGGAGATATCCCTGATGGATACAAGGCCTCCAGACCAAGCCAAGAGAACTTCTCCCTCATTCTGGAGTTGGCTACCCCCTCTCAGACATCAGTGTACTTC	CASGDAGTTNERLFF	TGTGCCAGCGGTGATGCAGGGACAACCAACGAAAGATTATTTTTC	GHGTKLSVL	GGTCATGGAACCAAGCTGTCTGTCCTGG	7966	6	clonotype3119	clonotype3119_consensus_1	1
AACTCCCAGTAATCCC-1	TRUE	AACTCCCAGTAATCCC-1_contig_1	TRUE	516	TRB	TRBV5		TRBJ2-1	TRBC2	TRUE	TRUE	NTKITQSPRYLILGRANKSLECEQH	AACACTAAAATTACTCAGTCACCAAGATATCTAATCCTGGGAAGAGCAAATAAGTCTTTGGAATGTGAGCAACAT	LGHNA	CTGGGACATAATGCT	MYWYKQSAEKPPELMFL	ATGTACTGGTATAAACAGAGCGCTGAGAAGCCGCCAGAGCTCATGTTTCTC	YNLKQL	TACAATCTTAAACAGTTG	IRNETVPSRFIPECPDSSKLLLHISAVDPEDSAVYF	ATTCGAAATGAGACGGTGCCCAGTCGTTTTATACCTGAATGCCCAGACAGCTCCAAGCTACTTTTACATATATCTGCCGTGGATCCAGAAGACTCAGCTGTCTATTTT	CASSPGQYAEQFF	TGTGCCAGCAGCCCGGGACAATATGCTGAGCAGTTCTTC	GPGTRLTVL	GGACCAGGGACACGACTCACCGTCCTAG	8179	9	clonotype665	clonotype665_consensus_1	1
AACTCCCAGTAATCCC-1	TRUE	AACTCCCAGTAATCCC-1_contig_2	TRUE	514	TRA	TRAV4-2		TRAJ12	TRAC	TRUE	TRUE	GMPVEQNPPALSLYEGADSGLRCNFS	GGAATGCCGGTGGAACAGAATCCTCCAGCCCTGAGTCTTTATGAAGGAGCTGACTCTGGTCTGAGATGCAATTTTTCT	TTMKS	ACCACCATGAAAAGT	VQWFQQNHRGRLITLFY	GTCCAGTGGTTTCAACAAAATCACAGAGGCAGACTTATCACTCTGTTTTAC	LAQGT	CTGGCTCAAGGAACA	KENGRLKSTFNSKERYSTLHIKDAQLEDSGTYF	AAGGAGAATGGAAGGTTAAAGTCAACATTCAATTCTAAGGAGCGCTACAGCACCCTGCACATCAAGGATGCACAGCTGGAGGACTCAGGCACTTACTTC	CAAEETGGYKVVF	TGTGCTGCTGAGGAGACTGGAGGCTATAAAGTGGTCTTT	GSGTRLLVSP	GGAAGTGGGACTCGATTGCTGGTAAGCCCTG	1201	2	clonotype665	clonotype665_consensus_2	1
AACTCCCAGTCCAGGA-1	TRUE	AACTCCCAGTCCAGGA-1_contig_1	TRUE	525	TRA	TRAV14-1		TRAJ17	TRAC	TRUE	TRUE	QQQVRQSPQSLTVWEGGTTVLTCSYE	CAGCAGCAGGTGAGACAAAGTCCCCAATCTCTGACAGTCTGGGAAGGAGGAACCACAGTTCTGACCTGCAGTTATGAG	DSTFNY	GACAGCACTTTTAACTAC	FPWYQQFPGEGPALLIS	TTCCCATGGTACCAACAGTTCCCTGGGGAAGGCCCTGCACTTCTGATATCC	ILSVSDK	ATACTTTCAGTGTCCGATAAA	KEDGRFTIFFNKREKKLSLHIIDSQPGDSATYF	AAGGAAGATGGACGATTCACAATCTTCTTCAATAAAAGGGAGAAAAAGCTCTCCTTGCACATCATAGACTCTCAGCCTGGAGACTCAGCCACCTACTTC	CAASGSAGNKLTF	TGTGCAGCAAGTGGGAGTGCAGGGAACAAGCTAACTTTT	GIGTRVLVRP	GGAATTGGAACCAGGGTGCTGGTCAGGCCAG	1780	3	clonotype1768	clonotype1768_consensus_2	1
AACTCCCAGTCCAGGA-1	TRUE	AACTCCCAGTCCAGGA-1_contig_2	TRUE	520	TRB	TRBV29		TRBJ2-7	TRBC2	TRUE	TRUE	DMKVTQMPRYLIKRMGENVLLECGQD	GACATGAAAGTAACCCAGATGCCAAGATACCTGATCAAAAGAATGGGAGAGAATGTTTTGCTGGAATGTGGACAGGAC	MSHET	ATGAGCCATGAAACA	MYWYRQDPGLGLQLIYI	ATGTACTGGTATCGACAAGACCCTGGTCTGGGGCTACAGCTGATTTATATC	SYDVDS	TCATACGATGTTGATAGT	NSEGDIPKGYRVSRKKREHFSLILDSAKTNQTSVYF	AACAGCGAAGGAGACATCCCTAAAGGATACAGGGTCTCACGGAAGAAGCGGGAGCATTTCTCCCTGATTCTGGATTCTGCTAAAACAAACCAGACATCTGTGTACTTC	CASSTTGVSYEQYF	TGTGCTAGCAGTACGACTGGGGTCTCCTATGAACAGTACTTC	GPGTRLTVL	GGTCCCGGCACCAGGCTCACGGTTTTAG	3132	2	clonotype1768	clonotype1768_consensus_1	1
AACTCCCCAAGGTTCT-1	TRUE	AACTCCCCAAGGTTCT-1_contig_1	TRUE	514	TRB	TRBV13-1		TRBJ1-4	TRBC1	TRUE	TRUE	EAAVTQSPRNKVTVTGGNVTLSCRQT	GAGGCTGCAGTCACCCAAAGCCCTAGAAACAAGGTGACAGTAACAGGAGGAAACGTGACATTGAGCTGTCGCCAGACT	NSHNY	AATAGCCACAACTAC	MYWYRQDTGHGLRLIHY	ATGTACTGGTATCGGCAGGACACTGGGCATGGGCTGAGGCTGATCCATTAC	SYGAGN	TCATATGGTGCTGGCAAC	LQIGDVPDGYKATRTTQEDFFLLLELASPSQTSLYF	CTTCAAATAGGAGATGTCCCTGATGGGTACAAGGCCACCAGAACAACGCAAGAAGACTTCTTCCTCCTGCTGGAATTGGCTTCTCCCTCTCAGACATCTTTGTACTTC	CASSLRQISNERLFF	TGTGCCAGCAGTCTGAGACAAATTTCCAACGAAAGATTATTTTTC	GHGTKLSVL	GGTCATGGAACCAAGCTGTCTGTCCTGG	34129	23	clonotype1031	clonotype1031_consensus_1	1
AACTCCCCAAGGTTCT-1	TRUE	AACTCCCCAAGGTTCT-1_contig_2	TRUE	497	TRA	TRAV21-DV12		TRAJ15	TRAC	TRUE	TRUE	DAKTTQPDSMESTEGETVHLPCSHA	GATGCTAAGACTACACAACCAGATTCAATGGAAAGTACTGAAGGAGAAACGGTGCACTTGCCTTGTAGCCACGCC	TISGNEY	ACAATCAGTGGAAACGAGTAC	IYWYRQVPLQGPEYVTH	ATCTATTGGTACCGACAGGTTCCTCTTCAGGGTCCAGAATACGTGACTCAC	GLQQN	GGTCTACAACAAAAT	TTNSMAFLAIASDRKSSTLILTHVSLRDAAVYH	ACAACCAATAGTATGGCTTTCCTGGCTATTGCCTCTGACAGAAAGTCAAGCACCTTGATCCTGACTCATGTCAGCCTGAGAGACGCGGCTGTGTACCAC	CILRVAGQGGRALIF	TGTATCCTGAGAGTAGCCGGGCAGGGAGGCAGAGCTCTGATATTT	GTGTTVSVSP	GGAACAGGAACCACGGTATCAGTCAGCCCCA	3076	10	clonotype1031	clonotype1031_consensus_3	1
AACTCCCCAAGGTTCT-1	TRUE	AACTCCCCAAGGTTCT-1_contig_3	TRUE	528	TRB	TRBV5	TRBD2	TRBJ2-3	TRBC2	TRUE	TRUE	NTKITQSPRYLILGRANKSLECEQH	AACACTAAAATTACTCAGTCACCAAGATATCTAATCCTGGGAAGAGCAAATAAGTCTTTGGAATGTGAGCAACAT	LGHNA	CTGGGACATAATGCT	MYWYKQSAEKPPELMFL	ATGTACTGGTATAAACAGAGCGCTGAGAAGCCGCCAGAGCTCATGTTTCTC	YNLKQL	TACAATCTTAAACAGTTG	IRNETVPSRFIPECPDSSKLLLHISAVDPEDSAVYF	ATTCGAAATGAGACGGTGCCCAGTCGTTTTATACCTGAATGCCCAGACAGCTCCAAGCTACTTTTACATATATCTGCCGTGGATCCAGAAGACTCAGCTGTCTATTTT	CASSQILGGPSAETLYF	TGTGCCAGCAGCCAAATACTGGGGGGGCCTAGTGCAGAAACGCTGTATTTT	GSGTRLTVL	GGCTCAGGAACCAGACTGACTGTTCTCG	10236	7	clonotype1031	clonotype1031_consensus_2	1
AACTCCCCATCCGTGG-1	TRUE	AACTCCCCATCCGTGG-1_contig_1	TRUE	594	TRA	TRAV12N-2		TRAJ21	TRAC	TRUE	TRUE	GDSVTQTEGLVTLTKGLPVMLNCTYQ	GGAGACTCAGTGACCCAGACAGAAGGCCTGGTCACTCTCACCAAGGGGTTGCCTGTGATGCTGAACTGCACCTATCAG	TTYSPF	ACTACTTACTCACCTTTC	LFWYVQHLNEAPKLLLK	CTTTTCTGGTATGTGCAACATCTCAACGAAGCCCCTAAGCTACTCCTGAAG	SSTDNKR	AGCTCCACAGACAACAAGAGG	TEHQGFYATLHKSSSSFHLQKSSVQLSDSALYF	ACCGAGCACCAAGGGTTCTACGCCACTCTCCATAAGAGCAGCAGCTCCTTCCATCTGCAGAAGTCCTCAGTGCAGCTGTCAGACTCTGCCCTGTACTTC	CALRPNYNVLYF	TGTGCTTTGAGGCCTAATTACAACGTGCTTTACTTC	GSGTKLTVEP	GGATCTGGCACCAAACTCACTGTAGAGCCAA	6445	6	clonotype610	clonotype610_consensus_1	1
AACTCCCGTTCACGGC-1	TRUE	AACTCCCGTTCACGGC-1_contig_1	TRUE	585	TRB	TRBV20		TRBJ1-2	TRBC1	TRUE	TRUE	GALVYQYPRRTICKSGTSMRMECQAV	GGAGCACTCGTCTATCAATATCCCAGAAGAACCATCTGTAAGAGTGGAACTTCCATGAGGATGGAGTGTCAAGCTGTG	GFQATS	GGTTTTCAGGCAACTTCT	VAWYRQSPQKTFELIAL	GTAGCTTGGTATCGTCAATCGCCTCAAAAGACATTTGAACTGATAGCACTT	STVNSAI	TCTACTGTGAACTCAGCAATC	KYEQNFTQEKFPISHPNLSFSSMTVLNAYLEDRGLYL	AAATATGAACAAAATTTTACCCAGGAAAAATTTCCCATCAGTCATCCCAACTTATCCTTTTCATCTATGACAGTTTTAAATGCATATCTTGAAGACAGAGGCTTATATCTC	CGARDPGTISDYTF	TGTGGTGCTAGGGATCCCGGGACAATCTCCGACTACACCTTC	GSGTRLLVI	GGCTCAGGGACCAGGCTTTTGGTAATAG	7795	11	clonotype766	clonotype766_consensus_1	1
AACTCCCGTTCACGGC-1	TRUE	AACTCCCGTTCACGGC-1_contig_2	TRUE	564	TRA	TRAV12N-2		TRAJ22	TRAC	TRUE	TRUE	GDSVTQTEGLVTLTEGLPVMLNCTYQ	GGAGACTCAGTGACCCAGACAGAAGGCCTGGTCACTCTCACCGAGGGGTTGCCTGTGATGCTGAACTGCACCTATCAG	TAYSTF	ACTGCTTACTCAACTTTC	LFWYVQHLNEAPKLLLK	CTTTTCTGGTATGTGCAACATCTCAATGAAGCCCCTAAACTACTCCTGAAG	SSTDNKR	AGCTCCACAGACAACAAGAGG	TEHQGFHATLHKSSSSFHLQKSSAQLSDSALYY	ACCGAGCACCAAGGGTTCCACGCCACTCTCCATAAGAGCAGCAGCTCCTTCCATCTGCAGAAGTCCTCAGCGCAGCTGTCAGACTCTGCCCTGTACTAC	CALSPSSGSWQLIF	TGTGCTCTGAGTCCATCTTCTGGCAGCTGGCAACTCATCTTT	GSGTQLTVMP	GGATCTGGAACCCAACTGACAGTTATGCCTG	1637	9	clonotype766	clonotype766_consensus_2	1
AACTCCCGTTCGTTGA-1	TRUE	AACTCCCGTTCGTTGA-1_contig_1	TRUE	515	TRB	TRBV13-1		TRBJ2-3	TRBC2	TRUE	TRUE	EAAVTQSPRNKVTVTGGNVTLSCRQT	GAGGCTGCAGTCACCCAAAGCCCTAGAAACAAGGTGACAGTAACAGGAGGAAACGTGACATTGAGCTGTCGCCAGACT	NSHNY	AATAGCCACAACTAC	MYWYRQDTGHGLRLIHY	ATGTACTGGTATCGGCAGGACACTGGGCATGGGCTGAGGCTGATCCATTAC	SYGAGN	TCATATGGTGCTGGCAAC	LQIGDVPDGYKATRTTQEDFFLLLELASPSQTSLYF	CTTCAAATAGGAGATGTCCCTGATGGGTACAAGGCCACCAGAACAACGCAAGAAGACTTCTTCCTCCTGCTGGAATTGGCTTCTCCCTCTCAGACATCTTTGTACTTC	CASSVGGAETLYF	TGTGCCAGCAGTGTTGGGGGTGCAGAAACGCTGTATTTT	GSGTRLTVL	GGCTCAGGAACCAGACTGACTGTTCTCG	13539	9	clonotype502	clonotype502_consensus_2	1
AACTCCCGTTCGTTGA-1	TRUE	AACTCCCGTTCGTTGA-1_contig_2	TRUE	535	TRB	TRBV29		TRBJ2-4	TRBC2	TRUE	TRUE	DMKVTQMPRYLIKRMGENVLLECGQD	GACATGAAAGTAACCCAGATGCCAAGATACCTGATCAAAAGAATGGGAGAGAATGTTTTGCTGGAATGTGGACAGGAC	MSHET	ATGAGCCATGAAACA	MYWYRQDPGLGLQLIYI	ATGTACTGGTATCGACAAGACCCTGGTCTGGGGCTACAGCTGATTTATATC	SYDVDS	TCATACGATGTTGATAGT	NSEGDIPKGYRVSRKKREHFSLILDSAKTNQTSVYF	AACAGCGAAGGAGACATCCCTAAAGGATACAGGGTCTCACGGAAGAAGCGGGAGCATTTCTCCCTGATTCTGGATTCTGCTAAAACAAACCAGACATCTGTGTACTTC	CASRRDWGSQNTLYF	TGTGCTAGCAGGCGGGACTGGGGGAGTCAAAACACCTTGTACTTT	GAGTRLSVL	GGTGCGGGCACCCGACTATCGGTGCTAG	13955	9	clonotype502	clonotype502_consensus_1	1
AACTCCCGTTCGTTGA-1	TRUE	AACTCCCGTTCGTTGA-1_contig_3	TRUE	597	TRA	TRAV7-4		TRAJ34	TRAC	TRUE	TRUE	QQKVQQSPESLSVPEGGMASFNCTSS	CAGCAGAAGGTGCAGCAGAGCCCAGAATCCCTCAGTGTCCCAGAGGGAGGCATGGCCTCTTTCAACTGCACTTCAAGT	DRNFQY	GATCGTAATTTTCAGTAC	FWWYRQHSGEGPKALMS	TTCTGGTGGTACAGACAGCATTCTGGAGAAGGCCCCAAGGCACTGATGTCA	IFSDGD	ATCTTCTCTGATGGTGAC	KKEGRFTAHLNKASLHVSLHIRDSQPSDSALYF	AAGAAAGAAGGCAGATTCACAGCTCACCTCAATAAGGCCAGCCTGCATGTTTCCCTGCACATCAGAGACTCCCAGCCCAGTGACTCCGCTCTCTACTTC	CAASVPSSNTDKVVF	TGTGCAGCTAGTGTCCCTTCTTCCAATACCGACAAAGTCGTCTTT	GTGTRLQVSP	GGAACAGGGACCAGATTACAAGTCTCACCAA	15310	21	clonotype502	clonotype502_consensus_3	1
AACTCCCGTTCGTTGA-1	TRUE	AACTCCCGTTCGTTGA-1_contig_4	TRUE	589	TRA	TRAV12N-2		TRAJ30	TRAC	TRUE	TRUE	GDSVTQTEGLVTLTKGLPVMLNCTYQ	GGAGACTCAGTGACCCAGACAGAAGGCCTGGTCACTCTCACCAAGGGGTTGCCTGTGATGCTGAACTGCACCTATCAG	TTYSPF	ACTACTTACTCACCTTTC	LFWYVQHLNEAPKLLLK	CTTTTCTGGTATGTGCAACATCTCAACGAAGCCCCTAAGCTACTCCTGAAG	SSTDNKR	AGCTCCACAGACAACAAGAGG	TEHQGFYATLHKSSSSFHLQKSSVQLSDSALYF	ACCGAGCACCAAGGGTTCTACGCCACTCTCCATAAGAGCAGCAGCTCCTTCCATCTGCAGAAGTCCTCAGTGCAGCTGTCAGACTCTGCCCTGTACTTC	CALSDTNAYKVIF	TGTGCTTTGAGTGACACAAATGCTTACAAAGTCATCTTT	GKGTHLHVLP	GGAAAAGGGACACATCTTCATGTTCTCCCTA	8332	6	clonotype502	clonotype502_consensus_4	1
AACTCCCTCCCTCTTT-1	TRUE	AACTCCCTCCCTCTTT-1_contig_1	TRUE	514	TRB	TRBV13-1	TRBD1	TRBJ1-1	TRBC1	TRUE	TRUE	EAAVTQSPRNKVTVTGGNVTLSCRQT	GAGGCTGCAGTCACCCAAAGCCCTAGAAACAAGGTGACAGTAACAGGAGGAAACGTGACATTGAGCTGTCGCCAGACT	NSHNY	AATAGCCACAACTAC	MYWYRQDTGHGLRLIHY	ATGTACTGGTATCGGCAGGACACTGGGCATGGGCTGAGGCTGATCCATTAC	SYGAGN	TCATATGGTGCTGGCAAC	LQIGDVPDGYKATRTTQEDFFLLLELASPSQTSLYF	CTTCAAATAGGAGATGTCCCTGATGGGTACAAGGCCACCAGAACAACGCAAGAAGACTTCTTCCTCCTGCTGGAATTGGCTTCTCCCTCTCAGACATCTTTGTACTTC	CASSLGQGANTEVFF	TGTGCCAGCAGCCTAGGACAGGGGGCAAACACAGAAGTCTTCTTT	GKGTRLTVV	GGTAAAGGAACCAGACTCACAGTTGTAG	10364	8	clonotype1140	clonotype1140_consensus_1	1
AACTCCCTCCCTCTTT-1	TRUE	AACTCCCTCCCTCTTT-1_contig_2	TRUE	634	TRA	TRAV9D-1		TRAJ23	TRAC	TRUE	TRUE	TQTVSQSDAHVTVFEGDSVELRCNYS	ACACAGACAGTTTCCCAGTCTGATGCCCATGTCACTGTCTTCGAAGGAGACTCGGTGGAGCTGAGATGCAACTATTCC	YGGSIY	TATGGTGGATCCATTTAC	LSWYIQHHGRGLQFLLK	CTCTCCTGGTACATCCAGCACCATGGCCGTGGCCTCCAGTTTCTCCTCAAG	YYSGNPVV	TACTATTCGGGAAACCCAGTGGTT	QGVNGFKAEFSKSDSSFHLRKASVHWSDSAVYF	CAAGGAGTGAACGGCTTCAAGGCTGAGTTCAGCAAGAGCGACTCTTCCTTCCACCTGCGGAAAGCCTCCGTGCACTGGAGCGACTCGGCTGTGTACTTC	CAVSANYNQGKLIF	TGTGCTGTGAGCGCGAATTATAACCAGGGGAAGCTTATCTTT	GQGTKLSIKP	GGACAGGGAACCAAGTTATCTATCAAGCCCA	1264	5	clonotype1140	clonotype1140_consensus_2	1
AACTCTTAGAAGGGTA-1	TRUE	AACTCTTAGAAGGGTA-1_contig_1	TRUE	552	TRB	TRBV29	TRBD1	TRBJ1-2	TRBC1	TRUE	TRUE	DMKVTQMPRYLIKRMGENVLLECGQD	GACATGAAAGTAACCCAGATGCCAAGATACCTGATCAAAAGAATGGGAGAGAATGTTTTGCTGGAATGTGGACAGGAC	MSHET	ATGAGCCATGAAACA	MYWYRQDPGLGLQLIYI	ATGTACTGGTATCGACAAGACCCTGGTCTGGGGCTACAGCTGATTTATATC	SYDVDS	TCATACGATGTTGATAGT	NSEGDIPKGYRVSRKKREHFSLILDSAKTNQTSVYF	AACAGCGAAGGAGACATCCCTAAAGGATACAGGGTCTCACGGAAGAAGCGGGAGCATTTCTCCCTGATTCTGGATTCTGCTAAAACAAACCAGACATCTGTGTACTTC	CASSRDKGSDYTF	TGTGCTAGCAGCCGGGACAAGGGCTCCGACTACACCTTC	GSGTRLLVI	GGCTCAGGGACCAGGCTTTTGGTAATAG	20548	21	clonotype1062	clonotype1062_consensus_1	1
AACTCTTAGAAGGGTA-1	TRUE	AACTCTTAGAAGGGTA-1_contig_2	TRUE	561	TRA	TRAV4N-4		TRAJ28	TRAC	TRUE	TRUE	GDQVEQSPSALSLHEGTSSALRCNFT	GGAGATCAGGTGGAGCAGAGTCCTTCAGCCCTGAGCCTCCACGAGGGAACCAGTTCTGCTCTGAGATGCAATTTTACG	TTTRS	ACCACCACGAGGAGT	VQWFRQNSRGSLINLFY	GTGCAGTGGTTCCGACAGAATTCCAGGGGCAGCCTCATCAATCTGTTCTAC	LASGT	TTGGCTTCAGGAACA	KENGRLKSAFDSKELYSTLHIRDAQLEDSGTYF	AAGGAGAATGGGAGGCTAAAGTCAGCATTTGATTCTAAGGAGCTCTACAGCACCCTGCACATCAGGGATGCCCAGCTGGAGGACTCAGGCACTTACTTC	CAAEAPGTGSNRLTF	TGTGCTGCTGAGGCACCAGGCACTGGGAGTAACAGGCTCACTTTT	GKGTKFSLIP	GGGAAAGGCACCAAATTCTCACTCATCCCGA	34993	44	clonotype1062	clonotype1062_consensus_2	1
AACTCTTAGCAGACTG-1	TRUE	AACTCTTAGCAGACTG-1_contig_1	TRUE	571	TRB	TRBV1	TRBD1	TRBJ1-2	TRBC1	TRUE	TRUE	VTLLEQNPRWRLVPRGQAVNLRCILK	GTGACTTTGCTGGAGCAAAACCCAAGGTGGCGTCTGGTACCACGTGGTCAAGCTGTGAACCTACGCTGCATCTTGAAG	NSQYPW	AATTCCCAGTATCCCTGG	MSWYQQDLQKQLQWLFT	ATGAGCTGGTATCAGCAGGATCTCCAAAAGCAACTACAGTGGCTGTTCACT	LRSPGD	CTGCGGAGTCCTGGGGAC	KEVKSLPGADYLATRVTDTELRLQVANMSQGRTLY	AAAGAGGTCAAATCTCTTCCCGGTGCTGATTACCTGGCCACACGGGTCACTGATACGGAGCTGAGGCTGCAAGTGGCCAACATGAGCCAGGGCAGAACCTTGTAC	CTCSADPGHGSDYTF	TGCACCTGCAGTGCAGATCCGGGACATGGCTCCGACTACACCTTC	GSGTRLLVI	GGCTCAGGGACCAGGCTTTTGGTAATAG	8784	9	clonotype2561	clonotype2561_consensus_1	1
AACTCTTAGGTCGGAT-1	TRUE	AACTCTTAGGTCGGAT-1_contig_1	TRUE	522	TRB	TRBV5		TRBJ2-3	TRBC2	TRUE	TRUE	NTKITQSPRYLILGRANKSLECEQH	AACACTAAAATTACTCAGTCACCAAGATATCTAATCCTGGGAAGAGCAAATAAGTCTTTGGAATGTGAGCAACAT	LGHNA	CTGGGACATAATGCT	MYWYKQSAEKPPELMFL	ATGTACTGGTATAAACAGAGCGCTGAGAAGCCGCCAGAGCTCATGTTTCTC	YNLKQL	TACAATCTTAAACAGTTG	IRNETVPSRFIPECPDSSKLLLHISAVDPEDSAVYF	ATTCGAAATGAGACGGTGCCCAGTCGTTTTATACCTGAATGCCCAGACAGCTCCAAGCTACTTTTACATATATCTGCCGTGGATCCAGAAGACTCAGCTGTCTATTTT	CASSHLGPSAETLYF	TGTGCCAGCAGCCATCTGGGGCCTAGTGCAGAAACGCTGTATTTT	GSGTRLTVL	GGCTCAGGAACCAGACTGACTGTTCTCG	17074	13	clonotype150	clonotype150_consensus_1	1
AACTCTTAGGTCGGAT-1	TRUE	AACTCTTAGGTCGGAT-1_contig_2	TRUE	552	TRA	TRAV8N-2		TRAJ37	TRAC	TRUE	TRUE	SQWGEENLQALSIQEGEDVTMNCSYK	AGCCAATGGGGAGAAGAGAATCTTCAGGCTCTGAGCATCCAGGAGGGTGAAGATGTCACCATGAACTGCAGTTACAAG	TYTTV	ACTTACACAACTGTT	VQWYRQKSGKGPALIIL	GTTCAGTGGTACAGACAGAAGTCAGGCAAAGGCCCTGCCCTGATAATCTTA	IRSNERE	ATACGTTCAAATGAGCGAGAG	KRSGRLRATLDTSSQSSSLSITGTLATDTAVYF	AAGCGCAGTGGAAGACTCAGAGCCACCCTTGACACTTCCAGCCAGAGCAGCTCCCTGTCCATCACTGGTACTCTAGCTACAGACACTGCTGTGTACTTC	CATGGGNTRKLIF	TGTGCTACTGGGGGAGGCAATACTAGAAAACTCATCTTT	GLGTTLQVQP	GGGCTGGGGACAACTTTACAAGTGCAACCAG	4295	4	clonotype150	clonotype150_consensus_2	1
AACTCTTAGTGACTCT-1	TRUE	AACTCTTAGTGACTCT-1_contig_1	TRUE	522	TRB	TRBV5		TRBJ2-3	TRBC2	TRUE	TRUE	NTKITQSPRYLILGRANKSLECEQH	AACACTAAAATTACTCAGTCACCAAGATATCTAATCCTGGGAAGAGCAAATAAGTCTTTGGAATGTGAGCAACAT	LGHNA	CTGGGACATAATGCT	MYWYKQSAEKPPELMFL	ATGTACTGGTATAAACAGAGCGCTGAGAAGCCGCCAGAGCTCATGTTTCTC	YNLKQL	TACAATCTTAAACAGTTG	IRNETVPSRFIPECPDSSKLLLHISAVDPEDSAVYF	ATTCGAAATGAGACGGTGCCCAGTCGTTTTATACCTGAATGCCCAGACAGCTCCAAGCTACTTTTACATATATCTGCCGTGGATCCAGAAGACTCAGCTGTCTATTTT	CASSQDGGRAETLYF	TGTGCCAGCAGCCAAGACGGGGGGAGGGCAGAAACGCTGTATTTT	GSGTRLTVL	GGCTCAGGAACCAGACTGACTGTTCTCG	20149	17	clonotype68	clonotype68_consensus_1	1
AACTCTTAGTGACTCT-1	TRUE	AACTCTTAGTGACTCT-1_contig_2	TRUE	610	TRA	TRAV5-4		TRAJ37	TRAC	TRUE	TRUE	GEQVEQLPSILRVQEGSSASINCSYE	GGCGAGCAGGTGGAGCAGCTTCCTTCCATCCTGAGAGTCCAGGAGGGATCCAGTGCCAGCATCAACTGCAGTTATGAA	DSASNY	GACAGTGCCTCCAACTAC	FPWYKQEPGENPKLIID	TTCCCTTGGTATAAGCAAGAACCTGGAGAGAATCCTAAGCTCATCATTGAC	IRSNMER	ATTCGTTCAAATATGGAAAGA	KQTQGLIVLLDKKAKRFSLHITDTQPGDSAMYF	AAGCAGACCCAAGGACTCATCGTTTTACTGGATAAGAAAGCCAAACGCTTCTCCCTGCACATCACAGACACCCAGCCTGGAGACTCAGCCATGTACTTC	CAASVGNTRKLIF	TGTGCTGCAAGTGTGGGCAATACTAGAAAACTCATCTTT	GLGTTLQVQP	GGGCTGGGGACAACTTTACAAGTGCAACCAG	5348	7	clonotype68	clonotype68_consensus_2	1
AACTCTTCACAGATTC-1	TRUE	AACTCTTCACAGATTC-1_contig_1	TRUE	699	TRB	TRBV19		TRBJ2-3	TRBC2	TRUE	TRUE	GGIITQTPKFLIGQEGQKLTLKCQQN	GGTGGCATCATTACTCAGACACCCAAATTCCTGATTGGTCAGGAAGGGCAAAAACTGACCTTGAAATGTCAACAGAAT	FNHDT	TTCAATCATGATACA	MYWYRQDSGKGLRLIYY	ATGTACTGGTACCGACAGGATTCAGGGAAAGGATTGAGACTGATCTACTAT	SITEND	TCAATAACTGAAAACGAT	LQKGDLSEGYDASREKKSSFSLTVTSAQKNEMAVFL	CTTCAAAAAGGCGATCTATCTGAAGGCTATGATGCGTCTCGAGAGAAGAAGTCATCTTTTTCTCTCACTGTGACATCTGCCCAGAAGAACGAGATGGCCGTTTTTCTC	CASSIDGGRAETLYF	TGTGCCAGCAGTATAGACGGGGGGCGCGCAGAAACGCTGTATTTT	GSGTRLTVL	GGCTCAGGAACCAGACTGACTGTTCTCG	9289	8	clonotype229	clonotype229_consensus_1	1
AACTCTTCACAGATTC-1	TRUE	AACTCTTCACAGATTC-1_contig_2	TRUE	547	TRA	TRAV10D		TRAJ43	TRAC	TRUE	TRUE	GEKVEQHESTLSVREGDSAVINCTYT	GGAGAGAAGGTCGAGCAACACGAGTCTACACTGAGTGTTCGAGAGGGAGACAGCGCTGTCATCAACTGCACTTACACA	DTASSY	GATACTGCTTCATCATAC	FPWYKQEAGKGLHFVID	TTCCCTTGGTACAAGCAAGAAGCTGGAAAGGGTCTCCACTTTGTGATAGAC	IRSNVDR	ATTCGTTCAAATGTGGACAGA	KQSQRLIVLLDKKAKRFSLHITATQPEDSAIYF	AAACAGAGCCAAAGACTTATAGTTTTGTTGGATAAGAAAGCCAAACGATTCTCCCTGCACATCACAGCCACACAGCCTGAAGATTCAGCCATCTACTTC	CAASNNNNAPRF	TGTGCAGCAAGCAATAACAACAATGCCCCACGATTT	GAGTKLTVKP	GGAGCGGGAACCAAATTAACAGTAAAACCAA	3347	3	clonotype229	clonotype229_consensus_2	1
AACTCTTCACGGACAA-1	TRUE	AACTCTTCACGGACAA-1_contig_1	TRUE	707	TRB	TRBV19		TRBJ2-7	TRBC2	TRUE	TRUE	GGIITQTPKFLIGQEGQKLTLKCQQN	GGTGGCATCATTACTCAGACACCCAAATTCCTGATTGGTCAGGAAGGGCAAAAACTGACCTTGAAATGTCAACAGAAT	FNHDT	TTCAATCATGATACA	MYWYRQDSGKGLRLIYY	ATGTACTGGTACCGACAGGATTCAGGGAAAGGATTGAGACTGATCTACTAT	SITEND	TCAATAACTGAAAACGAT	LQKGDLSEGYDASREKKSSFSLTVTSAQKNEMAVFL	CTTCAAAAAGGCGATCTATCTGAAGGCTATGATGCGTCTCGAGAGAAGAAGTCATCTTTTTCTCTCACTGTGACATCTGCCCAGAAGAACGAGATGGCCGTTTTTCTC	CASSIGLGSYEQYF	TGTGCCAGCAGTATAGGGCTGGGGTCCTATGAACAGTACTTC	GPGTRLTVL	GGTCCCGGCACCAGGCTCACGGTTTTAG	14354	13	clonotype2694	clonotype2694_consensus_1	1
AACTCTTCACGGACAA-1	TRUE	AACTCTTCACGGACAA-1_contig_2	TRUE	524	TRA	TRAV10D		TRAJ26	TRAC	TRUE	TRUE	GEKVEQHESTLSVREGDSAVINCTYT	GGAGAGAAGGTCGAGCAACACGAGTCTACACTGAGTGTTCGAGAGGGAGACAGCGCTGTCATCAACTGCACTTACACA	DTASSY	GATACTGCTTCATCATAC	FPWYKQEAGKGLHFVID	TTCCCTTGGTACAAGCAAGAAGCTGGAAAGGGTCTCCACTTTGTGATAGAC	IRSNVDR	ATTCGTTCAAATGTGGACAGA	KQSQRLIVLLDKKAKRFSLHITATQPEDSAIYF	AAACAGAGCCAAAGACTTATAGTTTTGTTGGATAAGAAAGCCAAACGATTCTCCCTGCACATCACAGCCACACAGCCTGAAGATTCAGCCATCTACTTC	CAASMWNNYAQGLTF	TGTGCAGCAAGCATGTGGAATAACTATGCCCAGGGATTAACCTTC	GLGTRVSVFP	GGTCTTGGCACCAGAGTATCTGTGTTTCCCT	3145	4	clonotype2694	clonotype2694_consensus_2	1
AACTCTTGTAGGCTGA-1	TRUE	AACTCTTGTAGGCTGA-1_contig_1	TRUE	530	TRB	TRBV29	TRBD1	TRBJ2-1	TRBC2	TRUE	TRUE	DMKVTQMPRYLIKRMGENVLLECGQD	GACATGAAAGTAACCCAGATGCCAAGATACCTGATCAAAAGAATGGGAGAGAATGTTTTGCTGGAATGTGGACAGGAC	MSHET	ATGAGCCATGAAACA	MYWYRQDPGLGLQLIYI	ATGTACTGGTATCGACAAGACCCTGGTCTGGGGCTACAGCTGATTTATATC	SYDVDS	TCATACGATGTTGATAGT	NSEGDIPKGYRVSRKKREHFSLILDSAKTNQTSVYF	AACAGCGAAGGAGACATCCCTAAAGGATACAGGGTCTCACGGAAGAAGCGGGAGCATTTCTCCCTGATTCTGGATTCTGCTAAAACAAACCAGACATCTGTGTACTTC	CASSFLLGDRDAEQFF	TGTGCTAGCAGTTTCCTCCTTGGGGACAGGGATGCTGAGCAGTTCTTC	GPGTRLTVL	GGACCAGGGACACGACTCACCGTCCTAG	12103	12	clonotype2464	clonotype2464_consensus_1	1
AACTCTTGTAGGCTGA-1	TRUE	AACTCTTGTAGGCTGA-1_contig_2	TRUE	536	TRA	TRAV11		TRAJ18	TRAC	TRUE	TRUE	KTQVEQSPQSLVVRQGENCVLQCNYS	AAGACCCAAGTGGAGCAGAGTCCTCAGTCCCTGGTTGTCCGTCAGGGAGAGAACTGCGTCCTTCAATGTAATTACAGT	VTPDNH	GTGACCCCCGACAACCAC	LRWFKQDTGKGLVSLTV	TTAAGGTGGTTCAAACAGGACACAGGCAAAGGTCTTGTGTCCCTGACAGTC	LVHENDK	CTGGTTCATGAAAATGACAAA	TSNGRYSATLDKDAKHSTLHITATLLDDTATYI	ACGTCAAATGGGAGATACTCAGCAACTCTGGATAAAGATGCTAAGCACAGCACGCTGCACATCACAGCCACCCTGCTGGATGACACTGCCACCTACATC	CVVGDRGSALGRLHF	TGTGTGGTGGGGGATAGAGGTTCAGCCTTAGGGAGGCTGCATTTT	GAGTQLIVIP	GGAGCTGGGACTCAGCTGATTGTCATACCTG	1693	3	clonotype2464	clonotype2464_consensus_2	1
AACTCTTTCCTAAGTG-1	TRUE	AACTCTTTCCTAAGTG-1_contig_1	TRUE	522	TRB	TRBV5		TRBJ2-7	TRBC2	TRUE	TRUE	NTKITQSPRYLILGRANKSLECEQH	AACACTAAAATTACTCAGTCACCAAGATATCTAATCCTGGGAAGAGCAAATAAGTCTTTGGAATGTGAGCAACAT	LGHNA	CTGGGACATAATGCT	MYWYKQSAEKPPELMFL	ATGTACTGGTATAAACAGAGCGCTGAGAAGCCGCCAGAGCTCATGTTTCTC	YNLKQL	TACAATCTTAAACAGTTG	IRNETVPSRFIPECPDSSKLLLHISAVDPEDSAVYF	ATTCGAAATGAGACGGTGCCCAGTCGTTTTATACCTGAATGCCCAGACAGCTCCAAGCTACTTTTACATATATCTGCCGTGGATCCAGAAGACTCAGCTGTCTATTTT	CASSQDGTGSYEQYF	TGTGCCAGCAGCCAAGACGGGACTGGCTCCTATGAACAGTACTTC	GPGTRLTVL	GGTCCCGGCACCAGGCTCACGGTTTTAG	205	3	clonotype1469	clonotype1469_consensus_1	1
AACTCTTTCCTAAGTG-1	TRUE	AACTCTTTCCTAAGTG-1_contig_2	TRUE	539	TRA	TRAV9-1		TRAJ18	TRAC	TRUE	TRUE	TQTVSQSDAHVTVFEGDSVELRCNYS	ACACAGACAGTTTCCCAGTCTGATGCCCATGTCACTGTCTTCGAAGGAGACTCGGTGGAGCTGAGATGCAACTATTCC	YGGSIY	TATGGTGGATCCATTTAC	LSWYIQHHGRGLQFLLK	CTCTCCTGGTACATCCAGCACCATGGCCGTGGCCTCCAGTTTCTCCTCAAG	YYSGNPVV	TACTATTCGGGAAACCCAGTGGTT	QGVNGFEAEFSKSDSSFHLRKASVHWSDSAVYF	CAAGGAGTGAACGGCTTCGAGGCTGAGTTCAGCAAGAGCGACTCTTCCTTCCACCTTCGGAAAGCCTCCGTGCACTGGAGCGACTCGGCTGTGTACTTC	CAAGSALGRLHF	TGTGCTGCAGGTTCAGCCTTAGGGAGGCTGCATTTT	GAGTQLIVIP	GGAGCTGGGACTCAGCTGATTGTCATACCTG	3231	5	clonotype1469	clonotype1469_consensus_2	1
AACTGGTAGGATTCGG-1	TRUE	AACTGGTAGGATTCGG-1_contig_1	TRUE	606	TRA	TRAV5-4		TRAJ21	TRAC	TRUE	TRUE	GEQVEQLPSILRVQEGSSASINCSYE	GGCGAGCAGGTGGAGCAGCTTCCTTCCATCCTGAGAGTCCAGGAGGGATCCAGTGCCAGCATCAACTGCAGTTATGAA	DSASNY	GACAGTGCCTCCAACTAC	FPWYKQEPGENPKLIID	TTCCCTTGGTATAAGCAAGAACCTGGAGAGAATCCTAAGCTCATCATTGAC	IRSNMER	ATTCGTTCAAATATGGAAAGA	KQTQGLIVLLDKKAKRFSLHITDTQPGDSAMYF	AAGCAGACCCAAGGACTCATCGTTTTACTGGATAAGAAAGCCAAACGCTTCTCCCTGCACATCACAGACACCCAGCCTGGAGACTCAGCCATGTACTTC	CAAPPNYNVLYF	TGTGCTGCCCCCCCTAATTACAACGTGCTTTACTTC	GSGTKLTVEP	GGATCTGGCACCAAACTCACTGTAGAGCCAA	4581	3	clonotype2628	clonotype2628_consensus_2	1
AACTGGTAGGATTCGG-1	TRUE	AACTGGTAGGATTCGG-1_contig_2	TRUE	698	TRB	TRBV19		TRBJ1-4	TRBC1	TRUE	TRUE	GGIITQTPKFLIGQEGQKLTLKCQQN	GGTGGCATCATTACTCAGACACCCAAATTCCTGATTGGTCAGGAAGGGCAAAAACTGACCTTGAAATGTCAACAGAAT	FNHDT	TTCAATCATGATACA	MYWYRQDSGKGLRLIYY	ATGTACTGGTACCGACAGGATTCAGGGAAAGGATTGAGACTGATCTACTAT	SITEND	TCAATAACTGAAAACGAT	LQKGDLSEGYDASREKKSSFSLTVTSAQKNEMAVFL	CTTCAAAAAGGCGATCTATCTGAAGGCTATGATGCGTCTCGAGAGAAGAAGTCATCTTTTTCTCTCACTGTGACATCTGCCCAGAAGAACGAGATGGCCGTTTTTCTC	CASRTGISNERLFF	TGTGCCAGCAGGACGGGAATTTCCAACGAAAGATTATTTTTC	GHGTKLSVL	GGTCATGGAACCAAGCTGTCTGTCCTGG	14022	13	clonotype2628	clonotype2628_consensus_1	1
AACTGGTGTTCCGTCT-1	TRUE	AACTGGTGTTCCGTCT-1_contig_1	TRUE	615	TRA	TRAV5-4		TRAJ44	TRAC	TRUE	TRUE	GEQVEQLPSILRVQEGSSASINCSYE	GGCGAGCAGGTGGAGCAGCTTCCTTCCATCCTGAGAGTCCAGGAGGGATCCAGTGCCAGCATCAACTGCAGTTATGAA	DSASNY	GACAGTGCCTCCAACTAC	FPWYKQEPGENPKLIID	TTCCCTTGGTATAAGCAAGAACCTGGAGAGAATCCTAAGCTCATCATTGAC	IRSNMER	ATTCGTTCAAATATGGAAAGA	KQTQGLIVLLDKKAKRFSLHITDTQPGDSAMYF	AAGCAGACCCAAGGACTCATCGTTTTACTGGATAAGAAAGCCAAACGCTTCTCCCTGCACATCACAGACACCCAGCCTGGAGACTCAGCCATGTACTTC	CAASVTGSGGKLTL	TGTGCTGCAAGCGTTACTGGCAGTGGTGGAAAACTCACTTTG	GTGTRLQVNL	GGGACTGGAACAAGACTTCAGGTCAACCTTG	1419	3	clonotype84	clonotype84_consensus_2	1
AACTGGTGTTCCGTCT-1	TRUE	AACTGGTGTTCCGTCT-1_contig_2	TRUE	571	TRB	TRBV12-2+TRBV13-2		TRBJ1-2	TRBC1	TRUE	TRUE	EAAVTQSPRNKVAVTGGKVTLSCNQT	GAGGCTGCAGTCACCCAAAGCCCAAGAAACAAGGTGGCAGTAACAGGAGGAAAGGTGACATTGAGCTGTAATCAGACT	NNHNN	AATAACCACAACAAC	MYWYRQDTGHGLRLIHY	ATGTACTGGTATCGGCAGGACACGGGGCATGGGCTGAGGCTGATCCATTAT	SYGAGS	TCATATGGTGCTGGCAGC	TEKGDIPDGYKASRPSQENFSLILELATPSQTSVYF	ACTGAGAAAGGAGATATCCCTGATGGATACAAGGCCTCCAGACCAAGCCAAGAGAACTTCTCCCTCATTCTGGAGTTGGCTACCCCCTCTCAGACATCAGTGTACTTC	CASGDPTGENSDYTF	TGTGCCAGCGGTGATCCGACAGGGGAAAACTCCGACTACACCTTC	GSGTRLLVI	GGCTCAGGGACCAGGCTTTTGGTAATAG	4634	4	clonotype84	clonotype84_consensus_1	1
AACTGGTGTTCGTGAT-1	TRUE	AACTGGTGTTCGTGAT-1_contig_1	TRUE	552	TRB	TRBV16		TRBJ1-4	TRBC1	TRUE	TRUE	NAGVIQTPRHKVTGKGQEATLWCEPI	AATGCTGGTGTCATCCAAACACCTAGGCACAAGGTGACAGGGAAGGGACAAGAAGCAACTCTGTGGTGTGAGCCAATT	SGHSA	TCAGGACATAGTGCT	VFWYRQTIVQGLEFLTY	GTTTTCTGGTACAGACAGACCATTGTGCAGGGCCTGGAGTTCCTGACTTAC	FRNQAP	TTTCGAAATCAAGCTCCT	IDDSGMPKERFSAQMPNQSHSTLKIQSTQPQDSAVYL	ATAGATGATTCAGGGATGCCCAAGGAACGATTCTCAGCTCAGATGCCCAATCAGTCGCACTCAACTCTGAAGATCCAGAGCACGCAACCCCAGGACTCAGCGGTGTATCTT	CASSLGHLSNERLFF	TGTGCAAGCAGCTTGGGACACCTTTCCAACGAAAGATTATTTTTC	GHGTKLSVL	GGTCATGGAACCAAGCTGTCTGTCCTGG	5739	8	clonotype2353	clonotype2353_consensus_1	1
AACTGGTGTTCGTGAT-1	TRUE	AACTGGTGTTCGTGAT-1_contig_2	TRUE	542	TRA	TRAV9-1		TRAJ23	TRAC	TRUE	TRUE	TQTVSQSDAHVTVFEGDSVELRCNYS	ACACAGACAGTTTCCCAGTCTGATGCCCATGTCACTGTCTTCGAAGGAGACTCGGTGGAGCTGAGATGCAACTATTCC	YGGSIY	TATGGTGGATCCATTTAC	LSWYIQHHGRGLQFLLK	CTCTCCTGGTACATCCAGCACCATGGCCGTGGCCTCCAGTTTCTCCTCAAG	YYSGNPVV	TACTATTCGGGAAACCCAGTGGTT	QGVNGFEAEFSKSDSSFHLRKASVHWSDSAVYF	CAAGGAGTGAACGGCTTCGAGGCTGAGTTCAGCAAGAGCGACTCTTCCTTCCACCTGCGGAAAGCCTCCGTGCACTGGAGCGACTCGGCTGTGTACTTC	CAVVDYNQGKLIF	TGTGCTGTGGTCGATTATAACCAGGGGAAGCTTATCTTT	GQGTKLSIKP	GGACAGGGAACCAAGTTATCTATCAAGCCCA	1891	3	clonotype2353	clonotype2353_consensus_2	1
AACTGGTTCTTAACCT-1	TRUE	AACTGGTTCTTAACCT-1_contig_1	TRUE	597	TRA	TRAV7-4		TRAJ18	TRAC	TRUE	TRUE	QQKVQQSPESLSVPEGGMASFNCTSS	CAGCAGAAGGTGCAGCAGAGCCCAGAATCCCTCAGTGTCCCAGAGGGAGGCATGGCCTCTTTCAACTGCACTTCAAGT	DRNFQY	GATCGTAATTTTCAGTAC	FWWYRQHSGEGPKALMS	TTCTGGTGGTACAGACAGCATTCTGGAGAAGGCCCCAAGGCACTGATGTCA	IFSDGD	ATCTTCTCTGATGGTGAC	KKEGRFTAHLNKASLHVSLHIRDSQPSDSALYF	AAGAAAGAAGGCAGATTCACAGCTCACCTCAATAAGGCCAGCCTGCATGTTTCCCTGCACATCAGAGACTCCCAGCCCAGTGACTCCGCTCTCTACTTC	CAASPRGSALGRLHF	TGTGCAGCTAGTCCTAGAGGTTCAGCCTTAGGGAGGCTGCATTTT	GAGTQLIVIP	GGAGCTGGGACTCAGCTGATTGTCATACCTG	14641	15	clonotype1646	clonotype1646_consensus_2	1
AACTGGTTCTTAACCT-1	TRUE	AACTGGTTCTTAACCT-1_contig_2	TRUE	527	TRA	TRAV6-4		TRAJ18	TRAC	TRUE	TRUE	GDSVTQKQGQVTLSEDDFLFINCTYS	GGAGATTCAGTGACCCAGAAACAAGGTCAAGTGACCCTTTCAGAAGATGACTTCCTATTTATAAATTGCACTTATTCT	TTTYPT	ACCACAACATACCCAACT	LLWYVQYPGQGPQLLLK	CTTTTGTGGTATGTCCAATATCCTGGACAAGGTCCACAGCTCCTTCTGAAA	VTTANNK	GTGACAACTGCCAACAACAAG	GISRGFEATYDKGTTSFHLQKASVQESDSAVYF	GGAATCAGCAGAGGCTTTGAAGCTACATATGACAAAGGGACCACGTCCTTCCACTTGCAGAAAGCCTCAGTGCAGGAGTCAGATTCAGCCGTGTACTTC	CALDRRGSALGRLHF	TGTGCTCTGGACCGTAGAGGTTCAGCCTTAGGGAGGCTGCATTTT	GAGTQLIVIP	GGAGCTGGGACTCAGCTGATTGTCATACCTG	4796	6	clonotype1646	clonotype1646_consensus_3	1
AACTGGTTCTTAACCT-1	TRUE	AACTGGTTCTTAACCT-1_contig_3	TRUE	517	TRB	TRBV14		TRBJ1-1	TRBC1	TRUE	TRUE	EAGVTQSPRYAVLQEGQAVSFWCDPI	GAAGCTGGAGTCACCCAGTCTCCCAGATATGCAGTCCTACAGGAAGGGCAAGCTGTTTCCTTTTGGTGTGACCCTATT	SGHDT	TCTGGACATGATACC	LYWYQQPRDQGPQLLVY	CTTTACTGGTATCAGCAGCCCAGAGACCAGGGGCCCCAGCTTCTAGTTTAC	FRDEAV	TTTCGGGATGAGGCTGTT	IDNSQLPSDRFSAVRPKGTNSTLKIQSAKQGDTATYL	ATAGATAATTCACAGTTGCCCTCGGATCGATTTTCTGCTGTGAGGCCTAAAGGAACTAACTCCACTCTCAAGATCCAGTCTGCAAAGCAGGGCGACACAGCCACCTATCTC	CASSFTGGAGVFF	TGTGCCAGCAGTTTCACAGGGGGCGCGGGGGTCTTCTTT	GKGTRLTVV	GGTAAAGGAACCAGACTCACAGTTGTAG	20677	14	clonotype1646	clonotype1646_consensus_1	1
AACTGGTTCTTACCTA-1	TRUE	AACTGGTTCTTACCTA-1_contig_1	TRUE	516	TRB	TRBV31	TRBD2	TRBJ2-1	TRBC2	TRUE	TRUE	AQTIHQWPVAEIKAVGSPLSLGCTIK	GCTCAGACTATCCATCAATGGCCAGTTGCCGAGATCAAGGCTGTGGGCAGCCCACTGTCTCTGGGGTGTACCATAAAG	GKSSPN	GGGAAATCAAGCCCTAAC	LYWYWQATGGTLQQLFY	CTCTACTGGTACTGGCAGGCCACAGGAGGCACCCTCCAGCAACTCTTCTAC	SITVG	TCTATTACTGTTGGC	QVESVVQLNLSASRPKDDQFILSTEKLLLSHSGFYL	CAGGTAGAGTCGGTGGTGCAACTGAACCTCTCAGCTTCCAGGCCGAAGGACGACCAATTCATCCTAAGCACGGAGAAGCTGCTTCTCAGCCACTCTGGCTTCTACCTC	CAWSHDWGGAEQFF	TGTGCCTGGAGTCACGACTGGGGGGGTGCTGAGCAGTTCTTC	GPGTRLTVL	GGACCAGGGACACGACTCACCGTCCTAG	15411	12	clonotype906	clonotype906_consensus_1	1
AACTGGTTCTTACCTA-1	TRUE	AACTGGTTCTTACCTA-1_contig_2	TRUE	603	TRA	TRAV14N-3		TRAJ45	TRAC	TRUE	TRUE	QQQVRQSPQSLTVWEGETAILNCSYE	CAGCAGCAGGTGAGACAAAGTCCCCAATCTCTGACAGTCTGGGAAGGAGAGACCGCAATTCTGAACTGCAGTTATGAG	NSAFDY	AACAGTGCTTTTGACTAC	FPWYQQFPGEGPALLIA	TTCCCATGGTACCAGCAGTTCCCTGGGGAAGGCCCTGCTCTCCTGATAGCC	IRSVSDK	ATACGTTCAGTGTCCGATAAA	KEDGGFTIFFNKREKNLSLHIKDSQPGDSATYF	AAGGAAGATGGAGGATTCACAATCTTCTTCAATAAAAGGGAGAAAAATCTCTCCTTGCACATCAAAGACTCTCAGCCTGGAGACTCAGCCACCTACTTC	CAASATGGADRLTF	TGTGCAGCAAGTGCGACAGGAGGTGCAGATAGACTCACCTTT	GKGTQLIIQP	GGGAAAGGAACTCAGCTGATCATCCAGCCCT	2705	6	clonotype906	clonotype906_consensus_2	1
AACTTTCAGAAACGCC-1	TRUE	AACTTTCAGAAACGCC-1_contig_1	TRUE	610	TRA	TRAV3-1		TRAJ26	TRAC	TRUE	TRUE	GEQVEQRPPHLSVREGDSAIIICTYT	GGGGAGCAGGTGGAGCAGCGCCCTCCTCACCTGAGTGTCCGGGAGGGAGACAGCGCCATTATCATCTGCACCTACACA	DSATVY	GACAGTGCCACTGTTTAC	FYWYKQEAGAGLQLLMS	TTCTACTGGTACAAGCAAGAGGCGGGGGCAGGTCTTCAGTTGCTTATGAGT	VLSNVDR	GTCCTTTCAAATGTGGACAGA	KEEQGLTVLLNKKDKQLSLNLTAAHPGDSAVYF	AAAGAAGAACAAGGACTCACTGTCTTACTGAACAAGAAAGACAAACAACTCTCTCTGAACCTCACAGCTGCCCATCCTGGGGACTCAGCCGTGTACTTC	CAVSGDNYAQGLTF	TGCGCAGTCAGTGGGGATAACTATGCCCAGGGATTAACCTTC	GLGTRVSVFP	GGTCTTGGCACCAGAGTATCTGTGTTTCCCT	11286	9	clonotype23	clonotype23_consensus_2	1
AACTTTCAGAAACGCC-1	TRUE	AACTTTCAGAAACGCC-1_contig_2	TRUE	560	TRB	TRBV13-3		TRBJ2-1	TRBC2	TRUE	TRUE	EAAVTQSPRSKVAVTGGKVTLSCHQT	GAGGCTGCAGTCACCCAAAGTCCAAGAAGCAAGGTGGCAGTAACAGGAGGAAAGGTGACATTGAGCTGTCACCAGACT	NNHDY	AATAACCATGACTAT	MYWYRQDTGHGLRLIHY	ATGTACTGGTATCGGCAGGACACGGGGCATGGGCTGAGGCTGATCCATTAC	SYVADS	TCATATGTCGCTGACAGC	TEKGDIPDGYKASRPSQENFSLILELASLSQTAVYF	ACGGAGAAAGGAGATATCCCTGATGGGTACAAGGCCTCCAGACCAAGCCAAGAGAATTTCTCTCTCATTCTGGAGTTGGCTTCCCTTTCTCAGACAGCTGTATATTTC	CASSDDWGERYAEQFF	TGTGCCAGCAGTGATGACTGGGGGGAGCGCTATGCTGAGCAGTTCTTC	GPGTRLTVL	GGACCAGGGACACGACTCACCGTCCTAG	29094	23	clonotype23	clonotype23_consensus_1	1
AACTTTCAGAGCCCAA-1	TRUE	AACTTTCAGAGCCCAA-1_contig_1	TRUE	552	TRB	TRBV16		TRBJ1-4	TRBC1	TRUE	TRUE	NAGVIQTPRHKVTGKGQEATLWCEPI	AATGCTGGTGTCATCCAAACACCTAGGCACAAGGTGACAGGGAAGGGACAAGAAGCAACTCTGTGGTGTGAGCCAATT	SGHSA	TCAGGACATAGTGCT	VFWYRQTIVQGLEFLTY	GTTTTCTGGTACAGACAGACCATTGTGCAGGGCCTGGAGTTCCTGACTTAC	FRNQAP	TTTCGAAATCAAGCTCCT	IDDSGMPKERFSAQMPNQSHSTLKIQSTQPQDSAVYL	ATAGATGATTCAGGGATGCCCAAGGAACGATTCTCAGCTCAGATGCCCAATCAGTCGCACTCAACTCTGAAGATCCAGAGCACGCAACCCCAGGACTCAGCGGTGTATCTT	CASSLGGHLNERLFF	TGTGCAAGCAGCTTAGGGGGACACCTCAACGAAAGATTATTTTTC	GHGTKLSVL	GGTCATGGAACCAAGCTGTCTGTCCTGG	19057	17	clonotype2473	clonotype2473_consensus_1	1
AACTTTCAGAGCCCAA-1	TRUE	AACTTTCAGAGCCCAA-1_contig_2	TRUE	603	TRA	TRAV5-4		TRAJ45	TRAC	TRUE	TRUE	GEQVEQLPSILRVQEGSSASINCSYE	GGCGAGCAGGTGGAGCAGCTTCCTTCCATCCTGAGAGTCCAGGAGGGATCCAGTGCCAGCATCAACTGCAGTTATGAA	DSASNY	GACAGTGCCTCCAACTAC	FPWYKQEPGENPKLIID	TTCCCTTGGTATAAGCAAGAACCTGGAGAGAATCCTAAGCTCATCATTGAC	IRSNMER	ATTCGTTCAAATATGGAAAGA	KQTQGLIVLLDKKAKRFSLHITDTQPGDSAMYF	AAGCAGACCCAAGGACTCATCGTTTTACTGGATAAGAAAGCCAAACGCTTCTCCCTGCACATCACAGACACCCAGCCTGGAGACTCAGCCATGTACTTC	CAASANTGGADRLTF	TGTGCTGCAAGTGCAAATACAGGAGGTGCAGATAGACTCACCTTT	GKGTQLIIQP	GGGAAAGGAACTCAGCTGATCATCCAGCCCT	3086	2	clonotype2473	clonotype2473_consensus_2	1
AACTTTCAGTATTGGA-1	TRUE	AACTTTCAGTATTGGA-1_contig_1	TRUE	568	TRB	TRBV12-2+TRBV13-2		TRBJ1-2	TRBC1	TRUE	TRUE	EAAVTQSPRNKVAVTGGKVTLSCNQT	GAGGCTGCAGTCACCCAAAGCCCAAGAAACAAGGTGGCAGTAACAGGAGGAAAGGTGACATTGAGCTGTAATCAGACT	NNHNN	AATAACCACAACAAC	MYWYRQDTGHGLRLIHY	ATGTACTGGTATCGGCAGGACACGGGGCATGGGCTGAGGCTGATCCATTAT	SYGAGS	TCATATGGTGCTGGCAGC	TEKGDIPDGYKASRPSQENFSLILELATPSQTSVYF	ACTGAGAAAGGAGATATCCCTGATGGATACAAGGCCTCCAGACCAAGCCAAGAGAACTTCTCCCTCATTCTGGAGTTGGCTACCCCCTCTCAGACATCAGTGTACTTC	CASGEHRVSDYTF	TGTGCCAGCGGTGAGCACAGGGTCTCCGACTACACCTTC	GSGTRLLVI	GGCTCAGGGACCAGGCTTTTGGTAATAG	11702	12	clonotype2988	clonotype2988_consensus_1	1
AACTTTCAGTATTGGA-1	TRUE	AACTTTCAGTATTGGA-1_contig_2	TRUE	556	TRA	TRAV14N-1		TRAJ57	TRAC	TRUE	TRUE	QQQVRQSPQSLTVWEGETAILNCSYE	CAGCAGCAGGTGAGACAAAGTCCCCAATCTCTGACAGTCTGGGAAGGAGAGACCGCAATTCTGAACTGCAGTTATGAG	DSTFNY	GACAGCACTTTTAACTAC	FPWYQQFPGEGPALLIS	TTCCCATGGTACCAGCAGTTCCCTGGGGAAGGCCCTGCACTCCTGATATCC	ISSVSDK	ATAAGTTCAGTGTCCGATAAA	KEDGRFTIFFNKREKKLSLHITDSQPGDSATYF	AAGGAAGATGGACGATTCACAATCTTCTTCAATAAAAGGGAGAAAAAGCTCTCCTTGCACATCACAGACTCTCAGCCTGGAGACTCAGCCACCTACTTC	CAASGGSAKLIF	TGTGCAGCAAGTGGAGGGTCTGCGAAGCTCATCTTT	GEGTKLTVSS	GGGGAGGGGACAAAGCTGACAGTGAGCTCAT	5438	7	clonotype2988	clonotype2988_consensus_2	1
AACTTTCGTACCGCTG-1	TRUE	AACTTTCGTACCGCTG-1_contig_1	TRUE	651	TRA	TRAV14-3		TRAJ26	TRAC	TRUE	TRUE	QQQVRQSPQSLTVWEGETAILNCSYE	CAGCAGCAGGTGAGACAAAGTCCCCAATCTCTGACAGTCTGGGAAGGAGAGACCGCAATTCTGAACTGCAGTTATGAG	NSAFDY	AACAGTGCTTTTGACTAC	FLWYQQFPGEGPALLIA	TTCCTATGGTACCAGCAGTTCCCTGGGGAAGGCCCTGCTCTCCTGATAGCC	IRSVSDK	ATACGATCAGTGTCCGATAAA	KEDGRFTIFFNKREQKLSLHITDSQPGDSATYF	AAGGAAGATGGACGATTCACAATCTTCTTCAATAAAAGGGAGCAAAAGCTCTCCTTGCACATCACAGACTCTCAGCCTGGAGACTCAGCCACCTACTTT	CAASDYAQGLTF	TGTGCAGCAAGTGACTATGCCCAGGGATTAACCTTC	GLGTRVSVFP	GGTCTTGGCACCAGAGTATCTGTGTTTCCCT	6704	7	clonotype2844	clonotype2844_consensus_1	1
AACTTTCGTCCGAACC-1	TRUE	AACTTTCGTCCGAACC-1_contig_1	TRUE	577	TRB	TRBV29	TRBD1	TRBJ1-5	TRBC1	TRUE	TRUE	DMKVTQMPRYLIKRMGENVLLECGQD	GACATGAAAGTAACCCAGATGCCAAGATACCTGATCAAAAGAATGGGAGAGAATGTTTTGCTGGAATGTGGACAGGAC	MSHET	ATGAGCCATGAAACA	MYWYRQDPGLGLQLIYI	ATGTACTGGTATCGACAAGACCCTGGTCTGGGGCTACAGCTGATTTATATC	SYDVDS	TCATACGATGTTGATAGT	NSEGDIPKGYRVSRKKREHFSLILDSAKTNQTSVYF	AACAGCGAAGGAGACATCCCTAAAGGATACAGGGTCTCACGGAAGAAGCGGGAGCATTTCTCCCTGATTCTGGATTCTGCTAAAACAAACCAGACATCTGTGTACTTC	CASSFWTGGNQAPLF	TGTGCTAGCAGTTTCTGGACAGGGGGCAACCAGGCTCCGCTTTTT	GEGTRLSVL	GGAGAGGGGACTCGACTCTCTGTTCTAG	3029	2	clonotype1816	clonotype1816_consensus_1	1
AACTTTCGTTCAGTAC-1	TRUE	AACTTTCGTTCAGTAC-1_contig_1	TRUE	538	TRA	TRAV10D		TRAJ31	TRAC	TRUE	TRUE	GEKVEQHESTLSVREGDSAVINCTYT	GGAGAGAAGGTCGAGCAACACGAGTCTACACTGAGTGTTCGAGAGGGAGACAGCGCTGTCATCAACTGCACTTACACA	DTASSY	GATACTGCTTCATCATAC	FPWYKQEAGKGLHFVID	TTCCCTTGGTACAAGCAAGAAGCTGGAAAGGGTCTCCACTTTGTGATAGAC	IRSNVDR	ATTCGTTCAAATGTGGACAGA	KQSQRLIVLLDKKAKRFSLHITATQPEDSAIYF	AAACAGAGCCAAAGACTTATAGTTTTGTTGGATAAGAAAGCCAAACGATTCTCCCTGCACATCACAGCCACACAGCCTGAAGATTCAGCCATCTACTTC	CAARKGNRIFF	TGTGCAGCAAGAAAGGGTAACAGAATCTTCTTT	GDGTQLVVKP	GGTGATGGGACGCAGCTGGTGGTGAAGCCCA	5639	5	clonotype1992	clonotype1992_consensus_2	1
AACTTTCGTTCAGTAC-1	TRUE	AACTTTCGTTCAGTAC-1_contig_2	TRUE	521	TRB	TRBV15		TRBJ2-2	TRBC2	TRUE	TRUE	DAGVTQTPRHEVAEKGQTIILKCEPV	GATGCTGGAGTTACCCAGACACCCAGACATGAGGTGGCAGAGAAAGGACAAACAATAATCCTGAAGTGTGAGCCAGTT	SGHND	TCAGGCCACAATGAC	LFWYRQTKIQGLELLSY	CTTTTCTGGTACAGACAGACCAAGATACAGGGACTAGAGTTGCTGAGCTAC	FRSKSL	TTCCGCAGCAAGTCTCTT	MEDGGAFKDRFKAEMLNSSFSTLKIQPTEPKDSAVYL	ATGGAAGATGGTGGGGCTTTCAAGGATCGATTCAAAGCTGAGATGCTAAATTCATCCTTCTCCACTCTGAAGATTCAACCTACAGAACCCAAGGACTCAGCTGTGTATCTG	CASSLDWGSGQLYF	TGTGCCAGCAGTTTAGACTGGGGGTCCGGGCAGCTCTACTTT	GEGSKLTVL	GGTGAAGGCTCAAAGCTGACAGTGCTGG	22171	17	clonotype1992	clonotype1992_consensus_1	1
AACTTTCGTTTGACTG-1	TRUE	AACTTTCGTTTGACTG-1_contig_1	TRUE	664	TRA	TRAV9-4		TRAJ23	TRAC	TRUE	TRUE	AQSVTQPDARVTVSEGASLQLRCKYS	GCTCAGTCAGTGACACAGCCCGATGCTCGCGTCACTGTCTCTGAAGGAGCCTCTCTGCAGCTGAGATGCAAGTATTCC	YSGTPY	TACTCTGGGACGCCTTAT	LFWYVQYPRQGLQLLLK	CTGTTCTGGTATGTCCAGTACCCGCGGCAGGGGCTGCAGCTGCTCCTCAAG	YYSGDPVV	TACTATTCCGGAGACCCAGTGGTT	QGVNGFEAEFSKSNSSFHLRKASVHWSDSAVYF	CAAGGAGTGAATGGCTTTGAGGCTGAGTTCAGCAAGAGTAACTCTTCCTTCCACCTGCGGAAAGCCTCCGTGCACTGGAGCGACTCGGCTGTGTACTTC	CALSAYNQGKLIF	TGTGCTCTGAGCGCCTATAACCAGGGGAAGCTTATCTTT	GQGTKLSIKP	GGACAGGGAACCAAGTTATCTATCAAGCCCA	4465	5	clonotype16	clonotype16_consensus_2	1
AACTTTCGTTTGACTG-1	TRUE	AACTTTCGTTTGACTG-1_contig_2	TRUE	538	TRB	TRBV29		TRBJ2-7	TRBC2	TRUE	TRUE	DMKVTQMPRYLIKRMGENVLLECGQD	GACATGAAAGTAACCCAGATGCCAAGATACCTGATCAAAAGAATGGGAGAGAATGTTTTGCTGGAATGTGGACAGGAC	MSHET	ATGAGCCATGAAACA	MYWYRQDPGLGLQLIYI	ATGTACTGGTATCGACAAGACCCTGGTCTGGGGCTACAGCTGATTTATATC	SYDVDS	TCATACGATGTTGATAGT	NSEGDIPKGYRVSRKKREHFSLILDSAKTNQTSVYF	AACAGCGAAGGAGACATCCCTAAAGGATACAGGGTCTCACGGAAGAAGCGGGAGCATTTCTCCCTGATTCTGGATTCTGCTAAAACAAACCAGACATCTGTGTACTTC	CASGTDYEQYF	TGTGCTAGCGGGACAGACTATGAACAGTACTTC	GPGTRLTVL	GGTCCCGGCACCAGGCTCACGGTTTTAG	6307	5	clonotype16	clonotype16_consensus_1	1
AACTTTCTCGGCTACG-1	TRUE	AACTTTCTCGGCTACG-1_contig_1	TRUE	560	TRA	TRAV6N-7		TRAJ34	TRAC	TRUE	TRUE	GDSVTQTEGQVALSEEDFLTIHCNYS	GGGGACTCAGTGACTCAGACGGAAGGTCAAGTGGCCCTCTCAGAAGAGGACTTTCTTACGATACACTGCAACTACTCA	ASGYPA	GCCTCAGGGTACCCAGCT	LFWYVQYPGEGPQFLFR	CTGTTCTGGTATGTGCAGTATCCCGGAGAAGGGCCACAGTTCCTCTTTAGA	ASRDKEK	GCCTCAAGGGACAAAGAGAAA	GSSRGFEATYNKEATSFHLQKASVQESDSAVYY	GGAAGCAGCAGAGGGTTTGAAGCCACATACAATAAAGAAGCCACCTCCTTCCACTTGCAGAAAGCCTCAGTGCAAGAGTCAGACTCGGCTGTGTACTAC	CALSSSNTDKVVF	TGCGCTCTGAGTTCTTCCAATACCGACAAAGTCGTCTTT	GTGTRLQVSP	GGAACAGGGACCAGATTACAAGTCTCACCAA	3852	5	clonotype560	clonotype560_consensus_2	1
AACTTTCTCGGCTACG-1	TRUE	AACTTTCTCGGCTACG-1_contig_2	TRUE	508	TRB	TRBV13-1		TRBJ1-2	TRBC1	TRUE	TRUE	EAAVTQSPRNKVTVTGGNVTLSCRQT	GAGGCTGCAGTCACCCAAAGCCCTAGAAACAAGGTGACAGTAACAGGAGGAAACGTGACATTGAGCTGTCGCCAGACT	NSHNY	AATAGCCACAACTAC	MYWYRQDTGHGLRLIHY	ATGTACTGGTATCGGCAGGACACTGGGCATGGGCTGAGGCTGATCCATTAC	SYGAGN	TCATATGGTGCTGGCAAC	LQIGDVPDGYKATRTTQEDFFLLLELASPSQTSLYF	CTTCAAATAGGAGATGTCCCTGATGGGTACAAGGCCACCAGAACAACGCAAGAAGACTTCTTCCTCCTGCTGGAATTGGCTTCTCCCTCTCAGACATCTTTGTACTTC	CASSGGGNSDYTF	TGTGCCAGCAGTGGTGGGGGAAACTCCGACTACACCTTC	GSGTRLLVI	GGCTCAGGGACCAGGCTTTTGGTAATAG	6773	7	clonotype560	clonotype560_consensus_1	1
AACTTTCTCTGGCGAC-1	TRUE	AACTTTCTCTGGCGAC-1_contig_1	TRUE	521	TRB	TRBV13-1	TRBD1	TRBJ2-4	TRBC2	TRUE	TRUE	EAAVTQSPRNKVTVTGGNVTLSCRQT	GAGGCTGCAGTCACCCAAAGCCCTAGAAACAAGGTGACAGTAACAGGAGGAAACGTGACATTGAGCTGTCGCCAGACT	NSHNY	AATAGCCACAACTAC	MYWYRQDTGHGLRLIHY	ATGTACTGGTATCGGCAGGACACTGGGCATGGGCTGAGGCTGATCCATTAC	SYGAGN	TCATATGGTGCTGGCAAC	LQIGDVPDGYKATRTTQEDFFLLLELASPSQTSLYF	CTTCAAATAGGAGATGTCCCTGATGGGTACAAGGCCACCAGAACAACGCAAGAAGACTTCTTCCTCCTGCTGGAATTGGCTTCTCCCTCTCAGACATCTTTGTACTTC	CASSDRGAGQNTLYF	TGTGCCAGCAGTGATAGGGGGGCAGGTCAAAACACCTTGTACTTT	GAGTRLSVL	GGTGCGGGCACCCGACTATCGGTGCTAG	8928	9	clonotype1240	clonotype1240_consensus_1	1
AACTTTCTCTGGCGAC-1	TRUE	AACTTTCTCTGGCGAC-1_contig_2	TRUE	598	TRA	TRAV3-1		TRAJ45	TRAC	TRUE	TRUE	GEQVEQRPPHLSVREGDSAIIICTYT	GGGGAGCAGGTGGAGCAGCGCCCTCCTCACCTGAGTGTCCGGGAGGGAGACAGCGCCATTATCATCTGCACCTACACA	DSATVY	GACAGTGCCACTGTTTAC	FYWYKQEAGAGLQLLMS	TTCTACTGGTACAAGCAAGAGGCGGGGGCAGGTCTTCAGTTGCTTATGAGT	VLSNVDR	GTCCTTTCAAATGTGGACAGA	KEEQGLTVLLNKKDKQLSLNLTAAHPGDSAVYF	AAAGAAGAACAAGGACTCACTGTCTTACTGAACAAGAAAGACAAACAACTCTCTCTGAACCTCACAGCTGCCCATCCTGGGGACTCAGCCGTGTACTTC	CAVSGTGGADRLTF	TGCGCAGTCAGTGGCACAGGAGGTGCAGATAGACTCACCTTT	GKGTQLIIQP	GGGAAAGGAACTCAGCTGATCATCCAGCCCT	3316	5	clonotype1240	clonotype1240_consensus_3	1
AACTTTCTCTGGCGAC-1	TRUE	AACTTTCTCTGGCGAC-1_contig_3	TRUE	561	TRA	TRAV16N		TRAJ45	TRAC	TRUE	TRUE	AQKVTQTQTSISVMEKTTVTMDCVYE	GCCCAGAAGGTAACACAGACTCAGACTTCAATTTCTGTGATGGAGAAGACAACGGTGACAATGGACTGTGTGTATGAA	TRESSYY	ACCCGGGAAAGTTCTTACTAC	LFWYKQTASGKIVFLIR	TTATTCTGGTACAAGCAAACAGCAAGTGGGAAAATAGTTTTCCTTATTCGT	QDSYKKEN	CAGGACTCTTACAAAAAGGAAAAT	ATVGHYSLNFQKPKSSIGLIITTTQIEDSAVYF	GCAACAGTGGGTCATTATTCTCTGAACTTTCAGAAGCCAAAAAGTTCCATCGGACTCATCATCACCACCACACAGATTGAGGACTCGGCAGTATATTTC	CAMREGRAGGADRLTF	TGTGCTATGAGAGAGGGCAGGGCAGGAGGTGCAGATAGACTCACCTTT	GKGTQLIIQP	GGGAAAGGAACTCAGCTGATCATCCAGCCCT	1353	3	clonotype1240	clonotype1240_consensus_2	1
AACTTTCTCTTCTGGC-1	TRUE	AACTTTCTCTTCTGGC-1_contig_1	TRUE	568	TRB	TRBV1		TRBJ2-7	TRBC2	TRUE	TRUE	VTLLEQNPRWRLVPRGQAVNLRCILK	GTGACTTTGCTGGAGCAAAACCCAAGGTGGCGTCTGGTACCACGTGGTCAAGCTGTGAACCTACGCTGCATCTTGAAG	NSQYPW	AATTCCCAGTATCCCTGG	MSWYQQDLQKQLQWLFT	ATGAGCTGGTATCAGCAGGATCTCCAAAAGCAACTACAGTGGCTGTTCACT	LRSPGD	CTGCGGAGTCCTGGGGAC	KEVKSLPGADYLATRVTDTELRLQVANMSQGRTLY	AAAGAGGTCAAATCTCTTCCCGGTGCTGATTACCTGGCCACACGGGTCACTGATACGGAGCTGAGGCTGCAAGTGGCCAACATGAGCCAGGGCAGAACCTTGTAC	CTCSASIGTNEQYF	TGCACCTGCAGTGCCTCCATCGGGACAAATGAACAGTACTTC	GPGTRLTVL	GGTCCCGGCACCAGGCTCACGGTTTTAG	31509	24	clonotype2435	clonotype2435_consensus_1	1
AACTTTCTCTTCTGGC-1	TRUE	AACTTTCTCTTCTGGC-1_contig_2	TRUE	524	TRA	TRAV6-5		TRAJ12	TRAC	TRUE	TRUE	GDSVTQTEGPVTLSEGTSLTVNCSYE	GGAGACTCGGTGACTCAGACAGAAGGTCCAGTGACATTGTCTGAAGGAACTTCTCTGACTGTGAACTGTTCCTATGAA	TKQYPT	ACCAAACAGTACCCAACC	LFWYVQYPGEGPQLLFK	CTGTTCTGGTATGTGCAGTATCCCGGAGAAGGTCCACAGCTCCTCTTTAAA	VPKANEK	GTCCCAAAGGCCAACGAGAAG	GSSRGFEATYNKEATSFHLQKASVQESDSAVYY	GGAAGCAGCAGAGGGTTTGAAGCCACATACAATAAAGAAGCCACCTCCTTCCACTTGCAGAAAGCCTCAGTGCAAGAGTCAGACTCGGCTGTGTACTAC	CALSDQWTGGYKVVF	TGTGCTCTGAGTGATCAATGGACTGGAGGCTATAAAGTGGTCTTT	GSGTRLLVSP	GGAAGTGGGACTCGATTGCTGGTAAGCCCTG	3094	2	clonotype2435	clonotype2435_consensus_2	1
AAGACCTAGGTAGCCA-1	TRUE	AAGACCTAGGTAGCCA-1_contig_1	TRUE	647	TRB	TRBV2		TRBJ2-4	TRBC2	TRUE	TRUE	DPKIIQKPKYLVAVTGSEKILICEQY	GACCCGAAAATTATCCAGAAACCAAAATATCTGGTGGCAGTCACAGGGAGCGAAAAAATCCTGATATGCGAACAGTAT	LGHNA	CTAGGCCACAATGCT	MYWYRQSAKKPLEFMFS	ATGTATTGGTATAGACAAAGTGCTAAGAAGCCTCTAGAGTTCATGTTTTCC	YSYQKL	TACAGCTATCAAAAACTT	MDNQTASSRFQPQSSKKNHLDLQITALKPDDSATYF	ATGGACAATCAGACTGCCTCAAGTCGCTTCCAACCTCAAAGTTCAAAGAAAAACCATTTAGACCTTCAGATCACAGCTCTAAAGCCTGATGACTCGGCCACATACTTC	CASSRDSQNTLYF	TGTGCCAGCAGCCGAGATAGTCAAAACACCTTGTACTTT	GAGTRLSVL	GGTGCGGGCACCCGACTATCGGTGCTAG	5007	3	clonotype980	clonotype980_consensus_1	1
AAGACCTGTACTCGCG-1	TRUE	AAGACCTGTACTCGCG-1_contig_1	TRUE	511	TRB	TRBV13-1		TRBJ1-3	TRBC1	TRUE	TRUE	EAAVTQSPRNKVTVTGGNVTLSCRQT	GAGGCTGCAGTCACCCAAAGCCCTAGAAACAAGGTGACAGTAACAGGAGGAAACGTGACATTGAGCTGTCGCCAGACT	NSHNY	AATAGCCACAACTAC	MYWYRQDTGHGLRLIHY	ATGTACTGGTATCGGCAGGACACTGGGCATGGGCTGAGGCTGATCCATTAC	SYGAGN	TCATATGGTGCTGGCAAC	LQIGDVPDGYKATRTTQEDFFLLLELASPSQTSLYF	CTTCAAATAGGAGATGTCCCTGATGGGTACAAGGCCACCAGAACAACGCAAGAAGACTTCTTCCTCCTGCTGGAATTGGCTTCTCCCTCTCAGACATCTTTGTACTTC	CASSADRVGNTLYF	TGTGCCAGCAGTGCGGACAGGGTTGGAAATACGCTCTATTTT	GEGSRLIVV	GGAGAAGGAAGCCGGCTCATTGTTGTAG	7671	6	clonotype873	clonotype873_consensus_1	1
AAGACCTGTACTCGCG-1	TRUE	AAGACCTGTACTCGCG-1_contig_2	TRUE	527	TRA	TRAV6N-7		TRAJ31	TRAC	TRUE	TRUE	GDSVTQTEGQVALSEEDFLTIHCNYS	GGGGACTCAGTGACTCAGACGGAAGGTCAAGTGGCCCTCTCAGAAGAGGACTTTCTTACGATACACTGCAACTACTCA	ASGYPA	GCCTCAGGGTACCCAGCT	LFWYVQYPGEGPQFLFR	CTGTTCTGGTATGTGCAGTATCCCGGAGAAGGGCCACAGTTCCTCTTTAGA	ASRDKEK	GCCTCAAGGGACAAAGAGAAA	GSSRGFEATYNKEATSFHLQKASVQESDSAVYY	GGAAGCAGCAGAGGGTTTGAAGCCACATACAATAAAGAAGCCACCTCCTTCCACTTGCAGAAAGCCTCAGTGCAAGAGTCAGACTCGGCTGTGTACTAC	CALSENNNNRIFF	TGCGCTCTGAGTGAGAATAACAATAACAGAATCTTCTTT	GDGTQLVVKP	GGTGATGGGACGCAGCTGGTGGTGAAGCCCA	5776	6	clonotype873	clonotype873_consensus_2	1
AAGACCTGTCACCTAA-1	TRUE	AAGACCTGTCACCTAA-1_contig_1	TRUE	518	TRB	TRBV13-1		TRBJ2-4	TRBC2	TRUE	TRUE	EAAVTQSPRNKVTVTGGNVTLSCRQT	GAGGCTGCAGTCACCCAAAGCCCTAGAAACAAGGTGACAGTAACAGGAGGAAACGTGACATTGAGCTGTCGCCAGACT	NSHNY	AATAGCCACAACTAC	MYWYRQDTGHGLRLIHY	ATGTACTGGTATCGGCAGGACACTGGGCATGGGCTGAGGCTGATCCATTAC	SYGAGN	TCATATGGTGCTGGCAAC	LQIGDVPDGYKATRTTQEDFFLLLELASPSQTSLYF	CTTCAAATAGGAGATGTCCCTGATGGGTACAAGGCCACCAGAACAACGCAAGAAGACTTCTTCCTCCTGCTGGAATTGGCTTCTCCCTCTCAGACATCTTTGTACTTC	CASSDAGALDTLYF	TGTGCCAGCAGTGATGCAGGGGCGCTGGACACCTTGTACTTT	GAGTRLSVL	GGTGCGGGCACCCGACTATCGGTGCTAG	8929	7	clonotype838	clonotype838_consensus_1	1
AAGACCTGTCACCTAA-1	TRUE	AAGACCTGTCACCTAA-1_contig_2	TRUE	568	TRA	TRAV8D-2		TRAJ52	TRAC	TRUE	TRUE	SQWGEENLQALSIQEGEDVTVNCSYK	AGCCAATGGGGAGAAGAGAATCTTCAGGCTCTGAGCATCCAGGAGGGTGAAGATGTCACCGTGAACTGCAGCTACAAG	TYTAA	ACTTACACAGCTGCT	VHWYRQDSGRGPALIIL	GTACACTGGTACAGGCAAGACTCAGGCAGAGGCCCTGCCCTGATAATCTTA	IRSNERE	ATACGTTCAAATGAGCGAGAG	KRSGGLRATLDTSSQSSSLSITAAQCEDTAVYF	AAGCGCAGTGGAGGACTAAGAGCCACCCTTGACACCTCCAGCCAGAGCAGCTCCCTGTCCATCACTGCTGCTCAGTGTGAAGACACTGCTGTGTACTTC	CATDRGTGANTGKLTF	TGTGCTACAGATCGGGGCACTGGAGCTAACACTGGAAAGCTCACGTTT	GHGTILRVHP	GGACACGGCACCATCCTTAGGGTCCATCCAA	8642	8	clonotype838	clonotype838_consensus_2	1
AAGACCTGTTCTCATT-1	TRUE	AAGACCTGTTCTCATT-1_contig_1	TRUE	516	TRB	TRBV5		TRBJ2-3	TRBC2	TRUE	TRUE	NTKITQSPRYLILGRANKSLECEQH	AACACTAAAATTACTCAGTCACCAAGATATCTAATCCTGGGAAGAGCAAATAAGTCTTTGGAATGTGAGCAACAT	LGHNA	CTGGGACATAATGCT	MYWYKQSAEKPPELMFL	ATGTACTGGTATAAACAGAGCGCTGAGAAGCCGCCAGAGCTCATGTTTCTC	YNLKQL	TACAATCTTAAACAGTTG	IRNETVPSRFIPECPDSSKLLLHISAVDPEDSAVYF	ATTCGAAATGAGACGGTGCCCAGTCGTTTTATACCTGAATGCCCAGACAGCTCCAAGCTACTTTTACATATATCTGCCGTGGATCCAGAAGACTCAGCTGTCTATTTT	CASSRDSAETLYF	TGTGCCAGCAGCCGCGACAGTGCAGAAACGCTGTATTTT	GSGTRLTVL	GGCTCAGGAACCAGACTGACTGTTCTCG	2982	4	clonotype111	clonotype111_consensus_1	1
AAGACCTGTTCTCATT-1	TRUE	AAGACCTGTTCTCATT-1_contig_2	TRUE	511	TRA	TRAV13-4-DV7		TRAJ45	TRAC	TRUE	TRUE	GQQVEQSPASLVLQEGEKAELQCNFS	GGACAGCAAGTGGAGCAGAGTCCCGCGTCCTTGGTTCTGCAGGAGGGGGAGAAAGCAGAGCTGCAGTGTAACTTTTCC	STATE	TCCACAGCAACCGAG	LQWFYQSPGGRLVSLLY	CTGCAGTGGTTTTACCAAAGTCCTGGGGGAAGACTCGTCAGCCTGTTGTAC	NPSGT	AATCCTTCTGGGACA	KQSGRLISTTVIKERRSSLHISSSQITDSGTYL	AAGCAGAGTGGGAGACTGATATCCACAACAGTCATTAAAGAACGTCGCAGCTCTTTGCACATTTCCTCCTCCCAGATCACAGACTCAGGCACTTATCTC	CAMDLNTGGADRLTF	TGTGCTATGGACCTCAATACAGGAGGTGCAGATAGACTCACCTTT	GKGTQLIIQP	GGGAAAGGAACTCAGCTGATCATCCAGCCCT	1693	6	clonotype111	clonotype111_consensus_2	1
AAGACCTGTTTGTTTC-1	TRUE	AAGACCTGTTTGTTTC-1_contig_1	TRUE	591	TRA	TRAV5-4		TRAJ21	TRAC	TRUE	TRUE	GEQVEQLPSILRVQEGSSASINCSYE	GGCGAGCAGGTGGAGCAGCTTCCTTCCATCCTGAGAGTCCAGGAGGGATCCAGTGCCAGCATCAACTGCAGTTATGAA	DSASNY	GACAGTGCCTCCAACTAC	FPWYKQEPGENPKLIID	TTCCCTTGGTATAAGCAAGAACCTGGAGAGAATCCTAAGCTCATCATTGAC	IRSNMER	ATTCGTTCAAATATGGAAAGA	KQTQGLIVLLDKKAKRFSLHITDTQPGDSAMYF	AAGCAGACCCAAGGACTCATCGTTTTACTGGATAAGAAAGCCAAACGCTTCTCCCTGCACATCACAGACACCCAGCCTGGAGACTCAGCCATGTACTTC	CAARPNYNVLYF	TGTGCTGCAAGGCCTAATTACAACGTGCTTTACTTC	GSGTKLTVEP	GGATCTGGCACCAAACTCACTGTAGAGCCAA	7612	6	clonotype2965	clonotype2965_consensus_2	1
AAGACCTGTTTGTTTC-1	TRUE	AAGACCTGTTTGTTTC-1_contig_2	TRUE	567	TRB	TRBV12-2		TRBJ1-2	TRBC1	TRUE	TRUE	NSGVVQSPRYIIKGKGERSILKCIPI	AATTCTGGGGTTGTCCAGTCTCCAAGATACATAATCAAAGGAAAGGGAGAAAGGTCCATTCTAAAATGTATTCCCATC	SGHLS	TCTGGACATCTCTCT	VAWYQQTQGQELKFFIQ	GTGGCCTGGTATCAACAGACTCAGGGGCAGGAACTAAAGTTCTTCATTCAG	HYDKME	CATTATGATAAAATGGAG	RDKGNLPSRFSVQQFDDYHSEMNMSALELEDSAVYF	AGAGATAAAGGAAACCTGCCCAGCAGATTCTCAGTCCAACAGTTTGATGACTATCACTCTGAGATGAACATGAGTGCCTTGGAGCTAGAGGACTCTGCCGTGTACTTC	CASSGQGGADYTF	TGTGCCAGCTCGGGACAGGGGGGGGCCGACTACACCTTC	GSGTRLLVI	GGCTCAGGGACCAGGCTTTTGGTAATAG	18798	15	clonotype2965	clonotype2965_consensus_1	1
AAGACCTTCATCTGCC-1	TRUE	AAGACCTTCATCTGCC-1_contig_1	TRUE	559	TRB	TRBV12-1		TRBJ1-1	TRBC1	TRUE	TRUE	DSGVVQSPRHIIKEKGGRSVLTCIPI	GATTCTGGGGTTGTCCAGTCTCCAAGACACATAATCAAAGAAAAGGGAGGAAGGTCCGTTCTGACGTGTATTCCCATC	SGHSN	TCTGGACATAGCAAT	VVWYQQTLGKELKFLIQ	GTGGTCTGGTACCAGCAGACTCTGGGGAAGGAATTAAAGTTCCTTATTCAG	HYEKVE	CATTATGAAAAGGTGGAG	RDKGFLPSRFSVQQFDDYHSEMNMSALELEDSAMYF	AGAGACAAAGGATTCCTACCCAGCAGATTCTCAGTCCAACAGTTTGATGACTATCACTCTGAAATGAACATGAGTGCCTTGGAACTGGAGGACTCTGCTATGTACTTC	CASSLGQGNTEVFF	TGTGCCAGCTCTCTCGGGCAGGGAAACACAGAAGTCTTCTTT	GKGTRLTVV	GGTAAAGGAACCAGACTCACAGTTGTAG	4930	5	clonotype3024	clonotype3024_consensus_1	1
AAGACCTTCATCTGCC-1	TRUE	AAGACCTTCATCTGCC-1_contig_2	TRUE	541	TRA	TRAV8D-1		TRAJ12	TRAC	TRUE	TRUE	SQLAEENPWALSVHEGESVTVNCSYK	AGTCAACTAGCAGAAGAGAATCCGTGGGCCCTGAGCGTCCACGAGGGTGAAAGTGTCACGGTGAATTGTAGTTACAAG	TSITA	ACATCCATAACTGCC	LQWYRQKSGEGPAQLIL	CTACAGTGGTACAGACAGAAGTCAGGCGAAGGCCCTGCCCAGCTAATCTTA	IRSNERE	ATACGTTCAAATGAGAGAGAG	KRNGRLRATLDTSSQSSSLSITATRCEDTAVYF	AAGCGCAATGGAAGACTCAGAGCCACCCTTGACACCTCCAGCCAGAGCAGCTCCTTGTCCATCACTGCTACTCGGTGTGAAGACACCGCTGTGTACTTC	CATGAGGYKVVF	TGTGCTACTGGGGCTGGAGGCTATAAAGTGGTCTTT	GSGTRLLVSP	GGAAGTGGGACTCGATTGCTGGTAAGCCCTG	5552	4	clonotype3024	clonotype3024_consensus_2	1
AAGCCGCAGAGTCGGT-1	TRUE	AAGCCGCAGAGTCGGT-1_contig_1	TRUE	519	TRB	TRBV13-2		TRBJ1-4	TRBC1	TRUE	TRUE	EAAVTQSPRNKVAVTGGKVTLSCNQT	GAGGCTGCAGTCACCCAAAGCCCAAGAAACAAGGTGGCAGTAACAGGAGGAAAGGTGACATTGAGCTGTAATCAGACT	NNHNN	AATAACCACAACAAC	MYWYRQDTGHGLRLIHY	ATGTACTGGTATCGGCAGGACACGGGGCATGGGCTGAGGCTGATCCATTAT	SYGAGS	TCATATGGTGCTGGCAGC	TEKGDIPDGYKASRPSQENFSLILELATPSQTSVYF	ACTGAGAAAGGAGATATCCCTGATGGATACAAGGCCTCCAGACCAAGCCAAGAGAACTTCTCCCTCATTCTGGAGTTGGCTACCCCCTCTCAGACATCAGTGTACTTC	CASGDVLGGERLFF	TGTGCCAGCGGTGATGTACTGGGGGGCGAAAGATTATTTTTC	GHGTKLSVL	GGTCATGGAACCAAGCTGTCTGTCCTGG	2055	10	clonotype1237	clonotype1237_consensus_1	1
AAGCCGCAGAGTCGGT-1	TRUE	AAGCCGCAGAGTCGGT-1_contig_2	TRUE	551	TRA	TRAV10N		TRAJ49	TRAC	TRUE	TRUE	GEKVEQHQSTLSVREGDSAVINCTYT	GGAGAGAAGGTCGAGCAACACCAGTCTACACTGAGTGTTCGAGAGGGAGACAGCGCTGTCATCAACTGCACTTACACA	DTASSY	GATACTGCCTCATCATAC	FPWYKQEAGKSLHFVID	TTCCCTTGGTACAAGCAAGAAGCTGGAAAGAGTCTCCACTTTGTGATAGAC	IRSNVDR	ATTCGTTCAAATGTGGACAGA	KQSQRLTVLLDKKAKRFSLHITATQPEDSAIYF	AAACAGAGCCAAAGACTTACAGTTTTATTGGATAAGAAAGCCAAACGATTCTCCCTGCACATCACAGCCACACAGCCTGAAGATTCAGCCATCTACTTC	CAASSNTGYQNFYF	TGTGCAGCATCGTCGAACACGGGTTACCAGAACTTCTATTTT	GKGTSLTVIP	GGGAAAGGAACAAGTTTGACTGTCATTCCAA	1676	1	clonotype1237	clonotype1237_consensus_2	1
AAGCCGCAGATACACA-1	TRUE	AAGCCGCAGATACACA-1_contig_1	TRUE	555	TRB	TRBV16	TRBD1	TRBJ2-2	TRBC2	TRUE	TRUE	NAGVIQTPRHKVTGKGQEATLWCEPI	AATGCTGGTGTCATCCAAACACCTAGGCACAAGGTGACAGGGAAGGGACAAGAAGCAACTCTGTGGTGTGAGCCAATT	SGHSA	TCAGGACATAGTGCT	VFWYRQTIVQGLEFLTY	GTTTTCTGGTACAGACAGACCATTGTGCAGGGCCTGGAGTTCCTGACTTAC	FRNQAP	TTTCGAAATCAAGCTCCT	IDDSGMPKERFSAQMPNQSHSTLKIQSTQPQDSAVYL	ATAGATGATTCAGGGATGCCCAAGGAACGATTCTCAGCTCAGATGCCCAATCAGTCGCACTCAACTCTGAAGATCCAGAGCACGCAACCCCAGGACTCAGCGGTGTATCTT	CASSPRWDRDTGQLYF	TGTGCAAGCAGCCCCAGATGGGACAGGGACACCGGGCAGCTCTACTTT	GEGSKLTVL	GGTGAAGGCTCAAAGCTGACAGTGCTGG	6185	8	clonotype2595	clonotype2595_consensus_1	1
AAGCCGCAGATACACA-1	TRUE	AAGCCGCAGATACACA-1_contig_2	TRUE	510	TRA	TRAV21-DV12		TRAJ49	TRAC	TRUE	TRUE	DAKTTQPDSMESTEGETVHLPCSHA	GATGCTAAGACTACACAACCAGATTCAATGGAAAGTACTGAAGGAGAAACGGTGCACTTGCCTTGTAGCCACGCC	TISGNEY	ACAATCAGTGGAAACGAGTAC	IYWYRQVPLQGPEYVTH	ATCTATTGGTACCGACAGGTTCCTCTTCAGGGTCCAGAATACGTGACTCAC	GLQQN	GGTCTACAACAAAAT	TTNSMAFLAIASDRKSSTLILTHVSLRDAAVYH	ACAACCAATAGTATGGCTTTCCTGGCTATTGCCTCTGACAGAAAGTCAAGCACCTTGATCCTGACTCATGTCAGCCTGAGAGACGCGGCTGTGTACCAC	CILRSRANTGYQNFYF	TGTATCCTGAGGTCCCGGGCAAACACGGGTTACCAGAACTTCTATTTT	GKGTSLTVIP	GGGAAAGGAACAAGTTTGACTGTCATTCCAA	2086	4	clonotype2595	clonotype2595_consensus_2	1
AAGCCGCAGTGTACTC-1	TRUE	AAGCCGCAGTGTACTC-1_contig_1	TRUE	523	TRB	TRBV14		TRBJ1-4	TRBC1	TRUE	TRUE	EAGVTQSPRYAVLQEGQAVSFWCDPI	GAAGCTGGAGTCACCCAGTCTCCCAGATATGCAGTCCTACAGGAAGGGCAAGCTGTTTCCTTTTGGTGTGACCCTATT	SGHDT	TCTGGACATGATACC	LYWYQQPRDQGPQLLVY	CTTTACTGGTATCAGCAGCCCAGAGACCAGGGGCCCCAGCTTCTAGTTTAC	FRDEAV	TTTCGGGATGAGGCTGTT	IDNSQLPSDRFSAVRPKGTNSTLKIQSAKQGDTATYL	ATAGATAATTCACAGTTGCCCTCGGATCGATTTTCTGCTGTGAGGCCTAAAGGAACTAACTCCACTCTCAAGATCCAGTCTGCAAAGCAGGGCGACACAGCCACCTATCTC	CASSFRGISNERLFF	TGTGCCAGCAGTTTCAGGGGGATTTCCAACGAAAGATTATTTTTC	GHGTKLSVL	GGTCATGGAACCAAGCTGTCTGTCCTGG	7758	6	clonotype2246	clonotype2246_consensus_1	1
AAGCCGCCAAGCGTAG-1	TRUE	AAGCCGCCAAGCGTAG-1_contig_1	TRUE	517	TRB	TRBV29		TRBJ2-5	TRBC2	TRUE	TRUE	DMKVTQMPRYLIKRMGENVLLECGQD	GACATGAAAGTAACCCAGATGCCAAGATACCTGATCAAAAGAATGGGAGAGAATGTTTTGCTGGAATGTGGACAGGAC	MSHET	ATGAGCCATGAAACA	MYWYRQDPGLGLQLIYI	ATGTACTGGTATCGACAAGACCCTGGTCTGGGGCTACAGCTGATTTATATC	SYDVDS	TCATACGATGTTGATAGT	NSEGDIPKGYRVSRKKREHFSLILDSAKTNQTSVYF	AACAGCGAAGGAGACATCCCTAAAGGATACAGGGTCTCACGGAAGAAGCGGGAGCATTTCTCCCTGATTCTGGATTCTGCTAAAACAAACCAGACATCTGTGTACTTC	CASRTGPQDTQYF	TGTGCTAGCAGAACTGGGCCGCAAGACACCCAGTACTTT	GPGTRLLVL	GGGCCAGGCACTCGGCTCCTCGTGTTAG	3131	10	clonotype1252	clonotype1252_consensus_1	1
AAGCCGCCAAGCGTAG-1	TRUE	AAGCCGCCAAGCGTAG-1_contig_2	TRUE	506	TRA	TRAV11		TRAJ18	TRAC	TRUE	TRUE	KTQVEQSPQSLVVRQGENCVLQCNYS	AAGACCCAAGTGGAGCAGAGTCCTCAGTCCCTGGTTGTCCGTCAGGGAGAGAACTGCGTCCTTCAATGTAATTACAGT	VTPDNH	GTGACCCCCGACAACCAC	LRWFKQDTGKGLVSLTV	TTAAGGTGGTTCAAACAGGACACAGGCAAAGGTCTTGTGTCCCTGACAGTC	LVHENDK	CTGGTTCATGAAAATGACAAA	TSNGRYSATLDKDAKHSTLHITATLLDDTATYI	ACGTCAAATGGGAGATACTCAGCAACTCTGGATAAAGATGCTAAGCACAGCACGCTGCACATCACAGCCACCCTGCTGGATGACACTGCCACCTACATC	CVVGDRGSALGRLHF	TGTGTGGTGGGAGATAGAGGTTCAGCCTTAGGGAGGCTGCATTTT	GAGTQLIVIP	GGAGCTGGGACTCAGCTGATTGTCATACCTG	1486	2	clonotype1252	clonotype1252_consensus_2	1
AAGCCGCCAGTTCCCT-1	TRUE	AAGCCGCCAGTTCCCT-1_contig_1	TRUE	518	TRB	TRBV13-1		TRBJ1-3	TRBC1	TRUE	TRUE	EAAVTQSPRNKVTVTGGNVTLSCRQT	GAGGCTGCAGTCACCCAAAGCCCTAGAAACAAGGTGACAGTAACAGGAGGAAACGTGACATTGAGCTGTCGCCAGACT	NSHNY	AATAGCCACAACTAC	MYWYRQDTGHGLRLIHY	ATGTACTGGTATCGGCAGGACACTGGGCATGGGCTGAGGCTGATCCATTAC	SYGAGN	TCATATGGTGCTGGCAAC	LQIGDVPDGYKATRTTQEDFFLLLELASPSQTSLYF	CTTCAAATAGGAGATGTCCCTGATGGGTACAAGGCCACCAGAACAACGCAAGAAGACTTCTTCCTCCTGCTGGAATTGGCTTCTCCCTCTCAGACATCTTTGTACTTC	CASSPGYSGNTLYF	TGTGCCAGCAGTCCGGGGTATTCTGGAAATACGCTCTATTTT	GEGSRLIVV	GGAGAAGGAAGCCGGCTCATTGTTGTAG	6630	7	clonotype750	clonotype750_consensus_1	1
AAGCCGCCAGTTCCCT-1	TRUE	AAGCCGCCAGTTCCCT-1_contig_2	TRUE	594	TRA	TRAV7D-4		TRAJ23	TRAC	TRUE	TRUE	QQKVQQSPESLSVPEGGMASLNCTSS	CAGCAGAAGGTGCAGCAGAGCCCAGAATCCCTCAGTGTCCCAGAGGGAGGCATGGCCTCTCTCAACTGCACTTCAAGT	DRNFQY	GATCGTAATTTTCAGTAC	FWWYRQHSGEGPKALMS	TTCTGGTGGTACAGACAGCATTCTGGAGAAGGCCCCAAGGCACTGATGTCC	IFSDGD	ATCTTCTCTGATGGTGAC	KKEGRFTAHLNKASLHVSLHIRDSQPSDSALYF	AAGAAAGAAGGCAGATTCACAGCTCACCTCAATAAGGCCAGCCTGCATGTTTCCCTGCACATCAGAGACTCCCAGCCCAGTGACTCCGCTCTCTACTTC	CAAIMNYNQGKLIF	TGTGCAGCTATCATGAATTATAACCAGGGGAAGCTTATCTTT	GQGTKLSIKP	GGACAGGGAACCAAGTTATCTATCAAGCCCA	3197	3	clonotype750	clonotype750_consensus_2	1
AAGCCGCGTTTCCACC-1	TRUE	AAGCCGCGTTTCCACC-1_contig_1	TRUE	571	TRB	TRBV1		TRBJ1-4	TRBC1	TRUE	TRUE	VTLLEQNPRWRLVPRGQAVNLRCILK	GTGACTTTGCTGGAGCAAAACCCAAGGTGGCGTCTGGTACCACGTGGTCAAGCTGTGAACCTACGCTGCATCTTGAAG	NSQYPW	AATTCCCAGTATCCCTGG	MSWYQQDLQKQLQWLFT	ATGAGCTGGTATCAGCAGGATCTCCAAAAGCAACTACAGTGGCTGTTCACT	LRSPGD	CTGCGGAGTCCTGGGGAC	KEVKSLPGADYLATRVTDTELRLQVANMSQGRTLY	AAAGAGGTCAAATCTCTTCCCGGTGCTGATTACCTGGCCACACGGGTCACTGATACGGAGCTGAGGCTGCAAGTGGCCAACATGAGCCAGGGCAGAACCTTGTAC	CTCSGRDRVDERLFF	TGCACCTGCAGCGGTCGGGACAGGGTGGACGAAAGATTATTTTTC	GHGTKLSVL	GGTCATGGAACCAAGCTGTCTGTCCTGG	3943	4	clonotype2558	clonotype2558_consensus_1	1
AAGCCGCTCACCTCGT-1	TRUE	AAGCCGCTCACCTCGT-1_contig_1	TRUE	519	TRB	TRBV13-2	TRBD2	TRBJ2-3	TRBC2	TRUE	TRUE	EAAVTQSPRNKVAVTGGKVTLSCNQT	GAGGCTGCAGTCACCCAAAGCCCAAGAAACAAGGTGGCAGTAACAGGAGGAAAGGTGACATTGAGCTGTAATCAGACT	NNHNN	AATAACCACAACAAC	MYWYRQDTGHGLRLIHY	ATGTACTGGTATCGGCAGGACACGGGGCATGGGCTGAGGCTGATCCATTAT	SYGAGS	TCATATGGTGCTGGCAGC	TEKGDIPDGYKASRPSQENFSLILELATPSQTSVYF	ACTGAGAAAGGAGATATCCCTGATGGATACAAGGCCTCCAGACCAAGCCAAGAGAACTTCTCCCTCATTCTGGAGTTGGCTACCCCCTCTCAGACATCAGTGTACTTC	CASGTGGAETLYF	TGTGCCAGCGGGACTGGGGGAGCAGAAACGCTGTATTTT	GSGTRLTVL	GGCTCAGGAACCAGACTGACTGTTCTCG	4412	9	clonotype866	clonotype866_consensus_1	1
AAGCCGCTCACCTCGT-1	TRUE	AAGCCGCTCACCTCGT-1_contig_2	TRUE	558	TRA	TRAV3-3		TRAJ16	TRAC	TRUE	TRUE	GEQVEQRPPHLSVREGDSAVITCTYT	GGCGAGCAGGTGGAGCAGCGCCCTCCTCACCTGAGTGTCCGGGAGGGAGACAGTGCCGTTATCACCTGCACCTACACA	DPNSYY	GACCCTAACAGTTATTAC	FFWYKQEPGASLQLLMK	TTCTTCTGGTACAAGCAAGAGCCGGGGGCAAGTCTTCAGTTGCTTATGAAG	VFSSTEI	GTTTTCTCAAGTACGGAAATA	NEGQGFTVLLNKKDKRLSLNLTAAHPGDSAAYF	AACGAAGGACAAGGATTCACTGTCCTACTGAACAAGAAAGACAAACGACTCTCTCTGAACCTCACAGCTGCCCATCCTGGGGACTCAGCCGCGTACTTC	CAVSGTTSSGQKLVF	TGCGCAGTCAGTGGGACAACTTCAAGTGGCCAGAAGCTGGTTTTT	GQGTILKVYL	GGTCAGGGGACCATATTAAAGGTGTACCTGC	1558	39	clonotype866	clonotype866_consensus_2	1
AAGCCGCTCGTATCAG-1	TRUE	AAGCCGCTCGTATCAG-1_contig_1	TRUE	508	TRB	TRBV13-1	TRBD1	TRBJ2-3	TRBC2	TRUE	TRUE	EAAVTQSPRNKVTVTGGNVTLSCRQT	GAGGCTGCAGTCACCCAAAGCCCTAGAAACAAGGTGACAGTAACAGGAGGAAACGTGACATTGAGCTGTCGCCAGACT	NSHNY	AATAGCCACAACTAC	MYWYRQDTGHGLRLIHY	ATGTACTGGTATCGGCAGGACACTGGGCATGGGCTGAGGCTGATCCATTAC	SYGAGN	TCATATGGTGCTGGCAAC	LQIGDVPDGYKATRTTQEDFFLLLELASPSQTSLYF	CTTCAAATAGGAGATGTCCCTGATGGGTACAAGGCCACCAGAACAACGCAAGAAGACTTCTTCCTCCTGCTGGAATTGGCTTCTCCCTCTCAGACATCTTTGTACTTC	CASSGDRGLTLYF	TGTGCCAGCAGTGGGGACAGGGGGCTTACGCTGTATTTT	GSGTRLTVL	GGCTCAGGAACCAGACTGACTGTTCTCG	30431	25	clonotype574	clonotype574_consensus_1	1
AAGCCGCTCGTATCAG-1	TRUE	AAGCCGCTCGTATCAG-1_contig_2	TRUE	539	TRA	TRAV16N		TRAJ42	TRAC	TRUE	TRUE	AQKVTQTQTSISVMEKTTVTMDCVYE	GCCCAGAAGGTAACACAGACTCAGACTTCAATTTCTGTGATGGAGAAGACAACGGTGACAATGGACTGTGTGTATGAA	TRESSYY	ACCCGGGAAAGTTCTTACTAC	LFWYKQTASGKIVFLIR	TTATTCTGGTACAAGCAAACAGCAAGTGGGAAAATAGTTTTCCTTATTCGT	QDSYKKEN	CAGGACTCTTACAAAAAGGAAAAT	ATVGHYSLNFQKPKSSIGLIITTTQIEDSAVYF	GCAACAGTGGGTCATTATTCTCTGAACTTTCAGAAGCCAAAAAGTTCCATCGGACTCATCATCACCACCACACAGATTGAGGACTCGGCAGTATATTTC	CAMREGSGGSNAKLTF	TGTGCTATGAGAGAGGGCTCTGGAGGAAGCAATGCAAAGCTAACCTTC	GKGTKLSVKS	GGGAAAGGCACTAAACTCTCTGTTAAATCAA	1165	5	clonotype574	clonotype574_consensus_2	1
AAGCCGCTCTGTGCAA-1	TRUE	AAGCCGCTCTGTGCAA-1_contig_1	TRUE	518	TRB	TRBV29		TRBJ2-7	TRBC2	TRUE	TRUE	DMKVTQMPRYLIKRMGENVLLECGQD	GACATGAAAGTAACCCAGATGCCAAGATACCTGATCAAAAGAATGGGAGAGAATGTTTTGCTGGAATGTGGACAGGAC	MSHET	ATGAGCCATGAAACA	MYWYRQDPGLGLQLIYI	ATGTACTGGTATCGACAAGACCCTGGTCTGGGGCTACAGCTGATTTATATC	SYDVDS	TCATACGATGTTGATAGT	NSEGDIPKGYRVSRKKREHFSLILDSAKTNQTSVYF	AACAGCGAAGGAGACATCCCTAAAGGATACAGGGTCTCACGGAAGAAGCGGGAGCATTTCTCCCTGATTCTGGATTCTGCTAAAACAAACCAGACATCTGTGTACTTC	CASGTDYEQYF	TGTGCTAGCGGGACAGACTATGAACAGTACTTC	GPGTRLTVL	GGTCCCGGCACCAGGCTCACGGTTTTAG	9737	8	clonotype16	clonotype16_consensus_1	1
AAGCCGCTCTGTGCAA-1	TRUE	AAGCCGCTCTGTGCAA-1_contig_2	TRUE	669	TRA	TRAV9-4		TRAJ23	TRAC	TRUE	TRUE	AQSVTQPDARVTVSEGASLQLRCKYS	GCTCAGTCAGTGACACAGCCCGATGCTCGCGTCACTGTCTCTGAAGGAGCCTCTCTGCAGCTGAGATGCAAGTATTCC	YSGTPY	TACTCTGGGACGCCTTAT	LFWYVQYPRQGLQLLLK	CTGTTCTGGTATGTCCAGTACCCGCGGCAGGGGCTGCAGCTGCTCCTCAAG	YYSGDPVV	TACTATTCCGGAGACCCAGTGGTT	QGVNGFEAEFSKSNSSFHLRKASVHWSDSAVYF	CAAGGAGTGAATGGCTTTGAGGCTGAGTTCAGCAAGAGTAACTCTTCCTTCCACCTGCGGAAAGCCTCCGTGCACTGGAGCGACTCGGCTGTGTACTTC	CALSAYNQGKLIF	TGTGCTCTGAGCGCCTATAACCAGGGGAAGCTTATCTTT	GQGTKLSIKP	GGACAGGGAACCAAGTTATCTATCAAGCCCA	3515	4	clonotype16	clonotype16_consensus_2	1
AAGGAGCAGCAATATG-1	TRUE	AAGGAGCAGCAATATG-1_contig_1	TRUE	522	TRB	TRBV31		TRBJ1-4	TRBC1	TRUE	TRUE	AQTIHQWPVAEIKAVGSPLSLGCTIK	GCTCAGACTATCCATCAATGGCCAGTTGCCGAGATCAAGGCTGTGGGCAGCCCACTGTCTCTGGGGTGTACCATAAAG	GKSSPN	GGGAAATCAAGCCCTAAC	LYWYWQATGGTLQQLFY	CTCTACTGGTACTGGCAGGCCACAGGAGGCACCCTCCAGCAACTCTTCTAC	SITVG	TCTATTACTGTTGGC	QVESVVQLNLSASRPKDDQFILSTEKLLLSHSGFYL	CAGGTAGAGTCGGTGGTGCAACTGAACCTCTCAGCTTCCAGGCCGAAGGACGACCAATTCATCCTAAGCACGGAGAAGCTGCTTCTCAGCCACTCTGGCTTCTACCTC	CAWSLEQGRPNERLFF	TGTGCCTGGAGTCTAGAACAGGGAAGGCCCAACGAAAGATTATTTTTC	GHGTKLSVL	GGTCATGGAACCAAGCTGTCTGTCCTGG	8956	6	clonotype1687	clonotype1687_consensus_1	1
AAGGAGCAGCAATATG-1	TRUE	AAGGAGCAGCAATATG-1_contig_2	TRUE	597	TRA	TRAV5N-4		TRAJ9	TRAC	TRUE	TRUE	GEQVEQLPSILRVQEGSSASINCTYE	GGCGAGCAGGTGGAGCAGCTTCCTTCCATCCTGAGAGTCCAGGAGGGATCCAGTGCCAGCATCAACTGCACTTATGAG	NSASNY	AACAGTGCCTCCAACTAC	FPWYKQEPGENPKLIID	TTCCCTTGGTATAAGCAAGAACCTGGAGAGAATCCTAAGCTCATCATTGAC	IRSNMER	ATTCGTTCAAATATGGAAAGA	KQTQGLIVLLDKKAKRFSLHITDTQPGDSAMYF	AAGCAGACCCAAGGACTCATCGTTTTACTGGATAAGAAAGCCAAACGCTTCTCCCTGCACATCACAGACACCCAGCCTGGAGACTCAGCCATGTACTTC	CAARGRNMGYKLTF	TGTGCTGCAAGGGGAAGGAACATGGGCTACAAACTTACCTTC	GTGTSLLVDP	GGGACAGGAACAAGCCTGTTGGTTGATCCAA	2699	2	clonotype1687	clonotype1687_consensus_2	1
AAGGAGCCAACTGCGC-1	TRUE	AAGGAGCCAACTGCGC-1_contig_1	TRUE	549	TRB	TRBV16		TRBJ1-1	TRBC1	TRUE	TRUE	NAGVIQTPRHKVTGKGQEATLWCEPI	AATGCTGGTGTCATCCAAACACCTAGGCACAAGGTGACAGGGAAGGGACAAGAAGCAACTCTGTGGTGTGAGCCAATT	SGHSA	TCAGGACATAGTGCT	VFWYRQTIVQGLEFLTY	GTTTTCTGGTACAGACAGACCATTGTGCAGGGCCTGGAGTTCCTGACTTAC	FRNQAP	TTTCGAAATCAAGCTCCT	IDDSGMPKERFSAQMPNQSHSTLKIQSTQPQDSAVYL	ATAGATGATTCAGGGATGCCCAAGGAACGATTCTCAGCTCAGATGCCCAATCAGTCGCACTCAACTCTGAAGATCCAGAGCACGCAACCCCAGGACTCAGCGGTGTATCTT	CASSLTGANTEVFF	TGTGCAAGCAGCTTAACAGGAGCAAACACAGAAGTCTTCTTT	GKGTRLTVV	GGTAAAGGAACCAGACTCACAGTTGTAG	23845	19	clonotype176	clonotype176_consensus_1	1
AAGGAGCCAACTGCGC-1	TRUE	AAGGAGCCAACTGCGC-1_contig_2	TRUE	517	TRA	TRAV13-4-DV7		TRAJ43	TRAC	TRUE	TRUE	GQQVEQSPASLVLQEGEKAELQCNFS	GGACAGCAAGTGGAGCAGAGTCCCGCGTCCTTGGTTCTGCAGGAGGGGGAGAAAGCAGAGCTGCAGTGTAACTTTTCC	STATE	TCCACAGCAACCGAG	LQWFYQSPGGRLVSLLY	CTGCAGTGGTTTTACCAAAGTCCTGGGGGAAGACTCGTCAGCCTGTTGTAC	NPSGT	AATCCTTCTGGGACA	KQSGRLISTTVIKERRSSLHISSSQITDSGTYL	AAGCAGAGTGGGAGACTGATATCCACAACAGTCATTAAAGAACGTCGCAGCTCTTTGCACATTTCCTCCTCCCAGATCACAGACTCAGGCACTTATCTC	CAMEHNNNAPRF	TGTGCTATGGAACACAACAACAATGCCCCACGATTT	GAGTKLTVKP	GGAGCGGGAACCAAATTAACAGTAAAACCAA	26152	19	clonotype176	clonotype176_consensus_2	1
AAGGCAGAGACTTTCG-1	TRUE	AAGGCAGAGACTTTCG-1_contig_1	TRUE	515	TRB	TRBV13-1		TRBJ2-1	TRBC2	TRUE	TRUE	EAAVTQSPRNKVTVTGGNVTLSCRQT	GAGGCTGCAGTCACCCAAAGCCCTAGAAACAAGGTGACAGTAACAGGAGGAAACGTGACATTGAGCTGTCGCCAGACT	NSHNY	AATAGCCACAACTAC	MYWYRQDTGHGLRLIHY	ATGTACTGGTATCGGCAGGACACTGGGCATGGGCTGAGGCTGATCCATTAC	SYGAGN	TCATATGGTGCTGGCAAC	LQIGDVPDGYKATRTTQEDFFLLLELASPSQTSLYF	CTTCAAATAGGAGATGTCCCTGATGGGTACAAGGCCACCAGAACAACGCAAGAAGACTTCTTCCTCCTGCTGGAATTGGCTTCTCCCTCTCAGACATCTTTGTACTTC	CASNRDNYAEQFF	TGTGCCAGCAACAGGGATAACTATGCTGAGCAGTTCTTC	GPGTRLTVL	GGACCAGGGACACGACTCACCGTCCTAG	12945	9	clonotype499	clonotype499_consensus_1	1
AAGGCAGAGACTTTCG-1	TRUE	AAGGCAGAGACTTTCG-1_contig_2	TRUE	552	TRA	TRAV7-3		TRAJ18	TRAC	TRUE	TRUE	QQNVQQSPESLIVPEGARTSLNCTFS	CAGCAGAATGTGCAGCAGAGCCCAGAATCCCTCATTGTCCCAGAGGGAGCCAGGACCTCTCTCAACTGCACTTTCAGT	DSASQY	GACAGTGCTTCTCAGTAT	FWWYRQHSGKAPKALMS	TTCTGGTGGTACAGACAGCATTCTGGGAAAGCCCCCAAGGCACTGATGTCC	IFSNGE	ATCTTCTCCAATGGTGAA	KEEGRFTIHLNKASLHFSLHIRDSQPSDSALYL	AAAGAAGAAGGGAGATTCACAATTCACCTCAATAAAGCCAGTCTGCATTTCTCCCTGCACATCAGAGACTCCCAGCCCAGTGACTCTGCTCTCTATCTC	CAVSLRGSALGRLHF	TGTGCAGTGAGCCTTAGAGGTTCAGCCTTAGGGAGGCTGCATTTT	GAGTQLIVIP	GGAGCTGGGACTCAGCTGATTGTCATACCTG	6842	8	clonotype499	clonotype499_consensus_3	1
AAGGCAGAGACTTTCG-1	TRUE	AAGGCAGAGACTTTCG-1_contig_3	TRUE	567	TRA	TRAV13-1		TRAJ38	TRAC	TRUE	TRUE	GQQVQQSPVSLVLQEGENAELQCNFS	GGACAGCAAGTGCAGCAGAGCCCCGTGTCCTTGGTTCTGCAGGAGGGGGAGAATGCAGAGCTGCAGTGTAACTTTTCC	TTLNS	ACAACTTTGAACAGT	MQWFYQRPGGRLVRLFY	ATGCAGTGGTTTTACCAACGTCCTGGGGGAAGACTCGTCAGACTGTTCTAT	NPSGT	AATCCTTCTGGGACA	KQSGRLTSTTVTKERRSSLHISSSQITDSGTYL	AAGCAGAGTGGGAGACTGACATCCACAACAGTCACTAAGGAACGTCGCAGCTCTTTGCACATTTCCTCCTCCCAGATCACAGACTCAGGCACTTATCTC	CAMGYNVGDNSKLIW	TGTGCTATGGGTTATAATGTTGGTGACAACAGTAAGCTGATTTGG	GLGTSLVVNP	GGCTTGGGGACAAGTCTGGTAGTAAATCCAA	3764	3	clonotype499	clonotype499_consensus_2	1
AAGGCAGAGATCGGGT-1	TRUE	AAGGCAGAGATCGGGT-1_contig_1	TRUE	518	TRB	TRBV15		TRBJ2-1	TRBC2	TRUE	TRUE	DAGVTQTPRHEVAEKGQTIILKCEPV	GATGCTGGAGTTACCCAGACACCCAGACATGAGGTGGCAGAGAAAGGACAAACAATAATCCTGAAGTGTGAGCCAGTT	SGHND	TCAGGCCACAATGAC	LFWYRQTKIQGLELLSY	CTTTTCTGGTACAGACAGACCAAGATACAGGGACTAGAGTTGCTGAGCTAC	FRSKSL	TTCCGCAGCAAGTCTCTT	MEDGGAFKDRFKAEMLNSSFSTLKIQPTEPKDSAVYL	ATGGAAGATGGTGGGGCTTTCAAGGATCGATTCAAAGCTGAGATGCTAAATTCATCCTTCTCCACTCTGAAGATTCAACCTACAGAACCCAAGGACTCAGCTGTGTATCTG	CASRTGNYAEQFF	TGTGCCAGCAGGACTGGGAACTATGCTGAGCAGTTCTTC	GPGTRLTVL	GGACCAGGGACACGACTCACCGTCCTAG	40707	26	clonotype1649	clonotype1649_consensus_1	1
AAGGCAGAGATCGGGT-1	TRUE	AAGGCAGAGATCGGGT-1_contig_2	TRUE	612	TRA	TRAV3-1		TRAJ40	TRAC	TRUE	TRUE	GEQVEQRPPHLSVREGDSAIIICTYT	GGGGAGCAGGTGGAGCAGCGCCCTCCTCACCTGAGTGTCCGGGAGGGAGACAGCGCCATTATCATCTGCACCTACACA	DSATVY	GACAGTGCCACTGTTTAC	FYWYKQEAGAGLQLLMS	TTCTACTGGTACAAGCAAGAGGCGGGGGCAGGTCTTCAGTTGCTTATGAGT	VLSNVDR	GTCCTTTCAAATGTGGACAGA	KEEQGLTVLLNKKDKQLSLNLTAAHPGDSAVYF	AAAGAAGAACAAGGACTCACTGTCTTACTGAACAAGAAAGACAAACAACTCTCTCTGAACCTCACAGCTGCCCATCCTGGGGACTCAGCCGTGTACTTC	CAVKGTGNYKYVF	TGCGCAGTCAAGGGGACAGGAAACTACAAATACGTCTTT	GAGTRLKVIA	GGAGCAGGTACCAGACTGAAGGTTATAGCAC	6083	5	clonotype1649	clonotype1649_consensus_3	1
AAGGCAGAGATCGGGT-1	TRUE	AAGGCAGAGATCGGGT-1_contig_3	TRUE	561	TRA	TRAV10N		TRAJ52	TRAC	TRUE	TRUE	GEKVEQHQSTLSVREGDSAVINCTYT	GGAGAGAAGGTCGAGCAACACCAGTCTACACTGAGTGTTCGAGAGGGAGACAGCGCTGTCATCAACTGCACTTACACA	DTASSY	GATACTGCCTCATCATAC	FPWYKQEAGKSLHFVID	TTCCCTTGGTACAAGCAAGAAGCTGGAAAGAGTCTCCACTTTGTGATAGAC	IRSNVDR	ATTCGTTCAAATGTGGACAGA	KQSQRLTVLLDKKAKRFSLHITATQPEDSAIYF	AAACAGAGCCAAAGACTTACAGTTTTATTGGATAAGAAAGCCAAACGATTCTCCCTGCACATCACAGCCACACAGCCTGAAGATTCAGCCATCTACTTC	CAAINTGANTGKLTF	TGTGCAGCAATTAACACTGGAGCTAACACTGGAAAGCTCACGTTT	GHGTILRVHP	GGACACGGCACCATCCTTAGGGTCCATCCAA	2357	2	clonotype1649	clonotype1649_consensus_2	1
AAGGCAGAGGCCCGTT-1	TRUE	AAGGCAGAGGCCCGTT-1_contig_1	TRUE	534	TRB	TRBV16		TRBJ2-4	TRBC2	TRUE	TRUE	NAGVIQTPRHKVTGKGQEATLWCEPI	AATGCTGGTGTCATCCAAACACCTAGGCACAAGGTGACAGGGAAGGGACAAGAAGCAACTCTGTGGTGTGAGCCAATT	SGHSA	TCAGGACATAGTGCT	VFWYRQTIVQGLEFLTY	GTTTTCTGGTACAGACAGACCATTGTGCAGGGCCTGGAGTTCCTGACTTAC	FRNQAP	TTTCGAAATCAAGCTCCT	IDDSGMPKERFSAQMPNQSHSTLKIQSTQPQDSAVYL	ATAGATGATTCAGGGATGCCCAAGGAACGATTCTCAGCTCAGATGCCCAATCAGTCGCACTCAACTCTGAAGATCCAGAGCACGCAACCCCAGGACTCAGCGGTGTATCTT	CASSLVGIF	TGTGCAAGCAGCTTAGTGGGGATTTTT	GAGTRLSVL	GGTGCGGGCACCCGACTATCGGTGCTAG	22169	18	clonotype320	clonotype320_consensus_1	1
AAGGCAGCAGACAGGT-1	TRUE	AAGGCAGCAGACAGGT-1_contig_1	TRUE	599	TRB	TRBV3		TRBJ2-1	TRBC2	TRUE	TRUE	GPKVLQIPSHQIIDMGQMVTLNCDPV	GGACCCAAAGTCTTACAGATCCCAAGTCATCAAATAATAGATATGGGGCAGATGGTGACCCTCAATTGTGACCCAGTT	SNHLY	TCTAATCACCTATAT	FYWYKQILGQQMEFLVN	TTTTATTGGTATAAACAGATTTTAGGACAGCAGATGGAGTTTCTGGTTAAT	FYNGKV	TTCTACAATGGTAAAGTC	MEKSKLFKDQFSVERPDGSYFTLKIQPTALEDSAVYF	ATGGAGAAGTCTAAACTGTTTAAGGATCAGTTTTCAGTTGAAAGACCAGATGGTTCATATTTCACTCTGAAAATCCAACCCACAGCACTGGAGGACTCAGCTGTGTACTTC	CASSAREYAEQFF	TGTGCCAGCAGCGCCAGGGAGTATGCTGAGCAGTTCTTC	GPGTRLTVL	GGACCAGGGACACGACTCACCGTCCTAG	7428	7	clonotype142	clonotype142_consensus_1	2
AAGGCAGCAGTTCCCT-1	TRUE	AAGGCAGCAGTTCCCT-1_contig_1	TRUE	515	TRB	TRBV13-1		TRBJ1-2	TRBC1	TRUE	TRUE	EAAVTQSPRNKVTVTGGNVTLSCRQT	GAGGCTGCAGTCACCCAAAGCCCTAGAAACAAGGTGACAGTAACAGGAGGAAACGTGACATTGAGCTGTCGCCAGACT	NSHNY	AATAGCCACAACTAC	MYWYRQDTGHGLRLIHY	ATGTACTGGTATCGGCAGGACACTGGGCATGGGCTGAGGCTGATCCATTAC	SYGAGN	TCATATGGTGCTGGCAAC	LQIGDVPDGYKATRTTQEDFFLLLELASPSQTSLYF	CTTCAAATAGGAGATGTCCCTGATGGGTACAAGGCCACCAGAACAACGCAAGAAGACTTCTTCCTCCTGCTGGAATTGGCTTCTCCCTCTCAGACATCTTTGTACTTC	CASSDQGGSDYTF	TGTGCCAGCAGTGATCAGGGTGGCTCCGACTACACCTTC	GSGTRLLVI	GGCTCAGGGACCAGGCTTTTGGTAATAG	15263	10	clonotype440	clonotype440_consensus_1	1
AAGGCAGCATCCGCGA-1	TRUE	AAGGCAGCATCCGCGA-1_contig_1	TRUE	608	TRB	TRBV3	TRBD2	TRBJ2-5	TRBC2	TRUE	TRUE	GPKVLQIPSHQIIDMGQMVTLNCDPV	GGACCCAAAGTCTTACAGATCCCAAGTCATCAAATAATAGATATGGGGCAGATGGTGACCCTCAATTGTGACCCAGTT	SNHLY	TCTAATCACCTATAT	FYWYKQILGQQMEFLVN	TTTTATTGGTATAAACAGATTTTAGGACAGCAGATGGAGTTTCTGGTTAAT	FYNGKV	TTCTACAATGGTAAAGTC	MEKSKLFKDQFSVERPDGSYFTLKIQPTALEDSAVYF	ATGGAGAAGTCTAAACTGTTTAAGGATCAGTTTTCAGTTGAAAGACCAGATGGTTCATATTTCACTCTGAAAATCCAACCCACAGCACTGGAGGACTCAGCTGTGTACTTC	CASSSYWGGAQDTQYF	TGTGCCAGCAGTTCTTACTGGGGGGGCGCCCAAGACACCCAGTACTTT	GPGTRLLVL	GGGCCAGGCACTCGGCTCCTCGTGTTAG	1435	4	clonotype2699	clonotype2699_consensus_1	1
AAGGCAGCATCCGCGA-1	TRUE	AAGGCAGCATCCGCGA-1_contig_2	TRUE	604	TRA	TRAV12-3		TRAJ48	TRAC	TRUE	TRUE	GDSVTQTEGLVTLTEGLPVMLNCTYQ	GGAGACTCCGTGACCCAGACAGAAGGCCTGGTCACTCTCACAGAAGGGTTGCCTGTGATGCTGAACTGCACCTATCAG	TIYSNAF	ACTATTTACTCAAATGCTTTC	LFWYVHYLNESPRLLLR	CTTTTCTGGTATGTGCACTATCTCAATGAATCCCCTCGGCTACTCCTGCGG	SSTDNKR	AGCTCCACAGACAACAAGAGG	TEHQGFHATLHKSSSSFHLQKSSAQLSDSGLYY	ACCGAGCACCAAGGGTTCCACGCCACTCTCCATAAGAGCAGCAGCTCCTTCCATCTGCAGAAGTCCTCAGCGCAGCTGTCAGACTCTGGCCTGTACTAC	CALMANYGNEKITF	TGTGCTTTGATGGCCAACTATGGAAATGAGAAAATAACTTTT	GAGTKLTIKP	GGGGCTGGAACCAAACTCACCATTAAACCCA	7517	5	clonotype2699	clonotype2699_consensus_2	1
AAGGCAGCATGAAGTA-1	TRUE	AAGGCAGCATGAAGTA-1_contig_1	TRUE	520	TRB	TRBV14		TRBJ2-7	TRBC2	TRUE	TRUE	EAGVTQSPRYAVLQEGQAVSFWCDPI	GAAGCTGGAGTCACCCAGTCTCCCAGATATGCAGTCCTACAGGAAGGGCAAGCTGTTTCCTTTTGGTGTGACCCTATT	SGHDT	TCTGGACATGATACC	LYWYQQPRDQGPQLLVY	CTTTACTGGTATCAGCAGCCCAGAGACCAGGGGCCCCAGCTTCTAGTTTAC	FRDEAV	TTTCGGGATGAGGCTGTT	IDNSQLPSDRFSAVRPKGTNSTLKIQSAKQGDTATYL	ATAGATAATTCACAGTTGCCCTCGGATCGATTTTCTGCTGTGAGGCCTAAAGGAACTAACTCCACTCTCAAGATCCAGTCTGCAAAGCAGGGCGACACAGCCACCTATCTC	CASSLGLGGGEQYF	TGTGCCAGCAGTCTGGGACTGGGGGGTGGAGAACAGTACTTC	GPGTRLTVL	GGTCCCGGCACCAGGCTCACGGTTTTAG	8120	5	clonotype2023	clonotype2023_consensus_1	1
AAGGCAGCATGAAGTA-1	TRUE	AAGGCAGCATGAAGTA-1_contig_2	TRUE	544	TRA	TRAV6-1		TRAJ45	TRAC	TRUE	TRUE	GDSVTQMQGQVTLSEDDFLFINCTYS	GGAGACTCAGTAACCCAGATGCAAGGTCAAGTGACCCTCTCAGAAGACGACTTCCTATTTATAAACTGTACTTATTCA	TTWYPT	ACCACATGGTACCCGACT	LFWYVQYPGEGPQLLLK	CTTTTCTGGTATGTCCAATATCCTGGAGAAGGTCCACAGCTCCTTTTGAAA	VTTANNK	GTCACAACAGCCAACAACAAG	GISRGFEATYDKGTTSFHLQKASVQESDSAVYY	GGAATCAGCAGAGGTTTTGAAGCTACATATGATAAAGGAACAACGTCCTTCCACTTGCAGAAAGCCTCAGTGCAGGAGTCAGACTCTGCTGTGTACTAC	CVLGNTGGADRLTF	TGTGTTCTGGGGAATACAGGAGGTGCAGATAGACTCACCTTT	GKGTQLIIQP	GGGAAAGGAACTCAGCTGATCATCCAGCCCT	1497	3	clonotype2023	clonotype2023_consensus_2	1
AAGGCAGGTCCAGTGC-1	TRUE	AAGGCAGGTCCAGTGC-1_contig_1	TRUE	522	TRB	TRBV5	TRBD2	TRBJ2-4	TRBC2	TRUE	TRUE	NTKITQSPRYLILGRANKSLECEQH	AACACTAAAATTACTCAGTCACCAAGATATCTAATCCTGGGAAGAGCAAATAAGTCTTTGGAATGTGAGCAACAT	LGHNA	CTGGGACATAATGCT	MYWYKQSAEKPPELMFL	ATGTACTGGTATAAACAGAGCGCTGAGAAGCCGCCAGAGCTCATGTTTCTC	YNLKQL	TACAATCTTAAACAGTTG	IRNETVPSRFIPECPDSSKLLLHISAVDPEDSAVYF	ATTCGAAATGAGACGGTGCCCAGTCGTTTTATACCTGAATGCCCAGACAGCTCCAAGCTACTTTTACATATATCTGCCGTGGATCCAGAAGACTCAGCTGTCTATTTT	CASSPDWGGQNTLYF	TGTGCCAGCAGCCCCGACTGGGGGGGGCAAAACACCTTGTACTTT	GAGTRLSVL	GGTGCGGGCACCCGACTATCGGTGCTAG	8466	7	clonotype1352	clonotype1352_consensus_1	1
AAGGCAGGTTGACGTT-1	TRUE	AAGGCAGGTTGACGTT-1_contig_1	TRUE	573	TRB	TRBV12-2+TRBV13-2		TRBJ2-5	TRBC2	TRUE	TRUE	EAAVTQSPRNKVAVTGGKVTLSCNQT	GAGGCTGCAGTCACCCAAAGCCCAAGAAACAAGGTGGCAGTAACAGGAGGAAAGGTGACATTGAGCTGTAATCAGACT	NNHNN	AATAACCACAACAAC	MYWYRQDTGHGLRLIHY	ATGTACTGGTATCGGCAGGACACGGGGCATGGGCTGAGGCTGATCCATTAT	SYGAGS	TCATATGGTGCTGGCAGC	TEKGDIPDGYKASRPSQENFSLILELATPSQTSVYF	ACTGAGAAAGGAGATATCCCTGATGGATACAAGGCCTCCAGACCAAGCCAAGAGAACTTCTCCCTCATTCTGGAGTTGGCTACCCCCTCTCAGACATCAGTGTACTTC	CASGEGLGGDTQYF	TGTGCCAGCGGTGAGGGACTGGGGGGAGACACCCAGTACTTT	GPGTRLLVL	GGGCCAGGCACTCGGCTCCTCGTGTTAG	10902	10	clonotype3077	clonotype3077_consensus_1	1
AAGGCAGGTTGACGTT-1	TRUE	AAGGCAGGTTGACGTT-1_contig_2	TRUE	536	TRA	TRAV11		TRAJ18	TRAC	TRUE	TRUE	KTQVEQSPQSLVVRQGENCVLQCNYS	AAGACCCAAGTGGAGCAGAGTCCTCAGTCCCTGGTTGTCCGTCAGGGAGAGAACTGCGTCCTTCAATGTAATTACAGT	VTPDNH	GTGACCCCCGACAACCAC	LRWFKQDTGKGLVSLTV	TTAAGGTGGTTCAAACAGGACACAGGCAAAGGTCTTGTGTCCCTGACAGTC	LVHENDK	CTGGTTCATGAAAATGACAAA	TSNGRYSATLDKDAKHSTLHITATLLDDTATYI	ACGTCAAATGGGAGATACTCAGCAACTCTGGATAAAGATGCTAAGCACAGCACGCTGCACATCACAGCCACCCTGCTGGATGACACTGCCACCTACATC	CVVGDRGSALGRLHF	TGTGTGGTGGGCGATAGAGGTTCAGCCTTAGGGAGGCTGCATTTT	GAGTQLIVIP	GGAGCTGGGACTCAGCTGATTGTCATACCTG	3606	2	clonotype3077	clonotype3077_consensus_2	1
AAGGCAGTCCGCATCT-1	TRUE	AAGGCAGTCCGCATCT-1_contig_1	TRUE	572	TRB	TRBV12-2		TRBJ1-1	TRBC1	TRUE	TRUE	NSGVVQSPRYIIKGKGERSILKCIPI	AATTCTGGGGTTGTCCAGTCTCCAAGATACATAATCAAAGGAAAGGGAGAAAGGTCCATTCTAAAATGTATTCCCATC	SGHLS	TCTGGACATCTCTCT	VAWYQQTQGQELKFFIQ	GTGGCCTGGTATCAACAGACTCAGGGGCAGGAACTAAAGTTCTTCATTCAG	HYDKME	CATTATGATAAAATGGAG	RDKGNLPSRFSVQQFDDYHSEMNMSALELEDSAVYF	AGAGATAAAGGAAACCTGCCCAGCAGATTCTCAGTCCAACAGTTTGATGACTATCACTCTGAGATGAACATGAGTGCCTTGGAGCTAGAGGACTCTGCCGTGTACTTC	CASSQGQGGAEVFF	TGTGCCAGCTCCCAGGGACAGGGAGGGGCAGAAGTCTTCTTT	GKGTRLTVV	GGTAAAGGAACCAGACTCACAGTTGTAG	18412	15	clonotype3014	clonotype3014_consensus_1	1
AAGGCAGTCCGCATCT-1	TRUE	AAGGCAGTCCGCATCT-1_contig_2	TRUE	514	TRA	TRAV1		TRAJ21	TRAC	TRUE	TRUE	GQGVEQPDNLMSVEGTFARVNCTYS	GGACAGGGCGTGGAGCAGCCTGACAACTTGATGTCTGTAGAGGGAACCTTTGCTCGGGTCAACTGCACATACAGC	TSGFNG	ACCTCAGGGTTCAATGGG	LSWYQQREGHAPVFLSY	TTATCCTGGTACCAGCAACGTGAAGGCCACGCCCCCGTATTTCTTTCTTAT	VVLDGL	GTTGTTTTGGATGGTTTG	KDSGHFSTFLSRSNGYSYLLLTELQIKDSASYL	AAGGACAGTGGGCATTTCTCCACATTCCTGAGCCGCTCGAATGGGTACAGTTACCTGCTTCTGACAGAGCTCCAGATCAAAGACTCTGCCTCATACCTC	CAVREPNYNVLYF	TGTGCTGTGAGGGAGCCTAATTACAACGTGCTTTACTTC	GSGTKLTVEP	GGATCTGGCACCAAACTCACTGTAGAGCCAA	10290	9	clonotype3014	clonotype3014_consensus_2	1
AAGGCAGTCCTGTAGA-1	TRUE	AAGGCAGTCCTGTAGA-1_contig_1	TRUE	564	TRB	TRBV12-2+TRBV13-2		TRBJ1-2	TRBC1	TRUE	TRUE	EAAVTQSPRNKVAVTGGKVTLSCNQT	GAGGCTGCAGTCACCCAAAGCCCAAGAAACAAGGTGGCAGTAACAGGAGGAAAGGTGACATTGAGCTGTAATCAGACT	NNHNN	AATAACCACAACAAC	MYWYRQDTGHGLRLIHY	ATGTACTGGTATCGGCAGGACACGGGGCATGGGCTGAGGCTGATCCATTAT	SYGAGS	TCATATGGTGCTGGCAGC	TEKGDIPDGYKASRPSQENFSLILELATPSQTSVYF	ACTGAGAAAGGAGATATCCCTGATGGATACAAGGCCTCCAGACCAAGCCAAGAGAACTTCTCCCTCATTCTGGAGTTGGCTACCCCCTCTCAGACATCAGTGTACTTC	CASGDDRNSDYTF	TGTGCCAGCGGTGACGACAGGAACTCCGACTACACCTTC	GSGTRLLVI	GGCTCAGGGACCAGGCTTTTGGTAATAG	530	4	clonotype2929	clonotype2929_consensus_1	1
AAGGCAGTCGAGAACG-1	TRUE	AAGGCAGTCGAGAACG-1_contig_1	TRUE	573	TRB	TRBV12-1	TRBD1	TRBJ2-4	TRBC2	TRUE	TRUE	DSGVVQSPRHIIKEKGGRSVLTCIPI	GATTCTGGGGTTGTCCAGTCTCCAAGACACATAATCAAAGAAAAGGGAGGAAGGTCCGTTCTGACGTGTATTCCCATC	SGHSN	TCTGGACATAGCAAT	VVWYQQTLGKELKFLIQ	GTGGTCTGGTACCAGCAGACTCTGGGGAAGGAATTAAAGTTCCTTATTCAG	HYEKVE	CATTATGAAAAGGTGGAG	RDKGFLPSRFSVQQFDDYHSEMNMSALELEDSAMYF	AGAGACAAAGGATTCCTACCCAGCAGATTCTCAGTCCAACAGTTTGATGACTATCACTCTGAAATGAACATGAGTGCCTTGGAACTGGAGGACTCTGCTATGTACTTC	CASSLEGQGRGQNTLYF	TGTGCCAGCTCTCTCGAGGGACAGGGGAGAGGTCAAAACACCTTGTACTTT	GAGTRLSVL	GGTGCGGGCACCCGACTATCGGTGCTAG	19664	15	clonotype262	clonotype262_consensus_1	2
AAGGCAGTCGAGAACG-1	TRUE	AAGGCAGTCGAGAACG-1_contig_2	TRUE	542	TRA	TRAV13-2		TRAJ15	TRAC	TRUE	TRUE	GQQVQQSPASLVLQEGENAELQCNFS	GGACAGCAAGTGCAGCAGAGTCCCGCATCCTTGGTTCTGCAGGAGGGGGAGAACGCAGAGCTGCAGTGTAACTTTTCC	STATR	TCCACAGCAACCCGG	LQWFYQHPGGRLVSLFY	CTGCAGTGGTTTTACCAACATCCTGGGGGAAGACTCGTCAGCCTGTTCTAC	NPSGT	AATCCTTCTGGGACA	KHTGRLTSTTVTNERRGSLHISSSQTTDSGTYL	AAGCACACTGGAAGACTGACATCCACCACAGTCACTAACGAACGTCGCGGCTCTTTGCACATTTCCTCCTCCCAGACAACAGACTCAGGCACTTATCTC	CAFPQGGRALIF	TGTGCTTTCCCTCAGGGAGGCAGAGCTCTGATATTT	GTGTTVSVSP	GGAACAGGAACCACGGTATCAGTCAGCCCCA	11557	10	clonotype262	clonotype262_consensus_3	2
AAGGCAGTCTTCAACT-1	TRUE	AAGGCAGTCTTCAACT-1_contig_1	TRUE	558	TRA	TRAV16N		TRAJ48	TRAC	TRUE	TRUE	AQKVTQTQTSISVMEKTTVTMDCVYE	GCCCAGAAGGTAACACAGACTCAGACTTCAATTTCTGTGATGGAGAAGACAACGGTGACAATGGACTGTGTGTATGAA	TQDSSYF	ACCCAGGACAGTTCTTACTTC	LFWYKQTASGKIVFLIR	TTATTCTGGTACAAGCAAACAGCAAGTGGGAAAATAGTTTTCCTTATTCGT	QDSYKKEN	CAGGACTCTTACAAAAAGGAAAAT	ATVGHYSLNFQKPKSSIGLIITATQIEDSAVYF	GCAACAGTGGGTCATTATTCTCTGAACTTTCAGAAGCCAAAAAGTTCCATCGGACTCATCATCACCGCCACACAGATTGAGGACTCGGCAGTATATTTC	CAMREPNYGNEKITF	TGTGCTATGAGAGAGCCCAACTATGGAAATGAGAAAATAACTTTT	GAGTKLTIKP	GGGGCTGGAACCAAACTCACCATTAAACCCA	2170	3	clonotype2157	clonotype2157_consensus_2	1
AAGGCAGTCTTCAACT-1	TRUE	AAGGCAGTCTTCAACT-1_contig_2	TRUE	569	TRB	TRBV2		TRBJ2-3	TRBC2	TRUE	TRUE	DPKIIQKPKYLVAVTGSEKILICEQY	GACCCGAAAATTATCCAGAAACCAAAATATCTGGTGGCAGTCACAGGGAGCGAAAAAATCCTGATATGCGAACAGTAT	LGHNA	CTAGGCCACAATGCT	MYWYRQSAKKPLEFMFS	ATGTATTGGTATAGACAAAGTGCTAAGAAGCCTCTAGAGTTCATGTTTTCC	YSYQKL	TACAGCTATCAAAAACTT	MDNQTASSRFQPQSSKKNHLDLQITALKPDDSATYF	ATGGACAATCAGACTGCCTCAAGTCGCTTCCAACCTCAAAGTTCAAAGAAAAACCATTTAGACCTTCAGATCACAGCTCTAAAGCCTGATGACTCGGCCACATACTTC	CASSQDPDWGETLYF	TGTGCCAGCAGCCAAGATCCGGACTGGGGAGAAACGCTGTATTTT	GSGTRLTVL	GGCTCAGGAACCAGACTGACTGTTCTCG	3459	4	clonotype2157	clonotype2157_consensus_1	1
AAGGTTCCAGCCAATT-1	TRUE	AAGGTTCCAGCCAATT-1_contig_1	TRUE	523	TRB	TRBV14		TRBJ2-3	TRBC2	TRUE	TRUE	EAGVTQSPRYAVLQEGQAVSFWCDPI	GAAGCTGGAGTCACCCAGTCTCCCAGATATGCAGTCCTACAGGAAGGGCAAGCTGTTTCCTTTTGGTGTGACCCTATT	SGHDT	TCTGGACATGATACC	LYWYQQPRDQGPQLLVY	CTTTACTGGTATCAGCAGCCCAGAGACCAGGGGCCCCAGCTTCTAGTTTAC	FRDEAV	TTTCGGGATGAGGCTGTT	IDNSQLPSDRFSAVRPKGTNSTLKIQSAKQGDTATYL	ATAGATAATTCACAGTTGCCCTCGGATCGATTTTCTGCTGTGAGGCCTAAAGGAACTAACTCCACTCTCAAGATCCAGTCTGCAAAGCAGGGCGACACAGCCACCTATCTC	CASSTGTGGAETLYF	TGTGCCAGCAGTACCGGGACAGGGGGTGCAGAAACGCTGTATTTT	GSGTRLTVL	GGCTCAGGAACCAGACTGACTGTTCTCG	19181	12	clonotype2326	clonotype2326_consensus_1	1
AAGGTTCCAGCCAATT-1	TRUE	AAGGTTCCAGCCAATT-1_contig_2	TRUE	584	TRA	TRAV12N-2		TRAJ23	TRAC	TRUE	TRUE	GDSVTQTEGLVTLTEGLPVMLNCTYQ	GGAGACTCAGTGACCCAGACAGAAGGCCTGGTCACTCTCACCGAGGGGTTGCCTGTGATGCTGAACTGCACCTATCAG	TAYSTF	ACTGCTTACTCAACTTTC	LFWYVQHLNEAPKLLLK	CTTTTCTGGTATGTGCAACATCTCAATGAAGCCCCTAAACTACTCCTGAAG	SSTDNKR	AGCTCCACAGACAACAAGAGG	TEHQGFHATLHKSSSSFHLQKSSAQLSDSALYY	ACCGAGCACCAAGGGTTCCACGCCACTCTCCATAAGAGCAGCAGCTCCTTCCATCTGCAGAAGTCCTCAGCGCAGCTGTCAGACTCTGCCCTGTACTAC	CALFYNQGKLIF	TGTGCTCTGTTTTATAACCAGGGGAAGCTTATCTTT	GQGTKLSIKP	GGACAGGGAACCAAGTTATCTATCAAGCCCA	943	1	clonotype2326	clonotype2326_consensus_2	1
AAGGTTCGTAGAAAGG-1	TRUE	AAGGTTCGTAGAAAGG-1_contig_1	TRUE	605	TRA	TRAV14N-2		TRAJ37	TRAC	TRUE	TRUE	QQQVRQSPQSLTVWEGETTILNCSYE	CAGCAGCAGGTGAGACAAAGTCCCCAATCTCTGACAGTCTGGGAAGGAGAGACCACAATTCTGAACTGCAGTTATGAG	DSTFDY	GACAGCACTTTTGACTAC	FPWYRQFPGKSPALLIA	TTCCCATGGTACCGGCAGTTCCCTGGGAAAAGCCCTGCACTCCTGATAGCC	ISLVSNK	ATAAGTTTGGTGTCCAATAAA	KEDGRFTIFFNKREKKLSLHITDSQPGDSATYF	AAGGAAGATGGACGATTCACAATCTTCTTCAATAAAAGGGAGAAAAAGCTCTCCTTGCACATCACAGACTCTCAGCCTGGAGACTCAGCCACCTACTTC	CAAKTGNTRKLIF	TGTGCAGCAAAAACAGGCAATACTAGAAAACTCATCTTT	GLGTTLQVQP	GGGCTGGGGACAACTTTACAAGTGCAACCAG	5359	7	clonotype586	clonotype586_consensus_2	1
AAGGTTCGTAGAAAGG-1	TRUE	AAGGTTCGTAGAAAGG-1_contig_2	TRUE	516	TRB	TRBV13-3		TRBJ1-2	TRBC1	TRUE	TRUE	EAAVTQSPRSKVAVTGGKVTLSCHQT	GAGGCTGCAGTCACCCAAAGTCCAAGAAGCAAGGTGGCAGTAACAGGAGGAAAGGTGACATTGAGCTGTCACCAGACT	NNHDY	AATAACCATGACTAT	MYWYRQDTGHGLRLIHY	ATGTACTGGTATCGGCAGGACACGGGGCATGGGCTGAGGCTGATCCATTAC	SYVADS	TCATATGTCGCTGACAGC	TEKGDIPDGYKASRPSQENFSLILELASLSQTAVYF	ACGGAGAAAGGAGATATCCCTGATGGGTACAAGGCCTCCAGACCAAGCCAAGAGAATTTCTCTCTCATTCTGGAGTTGGCTTCCCTTTCTCAGACAGCTGTATATTTC	CASSPGNSDYTF	TGTGCCAGCAGTCCAGGGAACTCCGACTACACCTTC	GSGTRLLVI	GGCTCAGGGACCAGGCTTTTGGTAATAG	14020	13	clonotype586	clonotype586_consensus_1	1
AAGGTTCGTGATAAAC-1	TRUE	AAGGTTCGTGATAAAC-1_contig_1	TRUE	605	TRB	TRBV3	TRBD2	TRBJ2-1	TRBC2	TRUE	TRUE	GPKVLQIPSHQIIDMGQMVTLNCDPV	GGACCCAAAGTCTTACAGATCCCAAGTCATCAAATAATAGATATGGGGCAGATGGTGACCCTCAATTGTGACCCAGTT	SNHLY	TCTAATCACCTATAT	FYWYKQILGQQMEFLVN	TTTTATTGGTATAAACAGATTTTAGGACAGCAGATGGAGTTTCTGGTTAAT	FYNGKV	TTCTACAATGGTAAAGTC	MEKSKLFKDQFSVERPDGSYFTLKIQPTALEDSAVYF	ATGGAGAAGTCTAAACTGTTTAAGGATCAGTTTTCAGTTGAAAGACCAGATGGTTCATATTTCACTCTGAAAATCCAACCCACAGCACTGGAGGACTCAGCTGTGTACTTC	CASSLLGGRYAEQFF	TGTGCCAGCAGCTTACTGGGGGGGCGCTATGCTGAGCAGTTCTTC	GPGTRLTVL	GGACCAGGGACACGACTCACCGTCCTAG	7814	10	clonotype2376	clonotype2376_consensus_1	1
AAGGTTCGTGATAAAC-1	TRUE	AAGGTTCGTGATAAAC-1_contig_2	TRUE	549	TRA	TRAV3-3		TRAJ49	TRAC	TRUE	TRUE	GEQVEQRPPHLSVREGDSAVITCTYT	GGCGAGCAGGTGGAGCAGCGCCCTCCTCACCTGAGTGTCCGGGAGGGAGACAGTGCCGTTATCACCTGCACCTACACA	DPNSYY	GACCCTAACAGTTATTAC	FFWYKQEPGASLQLLMK	TTCTTCTGGTACAAGCAAGAGCCGGGGGCAAGTCTTCAGTTGCTTATGAAG	VFSSTEI	GTTTTCTCAAGTACGGAAATA	NEGQGFTVLLNKKDKRLSLNLTAAHPGDSAAYF	AACGAAGGACAAGGATTCACTGTCCTACTGAACAAGAAAGACAAACGACTCTCTCTGAACCTCACAGCTGCCCATCCTGGGGACTCAGCCGCGTACTTC	CAVKTGYQNFYF	TGCGCAGTCAAGACGGGTTACCAGAACTTCTATTTT	GKGTSLTVIP	GGGAAAGGAACAAGTTTGACTGTCATTCCAA	4241	5	clonotype2376	clonotype2376_consensus_2	1
AAGGTTCTCCCAGGTG-1	TRUE	AAGGTTCTCCCAGGTG-1_contig_1	TRUE	546	TRB	TRBV16		TRBJ1-1	TRBC1	TRUE	TRUE	NAGVIQTPRHKVTGKGQEATLWCEPI	AATGCTGGTGTCATCCAAACACCTAGGCACAAGGTGACAGGGAAGGGACAAGAAGCAACTCTGTGGTGTGAGCCAATT	SGHSA	TCAGGACATAGTGCT	VFWYRQTIVQGLEFLTY	GTTTTCTGGTACAGACAGACCATTGTGCAGGGCCTGGAGTTCCTGACTTAC	FRNQAP	TTTCGAAATCAAGCTCCT	IDDSGMPKERFSAQMPNQSHSTLKIQSTQPQDSAVYL	ATAGATGATTCAGGGATGCCCAAGGAACGATTCTCAGCTCAGATGCCCAATCAGTCGCACTCAACTCTGAAGATCCAGAGCACGCAACCCCAGGACTCAGCGGTGTATCTT	CASSLFANTEVFF	TGTGCAAGCAGCTTATTTGCAAACACAGAAGTCTTCTTT	GKGTRLTVV	GGTAAAGGAACCAGACTCACAGTTGTAG	15210	16	clonotype8	clonotype8_consensus_1	1
AAGGTTCTCCCAGGTG-1	TRUE	AAGGTTCTCCCAGGTG-1_contig_2	TRUE	573	TRA	TRAV12N-2		TRAJ34	TRAC	TRUE	TRUE	GDSVTQTEGLVTLTKGLPVMLNCTYQ	GGAGACTCAGTGACCCAGACAGAAGGCCTGGTCACTCTCACCAAGGGGTTGCCTGTGATGCTGAACTGCACCTATCAG	TTYSPF	ACTACTTACTCACCTTTC	LFWYVQHLNEAPKLLLK	CTTTTCTGGTATGTGCAACATCTCAACGAAGCCCCTAAGCTACTCCTGAAG	SSTDNKR	AGCTCCACAGACAACAAGAGG	TEHQGFYATLHKSSSSFHLQKSSVQLSDSALYF	ACCGAGCACCAAGGGTTCTACGCCACTCTCCATAAGAGCAGCAGCTCCTTCCATCTGCAGAAGTCCTCAGTGCAGCTGTCAGACTCTGCCCTGTACTTC	CALSDLNTDKVVF	TGTGCTTTGAGTGATTTGAATACCGACAAAGTCGTCTTT	GTGTRLQVSP	GGAACAGGGACCAGATTACAAGTCTCACCAA	4461	4	clonotype8	clonotype8_consensus_2	1
AAGTCTGCACGAGAGT-1	TRUE	AAGTCTGCACGAGAGT-1_contig_1	TRUE	541	TRB	TRBV10	TRBD1	TRBJ2-3	TRBC2	TRUE	TRUE	ETAVFQTPNYHVTQVGNEVSFNCKQT	GAGACGGCTGTTTTCCAGACTCCAAACTATCATGTCACACAGGTGGGAAATGAAGTGTCTTTCAATTGTAAGCAAACT	LGHDT	CTGGGCCACGATACT	MYWYKQDSKKLLKIMFS	ATGTATTGGTACAAGCAAGACTCTAAGAAATTGCTGAAGATTATGTTTAGC	YNNKQL	TACAATAATAAGCAACTC	IVNETVPRRFSPQSSDKAHLNLRIKSVEPEDSAVYL	ATTGTAAACGAAACAGTTCCAAGGCGCTTCTCACCTCAGTCTTCAGATAAAGCTCATTTGAATCTTCGAATCAAGTCTGTAGAGCCGGAGGACTCTGCTGTGTATCTC	CASWGEGAETLYF	TGTGCCAGCTGGGGGGAGGGTGCAGAAACGCTGTATTTT	GSGTRLTVL	GGCTCAGGAACCAGACTGACTGTTCTCG	3123	5	clonotype1202	clonotype1202_consensus_1	1
AAGTCTGCACGAGAGT-1	TRUE	AAGTCTGCACGAGAGT-1_contig_2	TRUE	684	TRA	TRAV9N-3		TRAJ50	TRAC	TRUE	TRUE	AQSVTQPDARVTVSEGVSLQLRCKYS	GCTCAGTCAGTGACGCAGCCCGATGCTCGTGTCACTGTCTCTGAAGGAGTCTCTCTGCAGCTGAGATGCAAGTATTCC	YFGTPY	TACTTTGGGACACCTTAT	LFWYVQYPRQGLQLLLK	CTGTTCTGGTATGTCCAGTACCCGCGGCAGGGGCTGCAGCTGCTCCTCAAG	YYPGDPVV	TACTATCCAGGAGACCCAGTGGTT	QGVNGFEAEFSKSNSSFHLRKASVHWSDSAVYF	CAAGGAGTGAATGGCTTTGAGGCTGAGTTCAGCAAGAGTAACTCTTCCTTCCACCTGCGGAAAGCCTCCGTGCACTGGAGCGACTCGGCTGTGTACTTC	CAVRTSSSFSKLVF	TGTGCTGTGAGGACATCCTCCTCCTTCAGCAAGCTGGTGTTT	GQGTSLSVVP	GGGCAGGGGACATCCTTATCAGTCGTTCCAA	3883	3	clonotype1202	clonotype1202_consensus_2	1
AAGTCTGCACGGCGTT-1	TRUE	AAGTCTGCACGGCGTT-1_contig_1	TRUE	524	TRA	TRAV6D-4		TRAJ7	TRAC	TRUE	TRUE	GDSVTQKQGQVTLSEDDFLFINCTYS	GGAGATTCAGTGACCCAGAAACAAGGTCAAGTGACCCTTTCAGAAGATGACTTCCTATTTATAAATTGCACTTATTCT	TTTYPT	ACCACAACGTACCCAACT	LFWYVQYPGQGPQLLLK	CTTTTCTGGTATGTCCAATATCCTGGACAAGGTCCACAGCTCCTTCTGAAA	VTTANNK	GTCACAACTGCCAACAACAAG	GISRGFEATYDKGTTSFHLQKASVQESDSAVYF	GGAATCAGCAGAGGCTTTGAAGCTACATATGACAAAGGGACCACCTCCTTCCACTTACAGAAAGCCTCAGTGCAGGAGTCAGACTCAGCCGTGTACTTC	CALVPDYSNNRLTL	TGTGCTCTGGTCCCGGACTACAGCAACAACAGACTTACTTTG	GKGTQVVVLP	GGGAAGGGAACCCAGGTGGTGGTGTTACCAA	3435	3	clonotype2468	clonotype2468_consensus_2	1
AAGTCTGCACGGCGTT-1	TRUE	AAGTCTGCACGGCGTT-1_contig_2	TRUE	605	TRB	TRBV3		TRBJ2-5	TRBC2	TRUE	TRUE	GPKVLQIPSHQIIDMGQMVTLNCDPV	GGACCCAAAGTCTTACAGATCCCAAGTCATCAAATAATAGATATGGGGCAGATGGTGACCCTCAATTGTGACCCAGTT	SNHLY	TCTAATCACCTATAT	FYWYKQILGQQMEFLVN	TTTTATTGGTATAAACAGATTTTAGGACAGCAGATGGAGTTTCTGGTTAAT	FYNGKV	TTCTACAATGGTAAAGTC	MEKSKLFKDQFSVERPDGSYFTLKIQPTALEDSAVYF	ATGGAGAAGTCTAAACTGTTTAAGGATCAGTTTTCAGTTGAAAGACCAGATGGTTCATATTTCACTCTGAAAATCCAACCCACAGCACTGGAGGACTCAGCTGTGTACTTC	CASSLGVGAQDTQYF	TGTGCCAGCAGCTTAGGAGTGGGGGCCCAAGACACCCAGTACTTT	GPGTRLLVL	GGGCCAGGCACTCGGCTCCTCGTGTTAG	3069	6	clonotype2468	clonotype2468_consensus_1	1
AAGTCTGGTCTTGTCC-1	TRUE	AAGTCTGGTCTTGTCC-1_contig_1	TRUE	598	TRA	TRAV14N-3		TRAJ34	TRAC	TRUE	TRUE	QQQVRQSPQSLTVWEGETAILNCSYE	CAGCAGCAGGTGAGACAAAGTCCCCAATCTCTGACAGTCTGGGAAGGAGAGACCGCAATTCTGAACTGCAGTTATGAG	NSAFDY	AACAGTGCTTTTGACTAC	FPWYQQFPGEGPALLIA	TTCCCATGGTACCAGCAGTTCCCTGGGGAAGGCCCTGCTCTCCTGATAGCC	IRSVSDK	ATACGTTCAGTGTCCGATAAA	KEDGGFTIFFNKREKNLSLHIKDSQPGDSATYF	AAGGAAGATGGAGGATTCACAATCTTCTTCAATAAAAGGGAGAAAAATCTCTCCTTGCACATCAAAGACTCTCAGCCTGGAGACTCAGCCACCTACTTC	CAASGANTDKVVF	TGTGCAGCAAGTGGGGCCAATACCGACAAAGTCGTCTTT	GTGTRLQVSP	GGAACAGGGACCAGATTACAAGTCTCACCAA	445	3	clonotype1309	clonotype1309_consensus_2	1
AAGTCTGGTCTTGTCC-1	TRUE	AAGTCTGGTCTTGTCC-1_contig_2	TRUE	506	TRB	TRBV5		TRBJ2-7	TRBC2	TRUE	TRUE	NTKITQSPRYLILGRANKSLECEQH	AACACTAAAATTACTCAGTCACCAAGATATCTAATCCTGGGAAGAGCAAATAAGTCTTTGGAATGTGAGCAACAT	LGHNA	CTGGGACATAATGCT	MYWYKQSAEKPPELMFL	ATGTACTGGTATAAACAGAGCGCTGAGAAGCCGCCAGAGCTCATGTTTCTC	YNLKQL	TACAATCTTAAACAGTTG	IRNETVPSRFIPECPDSSKLLLHISAVDPEDSAVYF	ATTCGAAATGAGACGGTGCCCAGTCGTTTTATACCTGAATGCCCAGACAGCTCCAAGCTACTTTTACATATATCTGCCGTGGATCCAGAAGACTCAGCTGTCTATTTT	CASSKGQSSYEQYF	TGTGCCAGCAGCAAGGGACAAAGCTCCTATGAACAGTACTTC	GPGTRLTVL	GGTCCCGGCACCAGGCTCACGGTTTTAG	2821	2	clonotype1309	clonotype1309_consensus_1	1
AAGTCTGGTGAGTATA-1	TRUE	AAGTCTGGTGAGTATA-1_contig_1	TRUE	574	TRA	TRAV14-3		TRAJ48	TRAC	TRUE	TRUE	QQQVRQSPQSLTVWEGETAILNCSYE	CAGCAGCAGGTGAGACAAAGTCCCCAATCTCTGACAGTCTGGGAAGGAGAGACCGCAATTCTGAACTGCAGTTATGAG	NSAFDY	AACAGTGCTTTTGACTAC	FLWYQQFPGEGPALLIA	TTCCTATGGTACCAGCAGTTCCCTGGGGAAGGCCCTGCTCTCCTGATAGCC	IRSVSDK	ATACGATCAGTGTCCGATAAA	KEDGRFTIFFNKREQKLSLHITDSQPGDSATYF	AAGGAAGATGGACGATTCACAATCTTCTTCAATAAAAGGGAGCAAAAGCTCTCCTTGCACATCACAGACTCTCAGCCTGGAGACTCAGCCACCTACTTT	CAASAWGNEKITF	TGTGCAGCAAGTGCATGGGGAAATGAGAAAATAACTTTT	GAGTKLTIKP	GGGGCTGGAACCAAACTCACCATTAAACCCA	4151	4	clonotype2840	clonotype2840_consensus_2	1
AAGTCTGGTGAGTATA-1	TRUE	AAGTCTGGTGAGTATA-1_contig_2	TRUE	649	TRB	TRBV1		TRBJ1-4	TRBC1	TRUE	TRUE	VTLLEQNPRWRLVPRGQAVNLRCILK	GTGACTTTGCTGGAGCAAAACCCAAGGTGGCGTCTGGTACCACGTGGTCAAGCTGTGAACCTACGCTGCATCTTGAAG	NSQYPW	AATTCCCAGTATCCCTGG	MSWYQQDLQKQLQWLFT	ATGAGCTGGTATCAGCAGGATCTCCAAAAGCAACTACAGTGGCTGTTCACT	LRSPGD	CTGCGGAGTCCTGGGGAC	KEVKSLPGADYLATRVTDTELRLQVANMSQGRTLY	AAAGAGGTCAAATCTCTTCCCGGTGCTGATTACCTGGCCACACGGGTCACTGATACGGAGCTGAGGCTGCAAGTGGCCAACATGAGCCAGGGCAGAACCTTGTAC	CTCSVLDRGISNERLFF	TGCACCTGCAGTGTCCTCGACAGGGGCATTTCCAACGAAAGATTATTTTTC	GHGTKLSVL	GGTCATGGAACCAAGCTGTCTGTCCTGG	6866	5	clonotype2840	clonotype2840_consensus_1	1
AAGTCTGGTTAAAGTG-1	TRUE	AAGTCTGGTTAAAGTG-1_contig_1	TRUE	675	TRA	TRAV5-4		TRAJ49	TRAC	TRUE	TRUE	GEQVEQLPSILRVQEGSSASINCSYE	GGCGAGCAGGTGGAGCAGCTTCCTTCCATCCTGAGAGTCCAGGAGGGATCCAGTGCCAGCATCAACTGCAGTTATGAA	DSASNY	GACAGTGCCTCCAACTAC	FPWYKQEPGENPKLIID	TTCCCTTGGTATAAGCAAGAACCTGGAGAGAATCCTAAGCTCATCATTGAC	IRSNMER	ATTCGTTCAAATATGGAAAGA	KQTQGLIVLLDKKAKRFSLHITDTQPGDSAMYF	AAGCAGACCCAAGGACTCATCGTTTTACTGGATAAGAAAGCCAAACGCTTCTCCCTGCACATCACAGACACCCAGCCTGGAGACTCAGCCATGTACTTC	CAASEWGYQNFYF	TGTGCTGCAAGTGAGTGGGGTTACCAGAACTTCTATTTT	GKGTSLTVIP	GGGAAAGGAACAAGTTTGACTGTCATTCCAA	5275	5	clonotype1198	clonotype1198_consensus_2	1
AAGTCTGGTTAAAGTG-1	TRUE	AAGTCTGGTTAAAGTG-1_contig_2	TRUE	618	TRB	TRBV2		TRBJ1-6	TRBC1	TRUE	TRUE	DPKIIQKPKYLVAVTGSEKILICEQY	GACCCGAAAATTATCCAGAAACCAAAATATCTGGTGGCAGTCACAGGGAGCGAAAAAATCCTGATATGCGAACAGTAT	LGHNA	CTAGGCCACAATGCT	MYWYRQSAKKPLEFMFS	ATGTATTGGTATAGACAAAGTGCTAAGAAGCCTCTAGAGTTCATGTTTTCC	YSYQKL	TACAGCTATCAAAAACTT	MDNQTASSRFQPQSSKKNHLDLQITALKPDDSATYF	ATGGACAATCAGACTGCCTCAAGTCGCTTCCAACCTCAAAGTTCAAAGAAAAACCATTTAGACCTTCAGATCACAGCTCTAAAGCCTGATGACTCGGCCACATACTTC	CASSQEVNSPLYF	TGTGCCAGCAGCCAAGAAGTTAATTCGCCCCTCTACTTT	AAGTRLTVT	GCGGCAGGCACCCGGCTCACTGTGACAG	2690	3	clonotype1198	clonotype1198_consensus_1	1
AAGTCTGTCGTAGGTT-1	TRUE	AAGTCTGTCGTAGGTT-1_contig_1	TRUE	520	TRB	TRBV26		TRBJ2-2	TRBC2	TRUE	TRUE	NSKVIQTPRYLVKGQGQKAKMRCIPE	AATTCAAAAGTCATTCAGACTCCAAGATATCTGGTGAAAGGGCAAGGACAAAAAGCAAAGATGAGGTGTATCCCTGAA	KGHPV	AAGGGACATCCAGTT	VFWYQQNKNNEFKFLIN	GTATTCTGGTATCAACAAAATAAGAACAATGAGTTTAAATTTTTGATTAAC	FQNQEV	TTTCAGAATCAAGAAGTT	LQQIDMTEKRFSAECPSNSPCSLEIQSSEAGDSALYL	CTTCAGCAAATAGACATGACTGAAAAACGATTCTCTGCTGAGTGTCCTTCAAACTCACCTTGCAGCCTAGAAATTCAGTCCTCTGAGGCAGGAGACTCAGCACTGTACCTC	CASSLPGQNTGQLYF	TGTGCCAGCAGTCTTCCGGGACAAAACACCGGGCAGCTCTACTTT	GEGSKLTVL	GGTGAAGGCTCAAAGCTGACAGTGCTGG	13443	12	clonotype2355	clonotype2355_consensus_1	1
AAGTCTGTCGTAGGTT-1	TRUE	AAGTCTGTCGTAGGTT-1_contig_2	TRUE	542	TRA	TRAV9-1		TRAJ31	TRAC	TRUE	TRUE	TQTVSQSDAHVTVFEGDSVELRCNYS	ACACAGACAGTTTCCCAGTCTGATGCCCATGTCACTGTCTTCGAAGGAGACTCGGTGGAGCTGAGATGCAACTATTCC	YGGSIY	TATGGTGGATCCATTTAC	LSWYIQHHGRGLQFLLK	CTCTCCTGGTACATCCAGCACCATGGCCGTGGCCTCCAGTTTCTCCTCAAG	YYSGNPVV	TACTATTCGGGAAACCCAGTGGTT	QGVNGFEAEFSKSDSSFHLRKASVHWSDSAVYF	CAAGGAGTGAACGGCTTCGAGGCTGAGTTCAGCAAGAGCGACTCTTCCTTCCACCTGCGGAAAGCCTCCGTGCACTGGAGCGACTCGGCTGTGTACTTC	CAVSANNNNRIFF	TGTGCTGTGAGCGCGAATAACAATAACAGAATCTTCTTT	GDGTQLVVKP	GGTGATGGGACGCAGCTGGTGGTGAAGCCCA	1532	2	clonotype2355	clonotype2355_consensus_2	1
AAGTCTGTCTTAACCT-1	TRUE	AAGTCTGTCTTAACCT-1_contig_1	TRUE	523	TRB	TRBV14	TRBD2	TRBJ2-2	TRBC2	TRUE	TRUE	EAGVTQSPRYAVLQEGQAVSFWCDPI	GAAGCTGGAGTCACCCAGTCTCCCAGATATGCAGTCCTACAGGAAGGGCAAGCTGTTTCCTTTTGGTGTGACCCTATT	SGHDT	TCTGGACATGATACC	LYWYQQPRDQGPQLLVY	CTTTACTGGTATCAGCAGCCCAGAGACCAGGGGCCCCAGCTTCTAGTTTAC	FRDEAV	TTTCGGGATGAGGCTGTT	IDNSQLPSDRFSAVRPKGTNSTLKIQSAKQGDTATYL	ATAGATAATTCACAGTTGCCCTCGGATCGATTTTCTGCTGTGAGGCCTAAAGGAACTAACTCCACTCTCAAGATCCAGTCTGCAAAGCAGGGCGACACAGCCACCTATCTC	CASRPGGANTGQLYF	TGTGCCAGCAGGCCCGGGGGGGCAAACACCGGGCAGCTCTACTTT	GEGSKLTVL	GGTGAAGGCTCAAAGCTGACAGTGCTGG	21315	14	clonotype2325	clonotype2325_consensus_1	1
AAGTCTGTCTTAACCT-1	TRUE	AAGTCTGTCTTAACCT-1_contig_2	TRUE	545	TRA	TRAV13-2		TRAJ37	TRAC	TRUE	TRUE	GQQVQQSPASLVLQEGENAELQCNFS	GGACAGCAAGTGCAGCAGAGTCCCGCATCCTTGGTTCTGCAGGAGGGGGAGAACGCAGAGCTGCAGTGTAACTTTTCC	STATR	TCCACAGCAACCCGG	LQWFYQHPGGRLVSLFY	CTGCAGTGGTTTTACCAACATCCTGGGGGAAGACTCGTCAGCCTGTTCTAC	NPSGT	AATCCTTCTGGGACA	KHTGRLTSTTVTNERRGSLHISSSQTTDSGTYL	AAGCACACTGGAAGACTGACATCCACCACAGTCACTAACGAACGTCGCGGCTCTTTGCACATTTCCTCCTCCCAGACAACAGACTCAGGCACTTATCTC	CAMEQTGNTRKLIF	TGTGCTATGGAACAGACAGGCAATACTAGAAAACTCATCTTT	GLGTTLQVQP	GGGCTGGGGACAACTTTACAAGTGCAACCAG	7432	6	clonotype2325	clonotype2325_consensus_2	1
AATCCAGAGAAGGACA-1	TRUE	AATCCAGAGAAGGACA-1_contig_1	TRUE	577	TRA	TRAV14-1		TRAJ18	TRAC	TRUE	TRUE	QQQVRQSPQSLTVWEGGTTVLTCSYE	CAGCAGCAGGTGAGACAAAGTCCCCAATCTCTGACAGTCTGGGAAGGAGGAACCACAGTTCTGACCTGCAGTTATGAG	DSTFNY	GACAGCACTTTTAACTAC	FPWYQQFPGEGPALLIS	TTCCCATGGTACCAACAGTTCCCTGGGGAAGGCCCTGCACTTCTGATATCC	ILSVSDK	ATACTTTCAGTGTCCGATAAA	KEDGRFTIFFNKREKKLSLHIIDSQPGDSATYF	AAGGAAGATGGACGATTCACAATCTTCTTCAATAAAAGGGAGAAAAAGCTCTCCTTGCACATCATAGACTCTCAGCCTGGAGACTCAGCCACCTACTTC	CAAGGRGSALGRLHF	TGTGCAGCAGGGGGTAGAGGTTCAGCCTTAGGGAGGCTGCATTTT	GAGTQLIVIP	GGAGCTGGGACTCAGCTGATTGTCATACCTG	3651	3	clonotype1787	clonotype1787_consensus_2	1
AATCCAGAGAAGGACA-1	TRUE	AATCCAGAGAAGGACA-1_contig_2	TRUE	532	TRB	TRBV10		TRBJ1-6	TRBC1	TRUE	TRUE	ETAVFQTPNYHVTQVGNEVSFNCKQT	GAGACGGCTGTTTTCCAGACTCCAAACTATCATGTCACACAGGTGGGAAATGAAGTGTCTTTCAATTGTAAGCAAACT	LGHDT	CTGGGCCACGATACT	MYWYKQDSKKLLKIMFS	ATGTATTGGTACAAGCAAGACTCTAAGAAATTGCTGAAGATTATGTTTAGC	YNNKQL	TACAATAATAAGCAACTC	IVNETVPRRFSPQSSDKAHLNLRIKSVEPEDSAVYL	ATTGTAAACGAAACAGTTCCAAGGCGCTTCTCACCTCAGTCTTCAGATAAAGCTCATTTGAATCTTCGAATCAAGTCTGTAGAGCCGGAGGACTCTGCTGTGTATCTC	CASSFTGENSPLYF	TGTGCCAGCAGCTTCACAGGGGAGAATTCGCCCCTCTACTTT	AAGTRLTVT	GCGGCAGGCACCCGGCTCACTGTGACAG	1550	3	clonotype1787	clonotype1787_consensus_1	1
AATCCAGCAACACCCG-1	TRUE	AATCCAGCAACACCCG-1_contig_1	TRUE	609	TRA	TRAV12-3		TRAJ58	TRAC	TRUE	TRUE	GDSVTQTEGLVTLTEGLPVMLNCTYQ	GGAGACTCCGTGACCCAGACAGAAGGCCTGGTCACTCTCACAGAAGGGTTGCCTGTGATGCTGAACTGCACCTATCAG	TIYSNAF	ACTATTTACTCAAATGCTTTC	LFWYVHYLNESPRLLLR	CTTTTCTGGTATGTGCACTATCTCAATGAATCCCCTCGGCTACTCCTGCGG	SSTDNKR	AGCTCCACAGACAACAAGAGG	TEHQGFHATLHKSSSSFHLQKSSAQLSDSGLYY	ACCGAGCACCAAGGGTTCCACGCCACTCTCCATAAGAGCAGCAGCTCCTTCCATCTGCAGAAGTCCTCAGCGCAGCTGTCAGACTCTGGCCTGTACTAC	CALRTPQQGTGSKLSF	TGTGCTTTGAGGACCCCTCAGCAAGGCACTGGGTCTAAGCTGTCATTT	GKGAKLTVSP	GGGAAGGGGGCAAAGCTCACAGTGAGTCCAG	2666	4	clonotype2838	clonotype2838_consensus_2	1
AATCCAGCAACACCCG-1	TRUE	AATCCAGCAACACCCG-1_contig_2	TRUE	614	TRB	TRBV3		TRBJ2-5	TRBC2	TRUE	TRUE	GPKVLQIPSHQIIDMGQMVTLNCDPV	GGACCCAAAGTCTTACAGATCCCAAGTCATCAAATAATAGATATGGGGCAGATGGTGACCCTCAATTGTGACCCAGTT	SNHLY	TCTAATCACCTATAT	FYWYKQILGQQMEFLVN	TTTTATTGGTATAAACAGATTTTAGGACAGCAGATGGAGTTTCTGGTTAAT	FYNGKV	TTCTACAATGGTAAAGTC	MEKSKLFKDQFSVERPDGSYFTLKIQPTALEDSAVYF	ATGGAGAAGTCTAAACTGTTTAAGGATCAGTTTTCAGTTGAAAGACCAGATGGTTCATATTTCACTCTGAAAATCCAACCCACAGCACTGGAGGACTCAGCTGTGTACTTC	CASSLMDRGGINQDTQYF	TGTGCCAGCAGCTTAATGGACAGGGGGGGTATTAACCAAGACACCCAGTACTTT	GPGTRLLVL	GGGCCAGGCACTCGGCTCCTCGTGTTAG	3509	5	clonotype2838	clonotype2838_consensus_1	1
AATCCAGGTGTTCTTT-1	TRUE	AATCCAGGTGTTCTTT-1_contig_1	TRUE	523	TRA	TRAV6D-6		TRAJ5	TRAC	TRUE	TRUE	GDSVTQTEGQVTVSESKSLIINCTYS	GGAGATTCCGTGACTCAAACAGAAGGCCAAGTGACCGTCTCAGAAAGCAAGTCCCTGATAATAAATTGCACGTATTCA	ATSIAYPN	GCCACAAGCATAGCTTACCCTAAT	LFWYVRYPGEGLQLLLK	CTTTTCTGGTATGTTCGATATCCTGGAGAAGGTCTACAACTCCTCCTGAAA	VITAGQK	GTCATTACGGCTGGCCAGAAG	GSSRGFEATYNKETTSFHLQKASVQESDSAVYY	GGAAGCAGCAGAGGGTTTGAAGCCACATACAATAAAGAAACCACCTCCTTCCACTTGCAGAAAGCCTCAGTGCAAGAGTCAGACTCGGCTGTGTACTAC	CALSGTQVVGQLTF	TGTGCTCTGAGTGGGACACAGGTTGTGGGGCAGCTCACTTTC	GSGTRLQVYA	GGGAGCGGTACAAGACTCCAAGTTTATGCAA	2766	5	clonotype2456	clonotype2456_consensus_2	1
AATCCAGGTGTTCTTT-1	TRUE	AATCCAGGTGTTCTTT-1_contig_2	TRUE	568	TRB	TRBV1		TRBJ1-1	TRBC1	TRUE	TRUE	VTLLEQNPRWRLVPRGQAVNLRCILK	GTGACTTTGCTGGAGCAAAACCCAAGGTGGCGTCTGGTACCACGTGGTCAAGCTGTGAACCTACGCTGCATCTTGAAG	NSQYPW	AATTCCCAGTATCCCTGG	MSWYQQDLQKQLQWLFT	ATGAGCTGGTATCAGCAGGATCTCCAAAAGCAACTACAGTGGCTGTTCACT	LRSPGD	CTGCGGAGTCCTGGGGAC	KEVKSLPGADYLATRVTDTELRLQVANMSQGRTLY	AAAGAGGTCAAATCTCTTCCCGGTGCTGATTACCTGGCCACACGGGTCACTGATACGGAGCTGAGGCTGCAAGTGGCCAACATGAGCCAGGGCAGAACCTTGTAC	CTCSATDANTEVFF	TGCACCTGCAGTGCAACAGATGCAAACACAGAAGTCTTCTTT	GKGTRLTVV	GGTAAAGGAACCAGACTCACAGTTGTAG	14624	14	clonotype2456	clonotype2456_consensus_1	1
AATCCAGTCGCCCTTA-1	TRUE	AATCCAGTCGCCCTTA-1_contig_1	TRUE	698	TRB	TRBV19		TRBJ2-2	TRBC2	TRUE	TRUE	GGIITQTPKFLIGQEGQKLTLKCQQN	GGTGGCATCATTACTCAGACACCCAAATTCCTGATTGGTCAGGAAGGGCAAAAACTGACCTTGAAATGTCAACAGAAT	FNHDT	TTCAATCATGATACA	MYWYRQDSGKGLRLIYY	ATGTACTGGTACCGACAGGATTCAGGGAAAGGATTGAGACTGATCTACTAT	SITEND	TCAATAACTGAAAACGAT	LQKGDLSEGYDASREKKSSFSLTVTSAQKNEMAVFL	CTTCAAAAAGGCGATCTATCTGAAGGCTATGATGCGTCTCGAGAGAAGAAGTCATCTTTTTCTCTCACTGTGACATCTGCCCAGAAGAACGAGATGGCCGTTTTTCTC	CASSIQANTGQLYF	TGTGCCAGCAGTATTCAAGCAAACACCGGGCAGCTCTACTTT	GEGSKLTVL	GGTGAAGGCTCAAAGCTGACAGTGCTGG	3116	5	clonotype10	clonotype10_consensus_1	1
AATCCAGTCGCCCTTA-1	TRUE	AATCCAGTCGCCCTTA-1_contig_2	TRUE	545	TRA	TRAV9-1		TRAJ24	TRAC	TRUE	TRUE	TQTVSQSDAHVTVFEGDSVELRCNYS	ACACAGACAGTTTCCCAGTCTGATGCCCATGTCACTGTCTTCGAAGGAGACTCGGTGGAGCTGAGATGCAACTATTCC	YGGSIY	TATGGTGGATCCATTTAC	LSWYIQHHGRGLQFLLK	CTCTCCTGGTACATCCAGCACCATGGCCGTGGCCTCCAGTTTCTCCTCAAG	YYSGNPVV	TACTATTCGGGAAACCCAGTGGTT	QGVNGFEAEFSKSDSSFHLRKASVHWSDSAVYF	CAAGGAGTGAACGGCTTCGAGGCTGAGTTCAGCAAGAGCGACTCTTCCTTCCACCTGCGGAAAGCCTCCGTGCACTGGAGCGACTCGGCTGTGTACTTC	CAVATTASLGKLQF	TGTGCTGTGGCGACAACTGCCAGTTTGGGGAAACTGCAGTTT	GTGTQVVVTP	GGAACAGGAACCCAGGTTGTGGTGACCCCAG	3420	4	clonotype10	clonotype10_consensus_2	1
AATCCAGTCTGTCTAT-1	TRUE	AATCCAGTCTGTCTAT-1_contig_1	TRUE	695	TRB	TRBV19		TRBJ2-5	TRBC2	TRUE	TRUE	GGIITQTPKFLIGQEGQKLTLKCQQN	GGTGGCATCATTACTCAGACACCCAAATTCCTGATTGGTCAGGAAGGGCAAAAACTGACCTTGAAATGTCAACAGAAT	FNHDT	TTCAATCATGATACA	MYWYRQDSGKGLRLIYY	ATGTACTGGTACCGACAGGATTCAGGGAAAGGATTGAGACTGATCTACTAT	SITEND	TCAATAACTGAAAACGAT	LQKGDLSEGYDASREKKSSFSLTVTSAQKNEMAVFL	CTTCAAAAAGGCGATCTATCTGAAGGCTATGATGCGTCTCGAGAGAAGAAGTCATCTTTTTCTCTCACTGTGACATCTGCCCAGAAGAACGAGATGGCCGTTTTTCTC	CASSIVLQDTQYF	TGTGCCAGCAGTATAGTACTCCAAGACACCCAGTACTTT	GPGTRLLVL	GGGCCAGGCACTCGGCTCCTCGTGTTAG	4867	7	clonotype2403	clonotype2403_consensus_1	1
AATCCAGTCTGTCTAT-1	TRUE	AATCCAGTCTGTCTAT-1_contig_2	TRUE	514	TRA	TRAV6D-6		TRAJ43	TRAC	TRUE	TRUE	GDSVTQTEGQVTVSESKSLIINCTYS	GGAGATTCCGTGACTCAAACAGAAGGCCAAGTGACCGTCTCAGAAAGCAAGTCCCTGATAATAAATTGCACGTATTCA	ATSIAYPN	GCCACAAGCATAGCTTACCCTAAT	LFWYVRYPGEGLQLLLK	CTTTTCTGGTATGTTCGATATCCTGGAGAAGGTCTACAACTCCTCCTGAAA	VITAGQK	GTCATTACGGCTGGCCAGAAG	GSSRGFEATYNKETTSFHLQKASVQESDSAVYY	GGAAGCAGCAGAGGGTTTGAAGCCACATACAATAAAGAAACCACCTCCTTCCACTTGCAGAAAGCCTCAGTGCAAGAGTCAGACTCGGCTGTGTACTAC	CALSDRNNNAPRF	TGTGCTCTGAGTGACAGGAACAACAATGCCCCACGATTT	GAGTKLTVKP	GGAGCGGGAACCAAATTAACAGTAAAACCAA	2412	2	clonotype2403	clonotype2403_consensus_2	1
AATCCAGTCTGTCTAT-1	TRUE	AATCCAGTCTGTCTAT-1_contig_3	TRUE	569	TRA	TRAV3-3		TRAJ48	TRAC	TRUE	TRUE	GEQVEQRPPHLSVREGDSAVITCTYT	GGCGAGCAGGTGGAGCAGCGCCCTCCTCACCTGAGTGTCCGGGAGGGAGACAGTGCCGTTATCACCTGCACCTACACA	DPNSYY	GACCCTAACAGTTATTAC	FFWYKQEPGASLQLLMK	TTCTTCTGGTACAAGCAAGAGCCGGGGGCAAGTCTTCAGTTGCTTATGAAG	VFSSTEI	GTTTTCTCAAGTACGGAAATA	NEGQGFTVLLNKKDKRLSLNLTAAHPGDSAAYF	AACGAAGGACAAGGATTCACTGTCCTACTGAACAAGAAAGACAAACGACTCTCTCTGAACCTCACAGCTGCCCATCCTGGGGACTCAGCCGCGTACTTC	CAVRVANYGNEKITF	TGCGCAGTCAGGGTGGCCAACTATGGAAATGAGAAAATAACTTTT	GAGTKLTIKP	GGGGCTGGAACCAAACTCACCATTAAACCCA	4109	3	clonotype2403	clonotype2403_consensus_3	1
AATCGGTAGACAAAGG-1	TRUE	AATCGGTAGACAAAGG-1_contig_1	TRUE	520	TRB	TRBV14	TRBD1	TRBJ1-1	TRBC1	TRUE	TRUE	EAGVTQSPRYAVLQEGQAVSFWCDPI	GAAGCTGGAGTCACCCAGTCTCCCAGATATGCAGTCCTACAGGAAGGGCAAGCTGTTTCCTTTTGGTGTGACCCTATT	SGHDT	TCTGGACATGATACC	LYWYQQPRDQGPQLLVY	CTTTACTGGTATCAGCAGCCCAGAGACCAGGGGCCCCAGCTTCTAGTTTAC	FRDEAV	TTTCGGGATGAGGCTGTT	IDNSQLPSDRFSAVRPKGTNSTLKIQSAKQGDTATYL	ATAGATAATTCACAGTTGCCCTCGGATCGATTTTCTGCTGTGAGGCCTAAAGGAACTAACTCCACTCTCAAGATCCAGTCTGCAAAGCAGGGCGACACAGCCACCTATCTC	CASSPDRGITEVFF	TGTGCCAGCAGCCCAGACAGGGGGATCACAGAAGTCTTCTTT	GKGTRLTVV	GGTAAAGGAACCAGACTCACAGTTGTAG	15070	19	clonotype1947	clonotype1947_consensus_1	1
AATCGGTAGACAAAGG-1	TRUE	AATCGGTAGACAAAGG-1_contig_2	TRUE	632	TRA	TRAV7-1		TRAJ21	TRAC	TRUE	TRUE	QQKVQQSPESLIVPEGGMASLNCTFS	CAGCAGAAGGTGCAGCAGAGCCCAGAATCCCTCATTGTTCCAGAGGGAGGCATGGCCTCTCTCAACTGCACTTTCAGT	DRNSQY	GATCGTAATTCTCAGTAT	FWWYRQHSGEGPKALMS	TTCTGGTGGTACAGACAGCATTCTGGGGAAGGCCCCAAGGCACTGATGTCC	IFSNGD	ATCTTCTCCAATGGTGAC	KKEGRFTAHLNKASLHVSLHIKDSQPSDSALYF	AAGAAGGAAGGCAGATTCACAGCTCACCTCAATAAGGCCAGCCTGCATGTATCCCTGCACATCAAAGACTCCCAACCCAGTGACTCTGCTCTCTACTTC	CASMPNYNVLYF	TGTGCAAGCATGCCTAATTACAACGTGCTTTACTTC	GSGTKLTVEP	GGATCTGGCACCAAACTCACTGTAGAGCCAA	6996	8	clonotype1947	clonotype1947_consensus_2	1
AATCGGTAGCGCCTTG-1	TRUE	AATCGGTAGCGCCTTG-1_contig_1	TRUE	536	TRB	TRBV12-1		TRBJ1-6	TRBC1	TRUE	TRUE	DSGVVQSPRHIIKEKGGRSVLTCIPI	GATTCTGGGGTTGTCCAGTCTCCAAGACACATAATCAAAGAAAAGGGAGGAAGGTCCGTTCTGACGTGTATTCCCATC	SGHSN	TCTGGACATAGCAAT	VVWYQQTLGKELKFLIQ	GTGGTCTGGTACCAGCAGACTCTGGGGAAGGAATTAAAGTTCCTTATTCAG	HYEKVE	CATTATGAAAAGGTGGAG	RDKGFLPSRFSVQQFDDYHSEMNMSALELEDSAMYF	AGAGACAAAGGATTCCTACCCAGCAGATTCTCAGTCCAACAGTTTGATGACTATCACTCTGAAATGAACATGAGTGCCTTGGAACTGGAGGACTCTGCTATGTACTTC	CASSLRSSYNSPLYF	TGTGCCAGCTCTCTAAGATCTTCCTATAATTCGCCCCTCTACTTT	AAGTRLTVT	GCGGCAGGCACCCGGCTCACTGTGACAG	9242	14	clonotype3127	clonotype3127_consensus_1	1
AATCGGTAGGATGGAA-1	TRUE	AATCGGTAGGATGGAA-1_contig_1	TRUE	504	TRA	TRAV21-DV12		TRAJ49	TRAC	TRUE	TRUE	DAKTTQPDSMESTEGETVHLPCSHA	GATGCTAAGACTACACAACCAGATTCAATGGAAAGTACTGAAGGAGAAACGGTGCACTTGCCTTGTAGCCACGCC	TISGNEY	ACAATCAGTGGAAACGAGTAC	IYWYRQVPLQGPEYVTH	ATCTATTGGTACCGACAGGTTCCTCTTCAGGGTCCAGAATACGTGACTCAC	GLQQN	GGTCTACAACAAAAT	TTNSMAFLAIASDRKSSTLILTHVSLRDAAVYH	ACAACCAATAGTATGGCTTTCCTGGCTATTGCCTCTGACAGAAAGTCAAGCACCTTGATCCTGACTCATGTCAGCCTGAGAGACGCGGCTGTGTACCAC	CILRVLTGYQNFYF	TGTATCCTGAGAGTCCTCACGGGTTACCAGAACTTCTATTTT	GKGTSLTVIP	GGGAAAGGAACAAGTTTGACTGTCATTCCAA	9396	25	clonotype217	clonotype217_consensus_2	1
AATCGGTAGGATGGAA-1	TRUE	AATCGGTAGGATGGAA-1_contig_2	TRUE	532	TRB	TRBV1	TRBD1	TRBJ2-1	TRBC2	TRUE	TRUE	VTLLEQNPRWRLVPRGQAVNLRCILK	GTGACTTTGCTGGAGCAAAACCCAAGGTGGCGTCTGGTACCACGTGGTCAAGCTGTGAACCTACGCTGCATCTTGAAG	NSQYPW	AATTCCCAGTATCCCTGG	MSWYQQDLQKQLQWLFT	ATGAGCTGGTATCAGCAGGATCTCCAAAAGCAACTACAGTGGCTGTTCACT	LRSPGD	CTGCGGAGTCCTGGGGAC	KEVKSLPGADYLATRVTDTELRLQVANMSQGRTLY	AAAGAGGTCAAATCTCTTCCCGGTGCTGATTACCTGGCCACACGGGTCACTGATACGGAGCTGAGGCTGCAAGTGGCCAACATGAGCCAGGGCAGAACCTTGTAC	CTCSGRQGAYAEQFF	TGCACCTGCAGTGGTCGACAGGGGGCCTATGCTGAGCAGTTCTTC	GPGTRLTVL	GGACCAGGGACACGACTCACCGTCCTAG	11166	6	clonotype217	clonotype217_consensus_1	1
AATCGGTTCGAATCCA-1	TRUE	AATCGGTTCGAATCCA-1_contig_1	TRUE	597	TRA	TRAV7-4		TRAJ48	TRAC	TRUE	TRUE	QQKVQQSPESLSVPEGGMASFNCTSS	CAGCAGAAGGTGCAGCAGAGCCCAGAATCCCTCAGTGTCCCAGAGGGAGGCATGGCCTCTTTCAACTGCACTTCAAGT	DRNFQY	GATCGTAATTTTCAGTAC	FWWYRQHSGEGPKALMS	TTCTGGTGGTACAGACAGCATTCTGGAGAAGGCCCCAAGGCACTGATGTCA	IFSDGD	ATCTTCTCTGATGGTGAC	KKEGRFTAHLNKASLHVSLHIRDSQPSDSALYF	AAGAAAGAAGGCAGATTCACAGCTCACCTCAATAAGGCCAGCCTGCATGTTTCCCTGCACATCAGAGACTCCCAGCCCAGTGACTCCGCTCTCTACTTC	CAASEHGGGNEKITF	TGTGCAGCTAGTGAGCATGGGGGGGGAAATGAGAAAATAACTTTT	GAGTKLTIKP	GGGGCTGGAACCAAACTCACCATTAAACCCA	1117	10	clonotype114	clonotype114_consensus_2	1
AATCGGTTCGAATCCA-1	TRUE	AATCGGTTCGAATCCA-1_contig_2	TRUE	633	TRB	TRBV2		TRBJ1-2	TRBC1	TRUE	TRUE	DPKIIQKPKYLVAVTGSEKILICEQY	GACCCGAAAATTATCCAGAAACCAAAATATCTGGTGGCAGTCACAGGGAGCGAAAAAATCCTGATATGCGAACAGTAT	LGHNA	CTAGGCCACAATGCT	MYWYRQSAKKPLEFMFS	ATGTATTGGTATAGACAAAGTGCTAAGAAGCCTCTAGAGTTCATGTTTTCC	YSYQKL	TACAGCTATCAAAAACTT	MDNQTASSRFQPQSSKKNHLDLQITALKPDDSATYF	ATGGACAATCAGACTGCCTCAAGTCGCTTCCAACCTCAAAGTTCAAAGAAAAACCATTTAGACCTTCAGATCACAGCTCTAAAGCCTGATGACTCGGCCACATACTTC	CASSQDASDYTF	TGTGCCAGCAGCCAAGACGCCTCCGACTACACCTTC	GSGTRLLVI	GGCTCAGGGACCAGGCTTTTGGTAATAG	2474	3	clonotype114	clonotype114_consensus_1	1
AATCGGTTCTGGTATG-1	TRUE	AATCGGTTCTGGTATG-1_contig_1	TRUE	568	TRB	TRBV12-2+TRBV13-2		TRBJ2-5	TRBC2	TRUE	TRUE	EAAVTQSPRNKVAVTGGKVTLSCNQT	GAGGCTGCAGTCACCCAAAGCCCAAGAAACAAGGTGGCAGTAACAGGAGGAAAGGTGACATTGAGCTGTAATCAGACT	NNHNN	AATAACCACAACAAC	MYWYRQDTGHGLRLIHY	ATGTACTGGTATCGGCAGGACACGGGGCATGGGCTGAGGCTGATCCATTAT	SYGAGS	TCATATGGTGCTGGCAGC	TEKGDIPDGYKASRPSQENFSLILELATPSQTSVYF	ACTGAGAAAGGAGATATCCCTGATGGATACAAGGCCTCCAGACCAAGCCAAGAGAACTTCTCCCTCATTCTGGAGTTGGCTACCCCCTCTCAGACATCAGTGTACTTC	CASGTGGNQDTQYF	TGTGCCAGCGGGACTGGGGGTAACCAAGACACCCAGTACTTT	GPGTRLLVL	GGGCCAGGCACTCGGCTCCTCGTGTTAG	14964	11	clonotype3029	clonotype3029_consensus_1	1
AATCGGTTCTGGTATG-1	TRUE	AATCGGTTCTGGTATG-1_contig_2	TRUE	544	TRA	TRAV8D-1		TRAJ30	TRAC	TRUE	TRUE	SQLAEENPWALSVHEGESVTVNCSYK	AGTCAACTAGCAGAAGAGAATCCGTGGGCCCTGAGCGTCCACGAGGGTGAAAGTGTCACGGTGAATTGTAGTTACAAG	TSITA	ACATCCATAACTGCC	LQWYRQKSGEGPAQLIL	CTACAGTGGTACAGACAGAAGTCAGGCGAAGGCCCTGCCCAGCTAATCTTA	IRSNERE	ATACGTTCAAATGAGAGAGAG	KRNGRLRATLDTSSQSSSLSITATRCEDTAVYF	AAGCGCAATGGAAGACTCAGAGCCACCCTTGACACCTCCAGCCAGAGCAGCTCCTTGTCCATCACTGCTACTCGGTGTGAAGACACCGCTGTGTACTTC	CATDATNAYKVIF	TGTGCTACTGATGCCACAAATGCTTACAAAGTCATCTTT	GKGTHLHVLP	GGAAAAGGGACACATCTTCATGTTCTCCCTA	287	6	clonotype3029	clonotype3029_consensus_2	1
AATCGGTTCTTAGCCC-1	TRUE	AATCGGTTCTTAGCCC-1_contig_1	TRUE	513	TRB	TRBV31		TRBJ1-2	TRBC1	TRUE	TRUE	AQTIHQWPVAEIKAVGSPLSLGCTIK	GCTCAGACTATCCATCAATGGCCAGTTGCCGAGATCAAGGCTGTGGGCAGCCCACTGTCTCTGGGGTGTACCATAAAG	GKSSPN	GGGAAATCAAGCCCTAAC	LYWYWQATGGTLQQLFY	CTCTACTGGTACTGGCAGGCCACAGGAGGCACCCTCCAGCAACTCTTCTAC	SITVG	TCTATTACTGTTGGC	QVESVVQLNLSASRPKDDQFILSTEKLLLSHSGFYL	CAGGTAGAGTCGGTGGTGCAACTGAACCTCTCAGCTTCCAGGCCGAAGGACGACCAATTCATCCTAAGCACGGAGAAGCTGCTTCTCAGCCACTCTGGCTTCTACCTC	CAWSRGGNSDYTF	TGTGCCTGGAGTCGGGGAGGCAACTCCGACTACACCTTC	GSGTRLLVI	GGCTCAGGGACCAGGCTTTTGGTAATAG	17434	14	clonotype511	clonotype511_consensus_1	1
AATCGGTTCTTAGCCC-1	TRUE	AATCGGTTCTTAGCCC-1_contig_2	TRUE	562	TRA	TRAV6D-3		TRAJ45	TRAC	TRUE	TRUE	GDSVIQMQGQVTLSENDFLFINCTYS	GGAGACTCAGTGATCCAGATGCAAGGTCAAGTGACCCTTTCAGAAAACGACTTCTTATTTATAAACTGCACTTATTCA	TTGYPT	ACCACAGGGTACCCGACT	LFWYVQYSGEGPQLLLQ	CTTTTCTGGTATGTCCAATATTCTGGAGAAGGTCCACAGCTCCTTCTGCAA	VTTANNK	GTCACAACTGCCAACAACAAG	GSSRGFEATYDKGTTSFHLQKTSVQEIDSAVYY	GGAAGCAGCAGAGGTTTTGAAGCTACATATGATAAAGGAACCACTTCCTTCCACTTGCAGAAAACCTCAGTGCAAGAGATAGATTCGGCTGTGTACTAC	CAMSDTGGADRLTF	TGTGCTATGAGTGATACAGGAGGTGCAGATAGACTCACCTTT	GKGTQLIIQP	GGGAAAGGAACTCAGCTGATCATCCAGCCCT	7971	7	clonotype511	clonotype511_consensus_2	1
ACACCAAAGTGGTAAT-1	TRUE	ACACCAAAGTGGTAAT-1_contig_1	TRUE	522	TRA	TRAV7N-5		TRAJ38	TRAC	TRUE	TRUE	QQKVQQSPESLTVSEGAMASLNCTFS	CAGCAGAAGGTGCAGCAGAGCCCAGAATCCCTCACTGTCTCAGAGGGAGCCATGGCCTCTCTCAACTGCACTTTCAGT	DGTSDN	GATGGTACTTCTGACAAC	FRWYRQHSGKGLEVLVS	TTCAGGTGGTACAGACAGCATTCTGGGAAAGGCCTTGAGGTGCTAGTGTCC	IFSDGE	ATCTTCTCTGATGGTGAA	KEEGRFTAHLNRASLHVSLHIREPQPSDSAVYL	AAGGAAGAAGGCAGATTTACAGCTCACCTCAATAGAGCCAGCCTGCATGTTTCCCTACACATCAGAGAGCCGCAACCCAGTGACTCTGCTGTCTACCTC	CAMRNVGDNSKLIW	TGTGCAATGAGGAATGTTGGTGACAACAGTAAGCTGATTTGG	GLGTSLVVNP	GGCTTGGGGACAAGTCTGGTAGTAAATCCAA	1573	3	clonotype522	clonotype522_consensus_2	1
ACACCAAAGTGGTAAT-1	TRUE	ACACCAAAGTGGTAAT-1_contig_2	TRUE	515	TRB	TRBV13-1		TRBJ2-5	TRBC2	TRUE	TRUE	EAAVTQSPRNKVTVTGGNVTLSCRQT	GAGGCTGCAGTCACCCAAAGCCCTAGAAACAAGGTGACAGTAACAGGAGGAAACGTGACATTGAGCTGTCGCCAGACT	NSHNY	AATAGCCACAACTAC	MYWYRQDTGHGLRLIHY	ATGTACTGGTATCGGCAGGACACTGGGCATGGGCTGAGGCTGATCCATTAC	SYGAGN	TCATATGGTGCTGGCAAC	LQIGDVPDGYKATRTTQEDFFLLLELASPSQTSLYF	CTTCAAATAGGAGATGTCCCTGATGGGTACAAGGCCACCAGAACAACGCAAGAAGACTTCTTCCTCCTGCTGGAATTGGCTTCTCCCTCTCAGACATCTTTGTACTTC	CASSGTTQDTQYF	TGTGCCAGCAGTGGGACAACCCAAGACACCCAGTACTTT	GPGTRLLVL	GGGCCAGGCACTCGGCTCCTCGTGTTAG	7907	6	clonotype522	clonotype522_consensus_1	1
ACACCAACACGGTTTA-1	TRUE	ACACCAACACGGTTTA-1_contig_1	TRUE	516	TRB	TRBV13-3		TRBJ2-7	TRBC2	TRUE	TRUE	EAAVTQSPRSKVAVTGGKVTLSCHQT	GAGGCTGCAGTCACCCAAAGTCCAAGAAGCAAGGTGGCAGTAACAGGAGGAAAGGTGACATTGAGCTGTCACCAGACT	NNHDY	AATAACCATGACTAT	MYWYRQDTGHGLRLIHY	ATGTACTGGTATCGGCAGGACACGGGGCATGGGCTGAGGCTGATCCATTAC	SYVADS	TCATATGTCGCTGACAGC	TEKGDIPDGYKASRPSQENFSLILELASLSQTAVYF	ACGGAGAAAGGAGATATCCCTGATGGGTACAAGGCCTCCAGACCAAGCCAAGAGAATTTCTCTCTCATTCTGGAGTTGGCTTCCCTTTCTCAGACAGCTGTATATTTC	CASSDQGYEQYF	TGTGCCAGCAGTGATCAGGGTTATGAACAGTACTTC	GPGTRLTVL	GGTCCCGGCACCAGGCTCACGGTTTTAG	19789	15	clonotype100	clonotype100_consensus_1	1
ACACCAACACGGTTTA-1	TRUE	ACACCAACACGGTTTA-1_contig_2	TRUE	567	TRA	TRAV12N-2		TRAJ27	TRAC	TRUE	TRUE	GDSVTQTEGLVTLTKGLPVMLNCTYQ	GGAGACTCAGTGACCCAGACAGAAGGCCTGGTCACTCTCACCAAGGGGTTGCCTGTGATGCTGAACTGCACCTATCAG	TTYSPF	ACTACTTACTCACCTTTC	LFWYVQHLNEAPKLLLK	CTTTTCTGGTATGTGCAACATCTCAACGAAGCCCCTAAGCTACTCCTGAAG	SSTDNKR	AGCTCCACAGACAACAAGAGG	TEHQGFYATLHKSSSSFHLQKSSVQLSDSALYF	ACCGAGCACCAAGGGTTCTACGCCACTCTCCATAAGAGCAGCAGCTCCTTCCATCTGCAGAAGTCCTCAGTGCAGCTGTCAGACTCTGCCCTGTACTTC	CALSDRGTNTGKLTF	TGTGCTTTGAGTGATCGAGGCACCAATACAGGCAAATTAACCTTT	GDGTVLTVKP	GGGGATGGGACCGTGCTCACAGTGAAGCCAA	3282	5	clonotype100	clonotype100_consensus_2	1
ACACCAAGTCTCTCTG-1	TRUE	ACACCAAGTCTCTCTG-1_contig_1	TRUE	534	TRA	TRAV6N-7		TRAJ18	TRAC	TRUE	TRUE	GDSVTQTEGQVALSEEDFLTIHCNYS	GGGGACTCAGTGACTCAGACGGAAGGTCAAGTGGCCCTCTCAGAAGAGGACTTTCTTACGATACACTGCAACTACTCA	ASGYPA	GCCTCAGGGTACCCAGCT	LFWYVQYPGEGPQFLFR	CTGTTCTGGTATGTGCAGTATCCCGGAGAAGGGCCACAGTTCCTCTTTAGA	ASRDKEK	GCCTCAAGGGACAAAGAGAAA	GSSRGFEATYNKEATSFHLQKASVQESDSAVYY	GGAAGCAGCAGAGGGTTTGAAGCCACATACAATAAAGAAGCCACCTCCTTCCACTTGCAGAAAGCCTCAGTGCAAGAGTCAGACTCGGCTGTGTACTAC	CALSRGSALGRLHF	TGTGCTCTGAGTAGAGGTTCAGCCTTAGGGAGGCTGCATTTT	GAGTQLIVIP	GGAGCTGGGACTCAGCTGATTGTCATACCTG	11826	12	clonotype247	clonotype247_consensus_2	1
ACACCAAGTCTCTCTG-1	TRUE	ACACCAAGTCTCTCTG-1_contig_2	TRUE	559	TRB	TRBV12-2+TRBV13-2		TRBJ1-2	TRBC1	TRUE	TRUE	EAAVTQSPRNKVAVTGGKVTLSCNQT	GAGGCTGCAGTCACCCAAAGCCCAAGAAACAAGGTGGCAGTAACAGGAGGAAAGGTGACATTGAGCTGTAATCAGACT	NNHNN	AATAACCACAACAAC	MYWYRQDTGHGLRLIHY	ATGTACTGGTATCGGCAGGACACGGGGCATGGGCTGAGGCTGATCCATTAT	SYGAGS	TCATATGGTGCTGGCAGC	TEKGDIPDGYKASRPSQENFSLILELATPSQTSVYF	ACTGAGAAAGGAGATATCCCTGATGGATACAAGGCCTCCAGACCAAGCCAAGAGAACTTCTCCCTCATTCTGGAGTTGGCTACCCCCTCTCAGACATCAGTGTACTTC	CASGWDNPNSDYTF	TGTGCCAGCGGTTGGGACAACCCAAACTCCGACTACACCTTC	GSGTRLLVI	GGCTCAGGGACCAGGCTTTTGGTAATAG	16861	15	clonotype247	clonotype247_consensus_1	1
ACACCAATCCACGTTC-1	TRUE	ACACCAATCCACGTTC-1_contig_1	TRUE	522	TRB	TRBV5		TRBJ2-3	TRBC2	TRUE	TRUE	NTKITQSPRYLILGRANKSLECEQH	AACACTAAAATTACTCAGTCACCAAGATATCTAATCCTGGGAAGAGCAAATAAGTCTTTGGAATGTGAGCAACAT	LGHNA	CTGGGACATAATGCT	MYWYKQSAEKPPELMFL	ATGTACTGGTATAAACAGAGCGCTGAGAAGCCGCCAGAGCTCATGTTTCTC	YNLKQL	TACAATCTTAAACAGTTG	IRNETVPSRFIPECPDSSKLLLHISAVDPEDSAVYF	ATTCGAAATGAGACGGTGCCCAGTCGTTTTATACCTGAATGCCCAGACAGCTCCAAGCTACTTTTACATATATCTGCCGTGGATCCAGAAGACTCAGCTGTCTATTTT	CASSQGLASAETLYF	TGTGCCAGCAGCCAAGGACTGGCTAGTGCAGAAACGCTGTATTTT	GSGTRLTVL	GGCTCAGGAACCAGACTGACTGTTCTCG	17431	19	clonotype1564	clonotype1564_consensus_1	1
ACACCAATCCACGTTC-1	TRUE	ACACCAATCCACGTTC-1_contig_2	TRUE	545	TRA	TRAV9-1		TRAJ56	TRAC	TRUE	TRUE	TQTVSQSDAHVTVFEGDSVELRCNYS	ACACAGACAGTTTCCCAGTCTGATGCCCATGTCACTGTCTTCGAAGGAGACTCGGTGGAGCTGAGATGCAACTATTCC	YGGSIY	TATGGTGGATCCATTTAC	LSWYIQHHGRGLQFLLK	CTCTCCTGGTACATCCAGCACCATGGCCGTGGCCTCCAGTTTCTCCTCAAG	YYSGNPVV	TACTATTCGGGAAACCCAGTGGTT	QGVNGFEAEFSKSDSSFHLRKASVHWSDSAVYF	CAAGGAGTGAACGGCTTCGAGGCTGAGTTCAGCAAGAGCGACTCTTCCTTCCACCTGCGGAAAGCCTCCGTGCACTGGAGCGACTCGGCTGTGTACTTC	CAVSPTGGNNKLTF	TGTGCTGTGAGCCCGACTGGAGGCAATAATAAGCTGACTTTT	GQGTVLSVIP	GGTCAAGGAACCGTTCTGAGTGTTATACCAG	5595	6	clonotype1564	clonotype1564_consensus_2	1
ACACCAATCCGAACGC-1	TRUE	ACACCAATCCGAACGC-1_contig_1	TRUE	518	TRB	TRBV15		TRBJ1-1	TRBC1	TRUE	TRUE	DAGVTQTPRHEVAEKGQTIILKCEPV	GATGCTGGAGTTACCCAGACACCCAGACATGAGGTGGCAGAGAAAGGACAAACAATAATCCTGAAGTGTGAGCCAGTT	SGHND	TCAGGCCACAATGAC	LFWYRQTKIQGLELLSY	CTTTTCTGGTACAGACAGACCAAGATACAGGGACTAGAGTTGCTGAGCTAC	FRSKSL	TTCCGCAGCAAGTCTCTT	MEDGGAFKDRFKAEMLNSSFSTLKIQPTEPKDSAVYL	ATGGAAGATGGTGGGGCTTTCAAGGATCGATTCAAAGCTGAGATGCTAAATTCATCCTTCTCCACTCTGAAGATTCAACCTACAGAACCCAAGGACTCAGCTGTGTATCTG	CASSDRGGTEVFF	TGTGCCAGCAGTGACAGGGGCGGCACAGAAGTCTTCTTT	GKGTRLTVV	GGTAAAGGAACCAGACTCACAGTTGTAG	23715	20	clonotype1530	clonotype1530_consensus_1	1
ACACCAATCCGAACGC-1	TRUE	ACACCAATCCGAACGC-1_contig_2	TRUE	591	TRA	TRAV7-4		TRAJ12	TRAC	TRUE	TRUE	QQKVQQSPESLSVPEGGMASFNCTSS	CAGCAGAAGGTGCAGCAGAGCCCAGAATCCCTCAGTGTCCCAGAGGGAGGCATGGCCTCTTTCAACTGCACTTCAAGT	DRNFQY	GATCGTAATTTTCAGTAC	FWWYRQHSGEGPKALMS	TTCTGGTGGTACAGACAGCATTCTGGAGAAGGCCCCAAGGCACTGATGTCA	IFSDGD	ATCTTCTCTGATGGTGAC	KKEGRFTAHLNKASLHVSLHIRDSQPSDSALYF	AAGAAAGAAGGCAGATTCACAGCTCACCTCAATAAGGCCAGCCTGCATGTTTCCCTGCACATCAGAGACTCCCAGCCCAGTGACTCCGCTCTCTACTTC	CAASGTGGYKVVF	TGTGCAGCTAGTGGGACTGGAGGCTATAAAGTGGTCTTT	GSGTRLLVSP	GGAAGTGGGACTCGATTGCTGGTAAGCCCTG	2904	2	clonotype1530	clonotype1530_consensus_2	1
ACACCCTAGCATCATC-1	TRUE	ACACCCTAGCATCATC-1_contig_1	TRUE	524	TRA	TRAV6N-7		TRAJ48	TRAC	TRUE	TRUE	GDSVTQTEGQVALSEEDFLTIHCNYS	GGGGACTCAGTGACTCAGACGGAAGGTCAAGTGGCCCTCTCAGAAGAGGACTTTCTTACGATACACTGCAACTACTCA	ASGYPA	GCCTCAGGGTACCCAGCT	LFWYVQYPGEGPQFLFR	CTGTTCTGGTATGTGCAGTATCCCGGAGAAGGGCCACAGTTCCTCTTTAGA	ASRDKEK	GCCTCAAGGGACAAAGAGAAA	GSSRGFEATYNKEATSFHLQKASVQESDSAVYY	GGAAGCAGCAGAGGGTTTGAAGCCACATACAATAAAGAAGCCACCTCCTTCCACTTGCAGAAAGCCTCAGTGCAAGAGTCAGACTCGGCTGTGTACTAC	CALNGNEKITF	TGCGCTCTGAATGGAAATGAGAAAATAACTTTT	GAGTKLTIKP	GGGGCTGGAACCAAACTCACCATTAAACCCA	5292	6	clonotype2434	clonotype2434_consensus_2	1
ACACCCTAGCATCATC-1	TRUE	ACACCCTAGCATCATC-1_contig_2	TRUE	539	TRA	TRAV6N-7		TRAJ32	TRAC	TRUE	TRUE	GDSVTQTEGQVALSEEDFLTIHCNYS	GGGGACTCAGTGACTCAGACGGAAGGTCAAGTGGCCCTCTCAGAAGAGGACTTTCTTACGATACACTGCAACTACTCA	ASGYPA	GCCTCAGGGTACCCAGCT	LFWYVQYPGEGPQFLFR	CTGTTCTGGTATGTGCAGTATCCCGGAGAAGGGCCACAGTTCCTCTTTAGA	ASRDKEK	GCCTCAAGGGACAAAGAGAAA	GSSRGFEATYNKEATSFHLQKASVQESDSAVYY	GGAAGCAGCAGAGGGTTTGAAGCCACATACAATAAAGAAGCCACCTCCTTCCACTTGCAGAAAGCCTCAGTGCAAGAGTCAGACTCGGCTGTGTACTAC	CALSERYGGSGNKLIF	TGCGCTCTGAGTGAAAGATATGGGGGCAGTGGCAACAAGCTCATCTTT	GTGTLLSVKP	GGAACTGGCACTCTGCTTTCTGTCAAGCCAA	4917	6	clonotype2434	clonotype2434_consensus_3	1
ACACCCTAGCATCATC-1	TRUE	ACACCCTAGCATCATC-1_contig_3	TRUE	568	TRB	TRBV1	TRBD1	TRBJ1-5	TRBC1	TRUE	TRUE	VTLLEQNPRWRLVPRGQAVNLRCILK	GTGACTTTGCTGGAGCAAAACCCAAGGTGGCGTCTGGTACCACGTGGTCAAGCTGTGAACCTACGCTGCATCTTGAAG	NSQYPW	AATTCCCAGTATCCCTGG	MSWYQQDLQKQLQWLFT	ATGAGCTGGTATCAGCAGGATCTCCAAAAGCAACTACAGTGGCTGTTCACT	LRSPGD	CTGCGGAGTCCTGGGGAC	KEVKSLPGADYLATRVTDTELRLQVANMSQGRTLY	AAAGAGGTCAAATCTCTTCCCGGTGCTGATTACCTGGCCACACGGGTCACTGATACGGAGCTGAGGCTGCAAGTGGCCAACATGAGCCAGGGCAGAACCTTGTAC	CTCSAGDRAQAPLF	TGCACCTGCAGTGCAGGGGACAGGGCCCAGGCTCCGCTTTTT	GEGTRLSVL	GGAGAGGGGACTCGACTCTCTGTTCTAG	22985	18	clonotype2434	clonotype2434_consensus_1	1
ACACCCTAGTCAATAG-1	TRUE	ACACCCTAGTCAATAG-1_contig_1	TRUE	506	TRB	TRBV29		TRBJ2-7	TRBC2	TRUE	TRUE	DMKVTQMPRYLIKRMGENVLLECGQD	GACATGAAAGTAACCCAGATGCCAAGATACCTGATCAAAAGAATGGGAGAGAATGTTTTGCTGGAATGTGGACAGGAC	MSHET	ATGAGCCATGAAACA	MYWYRQDPGLGLQLIYI	ATGTACTGGTATCGACAAGACCCTGGTCTGGGGCTACAGCTGATTTATATC	SYDVDS	TCATACGATGTTGATAGT	NSEGDIPKGYRVSRKKREHFSLILDSAKTNQTSVYF	AACAGCGAAGGAGACATCCCTAAAGGATACAGGGTCTCACGGAAGAAGCGGGAGCATTTCTCCCTGATTCTGGATTCTGCTAAAACAAACCAGACATCTGTGTACTTC	CASSYDRDEQYF	TGTGCTAGCAGTTATGACAGGGATGAACAGTACTTC	GPGTRLTVL	GGTCCCGGCACCAGGCTCACGGTTTTAG	4490	4	clonotype848	clonotype848_consensus_1	1
ACACCCTAGTCAATAG-1	TRUE	ACACCCTAGTCAATAG-1_contig_2	TRUE	542	TRA	TRAV16N		TRAJ32	TRAC	TRUE	TRUE	AQKVTQTQTSISVMEKTTVTMDCVYE	GCCCAGAAGGTAACACAGACTCAGACTTCAATTTCTGTGATGGAGAAGACAACGGTGACAATGGACTGTGTGTATGAA	TQDSSYF	ACCCAGGACAGTTCTTACTTC	LFWYKQTASGEIVFLIR	TTATTCTGGTACAAGCAAACAGCAAGTGGGGAAATAGTTTTCCTTATTCGT	QDSYKKEN	CAGGACTCTTACAAAAAGGAAAAT	ATVGHYSLNFQKPKSSIGLIITATQIEDSAVYF	GCAACAGTGGGTCATTATTCTCTGAACTTTCAGAAGCCAAAAAGTTCCATCGGACTCATCATCACCGCCACACAGATTGAGGACTCAGCAGTATATTTC	CAMRGGSGNKLIF	TGTGCTATGAGAGGGGGCAGTGGCAACAAGCTCATCTTT	GTGTLLSVKP	GGAACTGGCACTCTGCTTTCTGTCAAGCCAA	1481	2	clonotype848	clonotype848_consensus_2	1
ACACCCTCATATACCG-1	TRUE	ACACCCTCATATACCG-1_contig_1	TRUE	498	TRB	TRBV29		TRBJ2-5	TRBC2	TRUE	TRUE	DMKVTQMPRYLIKRMGENVLLECGQD	GACATGAAAGTAACCCAGATGCCAAGATACCTGATCAAAAGAATGGGAGAGAATGTTTTGCTGGAATGTGGACAGGAC	MSHET	ATGAGCCATGAAACA	MYWYRQDPGLGLQLIYI	ATGTACTGGTATCGACAAGACCCTGGTCTGGGGCTACAGCTGATTTATATC	SYDVDS	TCATACGATGTTGATAGT	NSEGDIPKGYRVSRKKREHFSLILDSAKTNQTSVYF	AACAGCGAAGGAGACATCCCTAAAGGATACAGGGTCTCACGGAAGAAGCGGGAGCATTTCTCCCTGATTCTGGATTCTGCTAAAACAAACCAGACATCTGTGTACTTC	CASGDSKDTQYF	TGTGCTAGCGGGGACAGCAAAGACACCCAGTACTTT	GPGTRLLVL	GGGCCAGGCACTCGGCTCCTCGTGTTAG	3838	3	clonotype602	clonotype602_consensus_1	1
ACACCCTCATTAGGCT-1	TRUE	ACACCCTCATTAGGCT-1_contig_1	TRUE	546	TRB	TRBV16		TRBJ1-3	TRBC1	TRUE	TRUE	NAGVIQTPRHKVTGKGQEATLWCEPI	AATGCTGGTGTCATCCAAACACCTAGGCACAAGGTGACAGGGAAGGGACAAGAAGCAACTCTGTGGTGTGAGCCAATT	SGHSA	TCAGGACATAGTGCT	VFWYRQTIVQGLEFLTY	GTTTTCTGGTACAGACAGACCATTGTGCAGGGCCTGGAGTTCCTGACTTAC	FRNQAP	TTTCGAAATCAAGCTCCT	IDDSGMPKERFSAQMPNQSHSTLKIQSTQPQDSAVYL	ATAGATGATTCAGGGATGCCCAAGGAACGATTCTCAGCTCAGATGCCCAATCAGTCGCACTCAACTCTGAAGATCCAGAGCACGCAACCCCAGGACTCAGCGGTGTATCTT	CASGDRVGNTLYF	TGTGCAAGCGGGGACAGGGTTGGAAATACGCTCTATTTT	GEGSRLIVV	GGAGAAGGAAGCCGGCTCATTGTTGTAG	8627	11	clonotype1773	clonotype1773_consensus_1	1
ACACCCTCATTAGGCT-1	TRUE	ACACCCTCATTAGGCT-1_contig_2	TRUE	598	TRA	TRAV14N-2		TRAJ9	TRAC	TRUE	TRUE	QQQVRQSPQSLTVWEGETTILNCSYE	CAGCAGCAGGTGAGACAAAGTCCCCAATCTCTGACAGTCTGGGAAGGAGAGACCACAATTCTGAACTGCAGTTATGAG	DSTFDY	GACAGCACTTTTGACTAC	FPWYRQFPGKSPALLIA	TTCCCATGGTACCGGCAGTTCCCTGGGAAAAGCCCTGCACTCCTGATAGCC	ISLVSNK	ATAAGTTTGGTGTCCAATAAA	KEDGRFTIFFNKREKKLSLHITDSQPGDSATYF	AAGGAAGATGGACGATTCACAATCTTCTTCAATAAAAGGGAGAAAAAGCTCTCCTTGCACATCACAGACTCTCAGCCTGGAGACTCAGCCACCTACTTC	CAARGNMGYKLTF	TGTGCAGCAAGGGGGAACATGGGCTACAAACTTACCTTC	GTGTSLLVDP	GGGACAGGAACAAGCCTGTTGGTTGATCCAA	712	2	clonotype1773	clonotype1773_consensus_2	1
ACACCCTGTTGTACAC-1	TRUE	ACACCCTGTTGTACAC-1_contig_1	TRUE	516	TRB	TRBV13-3		TRBJ1-1	TRBC1	TRUE	TRUE	EAAVTQSPRSKVAVTGGKVTLSCHQT	GAGGCTGCAGTCACCCAAAGTCCAAGAAGCAAGGTGGCAGTAACAGGAGGAAAGGTGACATTGAGCTGTCACCAGACT	NNHDY	AATAACCATGACTAT	MYWYRQDTGHGLRLIHY	ATGTACTGGTATCGGCAGGACACGGGGCATGGGCTGAGGCTGATCCATTAC	SYVADS	TCATATGTCGCTGACAGC	TEKGDIPDGYKASRPSQENFSLILELASLSQTAVYF	ACGGAGAAAGGAGATATCCCTGATGGGTACAAGGCCTCCAGACCAAGCCAAGAGAATTTCTCTCTCATTCTGGAGTTGGCTTCCCTTTCTCAGACAGCTGTATATTTC	CASSRGDKEGNTEVFF	TGTGCCAGCAGTCGAGGGGACAAGGAGGGGAACACAGAAGTCTTCTTT	GKGTRLTVV	GGTAAAGGAACCAGACTCACAGTTGTAG	3722	5	clonotype1867	clonotype1867_consensus_1	1
ACACCGGAGAAGAAGC-1	TRUE	ACACCGGAGAAGAAGC-1_contig_1	TRUE	547	TRB	TRBV20	TRBD1	TRBJ2-3	TRBC2	TRUE	TRUE	GALVYQYPRRTICKSGTSMRMECQAV	GGAGCACTCGTCTATCAATATCCCAGAAGAACCATCTGTAAGAGTGGAACTTCCATGAGGATGGAGTGTCAAGCTGTG	GFQATS	GGTTTTCAGGCAACTTCT	VAWYRQSPQKTFELIAL	GTAGCTTGGTATCGTCAATCGCCTCAAAAGACATTTGAACTGATAGCACTT	STVNSAI	TCTACTGTGAACTCAGCAATC	KYEQNFTQEKFPISHPNLSFSSMTVLNAYLEDRGLYL	AAATATGAACAAAATTTTACCCAGGAAAAATTTCCCATCAGTCATCCCAACTTATCCTTTTCATCTATGACAGTTTTAAATGCATATCTTGAAGACAGAGGCTTATATCTC	CGAREAGLGATETLYF	TGTGGTGCTAGGGAGGCGGGACTGGGGGCTACAGAAACGCTGTATTTT	GSGTRLTVL	GGCTCAGGAACCAGACTGACTGTTCTCG	5235	8	clonotype1613	clonotype1613_consensus_1	1
ACACCGGAGAAGAAGC-1	TRUE	ACACCGGAGAAGAAGC-1_contig_2	TRUE	586	TRA	TRAV12N-2		TRAJ39	TRAC	TRUE	TRUE	GDSVTQTEGLVTLTEGLPVMLNCTYQ	GGAGACTCAGTGACCCAGACAGAAGGCCTGGTCACTCTCACCGAGGGGTTGCCTGTGATGCTGAACTGCACCTATCAG	TAYSTF	ACTGCTTACTCAACTTTC	LFWYVQHLNEAPKLLLK	CTTTTCTGGTATGTGCAACATCTCAATGAAGCCCCTAAACTACTCCTGAAG	SSTDNKR	AGCTCCACAGACAACAAGAGG	TEHQGFHATLHKSSSSFHLQKSSAQLSDSALYY	ACCGAGCACCAAGGGTTCCACGCCACTCTCCATAAGAGCAGCAGCTCCTTCCATCTGCAGAAGTCCTCAGCGCAGCTGTCAGACTCTGCCCTGTACTAC	CALSAYNAGAKLTF	TGTGCTCTGAGTGCTTATAATGCAGGTGCCAAGCTCACATTC	GGGTRLTVRP	GGAGGGGGAACAAGGTTAACGGTCAGACCCG	1946	4	clonotype1613	clonotype1613_consensus_2	1
ACACCGGAGGAGCGTT-1	TRUE	ACACCGGAGGAGCGTT-1_contig_1	TRUE	518	TRB	TRBV29		TRBJ2-7	TRBC2	TRUE	TRUE	DMKVTQMPRYLIKRMGENVLLECGQD	GACATGAAAGTAACCCAGATGCCAAGATACCTGATCAAAAGAATGGGAGAGAATGTTTTGCTGGAATGTGGACAGGAC	MSHET	ATGAGCCATGAAACA	MYWYRQDPGLGLQLIYI	ATGTACTGGTATCGACAAGACCCTGGTCTGGGGCTACAGCTGATTTATATC	SYDVDS	TCATACGATGTTGATAGT	NSEGDIPKGYRVSRKKREHFSLILDSAKTNQTSVYF	AACAGCGAAGGAGACATCCCTAAAGGATACAGGGTCTCACGGAAGAAGCGGGAGCATTTCTCCCTGATTCTGGATTCTGCTAAAACAAACCAGACATCTGTGTACTTC	CASSRQTYEQYF	TGTGCTAGCAGCCGACAGACCTATGAACAGTACTTC	GPGTRLTVL	GGTCCCGGCACCAGGCTCACGGTTTTAG	7965	11	clonotype802	clonotype802_consensus_1	1
ACACCGGAGGAGCGTT-1	TRUE	ACACCGGAGGAGCGTT-1_contig_2	TRUE	553	TRA	TRAV10D		TRAJ12	TRAC	TRUE	TRUE	GEKVEQHESTLSVREGDSAVINCTYT	GGAGAGAAGGTCGAGCAACACGAGTCTACACTGAGTGTTCGAGAGGGAGACAGCGCTGTCATCAACTGCACTTACACA	DTASSY	GATACTGCTTCATCATAC	FPWYKQEAGKGLHFVID	TTCCCTTGGTACAAGCAAGAAGCTGGAAAGGGTCTCCACTTTGTGATAGAC	IRSNVDR	ATTCGTTCAAATGTGGACAGA	KQSQRLIVLLDKKAKRFSLHITATQPEDSAIYF	AAACAGAGCCAAAGACTTATAGTTTTGTTGGATAAGAAAGCCAAACGATTCTCCCTGCACATCACAGCCACACAGCCTGAAGATTCAGCCATCTACTTC	CAASPGTGGYKVVF	TGTGCAGCAAGTCCCGGGACTGGAGGCTATAAAGTGGTCTTT	GSGTRLLVSP	GGAAGTGGGACTCGATTGCTGGTAAGCCCTG	820	1	clonotype802	clonotype802_consensus_2	1
ACACCGGAGTTGAGAT-1	TRUE	ACACCGGAGTTGAGAT-1_contig_1	TRUE	558	TRB	TRBV16	TRBD1	TRBJ1-4	TRBC1	TRUE	TRUE	NAGVIQTPRHKVTGKGQEATLWCEPI	AATGCTGGTGTCATCCAAACACCTAGGCACAAGGTGACAGGGAAGGGACAAGAAGCAACTCTGTGGTGTGAGCCAATT	SGHSA	TCAGGACATAGTGCT	VFWYRQTIVQGLEFLTY	GTTTTCTGGTACAGACAGACCATTGTGCAGGGCCTGGAGTTCCTGACTTAC	FRNQAP	TTTCGAAATCAAGCTCCT	IDDSGMPKERFSAQMPNQSHSTLKIQSTQPQDSAVYL	ATAGATGATTCAGGGATGCCCAAGGAACGATTCTCAGCTCAGATGCCCAATCAGTCGCACTCAACTCTGAAGATCCAGAGCACGCAACCCCAGGACTCAGCGGTGTATCTT	CASSTPGTGGANERLFF	TGTGCAAGCAGCACTCCCGGGACAGGGGGCGCCAACGAAAGATTATTTTTC	GHGTKLSVL	GGTCATGGAACCAAGCTGTCTGTCCTGG	17799	19	clonotype2791	clonotype2791_consensus_1	1
ACACCGGAGTTGAGAT-1	TRUE	ACACCGGAGTTGAGAT-1_contig_2	TRUE	555	TRA	TRAV7-3		TRAJ18	TRAC	TRUE	TRUE	QQNVQQSPESLIVPEGARTSLNCTFS	CAGCAGAATGTGCAGCAGAGCCCAGAATCCCTCATTGTCCCAGAGGGAGCCAGGACCTCTCTCAACTGCACTTTCAGT	DSASQY	GACAGTGCTTCTCAGTAT	FWWYRQHSGKAPKALMS	TTCTGGTGGTACAGACAGCATTCTGGGAAAGCCCCCAAGGCACTGATGTCC	IFSNGE	ATCTTCTCCAATGGTGAA	KEEGRFTIHLNKASLHFSLHIRDSQPSDSALYL	AAAGAAGAAGGGAGATTCACAATTCACCTCAATAAAGCCAGTCTGCATTTCTCCCTGCACATCAGAGACTCCCAGCCCAGTGACTCTGCTCTCTATCTC	CAVSMGRGSALGRLHF	TGTGCAGTGAGCATGGGTAGAGGTTCAGCCTTAGGGAGGCTGCATTTT	GAGTQLIVIP	GGAGCTGGGACTCAGCTGATTGTCATACCTG	1637	1	clonotype2791	clonotype2791_consensus_2	1
ACACCGGGTGTGACCC-1	TRUE	ACACCGGGTGTGACCC-1_contig_1	TRUE	568	TRB	TRBV1	TRBD1	TRBJ1-5	TRBC1	TRUE	TRUE	VTLLEQNPRWRLVPRGQAVNLRCILK	GTGACTTTGCTGGAGCAAAACCCAAGGTGGCGTCTGGTACCACGTGGTCAAGCTGTGAACCTACGCTGCATCTTGAAG	NSQYPW	AATTCCCAGTATCCCTGG	MSWYQQDLQKQLQWLFT	ATGAGCTGGTATCAGCAGGATCTCCAAAAGCAACTACAGTGGCTGTTCACT	LRSPGD	CTGCGGAGTCCTGGGGAC	KEVKSLPGADYLATRVTDTELRLQVANMSQGRTLY	AAAGAGGTCAAATCTCTTCCCGGTGCTGATTACCTGGCCACACGGGTCACTGATACGGAGCTGAGGCTGCAAGTGGCCAACATGAGCCAGGGCAGAACCTTGTAC	CTCSGTGDNQAPLF	TGCACCTGCAGTGGGACAGGGGACAACCAGGCTCCGCTTTTT	GEGTRLSVL	GGAGAGGGGACTCGACTCTCTGTTCTAG	62786	50	clonotype2496	clonotype2496_consensus_1	1
ACACCGGGTGTGACCC-1	TRUE	ACACCGGGTGTGACCC-1_contig_2	TRUE	527	TRA	TRAV6D-4		TRAJ32	TRAC	TRUE	TRUE	GDSVTQKQGQVTLSEDDFLFINCTYS	GGAGATTCAGTGACCCAGAAACAAGGTCAAGTGACCCTTTCAGAAGATGACTTCCTATTTATAAATTGCACTTATTCT	TTTYPT	ACCACAACGTACCCAACT	LFWYVQYPGQGPQLLLK	CTTTTCTGGTATGTCCAATATCCTGGACAAGGTCCACAGCTCCTTCTGAAA	VTTANNK	GTCACAACTGCCAACAACAAG	GISRGFEATYDKGTTSFHLQKASVQESDSAVYF	GGAATCAGCAGAGGCTTTGAAGCTACATATGACAAAGGGACCACCTCCTTCCACTTACAGAAAGCCTCAGTGCAGGAGTCAGACTCAGCCGTGTACTTC	CALVLYGGSGNKLIF	TGTGCTCTGGTCCTTTATGGGGGCAGTGGCAACAAGCTCATCTTT	GTGTLLSVKP	GGAACTGGCACTCTGCTTTCTGTCAAGCCAA	8752	8	clonotype2496	clonotype2496_consensus_2	1
ACACCGGTCGTCACGG-1	TRUE	ACACCGGTCGTCACGG-1_contig_1	TRUE	551	TRB	TRBV12-2+TRBV13-2		TRBJ1-1	TRBC1	TRUE	TRUE	EAAVTQSPRNKVAVTGGKVTLSCNQT	GAGGCTGCAGTCACCCAAAGCCCAAGAAACAAGGTGGCAGTAACAGGAGGAAAGGTGACATTGAGCTGTAATCAGACT	NNHNN	AATAACCACAACAAC	MYWYRQDTGHGLRLIHY	ATGTACTGGTATCGGCAGGACACGGGGCATGGGCTGAGGCTGATCCATTAT	SYGAGS	TCATATGGTGCTGGCAGC	TEKGDIPDGYKASRPSQENFSLILELATPSQTSVYF	ACTGAGAAAGGAGATATCCCTGATGGATACAAGGCCTCCAGACCAAGCCAAGAGAACTTCTCCCTCATTCTGGAGTTGGCTACCCCCTCTCAGACATCAGTGTACTTC	CASGDEGRRDTEVFF	TGTGCCAGCGGTGATGAGGGAAGGAGGGACACAGAAGTCTTCTTT	GKGTRLTVV	GGTAAAGGAACCAGACTCACAGTTGTAG	1723	1	clonotype3157	clonotype3157_consensus_1	1
ACACCGGTCGTCACGG-1	TRUE	ACACCGGTCGTCACGG-1_contig_2	TRUE	540	TRA	TRAV9-1		TRAJ12	TRAC	TRUE	TRUE	TQTVSQSDAHVTVFEGDSVELRCNYS	ACACAGACAGTTTCCCAGTCTGATGCCCATGTCACTGTCTTCGAAGGAGACTCGGTGGAGCTGAGATGCAACTATTCC	YGGSIY	TATGGTGGATCCATTTAC	LSWYIQHHGRGLQFLLK	CTCTCCTGGTACATCCAGCACCATGGCCGTGGCCTCCAGTTTCTCCTCAAG	YYSGNPVV	TACTATTCGGGAAACCCAGTGGTT	QGVNGFEAEFSKSDSSFHLRKASVHWSDSAVYF	CAAGGAGTGAACGGCTTCGAGGCTGAGTTCAGCAAGAGCGACTCTTCCTTCCACCTGCGGAAAGCCTCCGTGCACTGGAGCGACTCGGCTGTGTACTTC	CAVSPTGGYKVVF	TGTGCTGTGAGCCCGACTGGAGGCTATAAAGTGGTCTTT	GSGTRLLVSP	GGAAGTGGGACTCGATTGCTGGTAAGCCCTG	1423	4	clonotype3157	clonotype3157_consensus_2	1
ACACTGAAGACTACAA-1	TRUE	ACACTGAAGACTACAA-1_contig_1	TRUE	529	TRB	TRBV14	TRBD1	TRBJ2-4	TRBC2	TRUE	TRUE	EAGVTQSPRYAVLQEGQAVSFWCDPI	GAAGCTGGAGTCACCCAGTCTCCCAGATATGCAGTCCTACAGGAAGGGCAAGCTGTTTCCTTTTGGTGTGACCCTATT	SGHDT	TCTGGACATGATACC	LYWYQQPRDQGPQLLVY	CTTTACTGGTATCAGCAGCCCAGAGACCAGGGGCCCCAGCTTCTAGTTTAC	FRDEAV	TTTCGGGATGAGGCTGTT	IDNSQLPSDRFSAVRPKGTNSTLKIQSAKQGDTATYL	ATAGATAATTCACAGTTGCCCTCGGATCGATTTTCTGCTGTGAGGCCTAAAGGAACTAACTCCACTCTCAAGATCCAGTCTGCAAAGCAGGGCGACACAGCCACCTATCTC	CASSFWDRGQSQNTLYF	TGTGCCAGCAGTTTCTGGGACAGGGGGCAAAGTCAAAACACCTTGTACTTT	GAGTRLSVL	GGTGCGGGCACCCGACTATCGGTGCTAG	15959	13	clonotype2793	clonotype2793_consensus_1	1
ACACTGAAGACTACAA-1	TRUE	ACACTGAAGACTACAA-1_contig_2	TRUE	603	TRA	TRAV12-3		TRAJ34	TRAC	TRUE	TRUE	GDSVTQTEGLVTLTEGLPVMLNCTYQ	GGAGACTCCGTGACCCAGACAGAAGGCCTGGTCACTCTCACAGAAGGGTTGCCTGTGATGCTGAACTGCACCTATCAG	TIYSNAF	ACTATTTACTCAAATGCTTTC	LFWYVHYLNESPRLLLR	CTTTTCTGGTATGTGCACTATCTCAATGAATCCCCTCGGCTACTCCTGCGG	SSTDNKR	AGCTCCACAGACAACAAGAGG	TEHQGFHATLHKSSSSFHLQKSSAQLSDSGLYY	ACCGAGCACCAAGGGTTCCACGCCACTCTCCATAAGAGCAGCAGCTCCTTCCATCTGCAGAAGTCCTCAGCGCAGCTGTCAGACTCTGGCCTGTACTAC	CALRSSNTDKVVF	TGTGCTTTGAGGTCTTCCAATACCGACAAAGTCGTCTTT	GTGTRLQVSP	GGAACAGGGACCAGATTACAAGTCTCACCAA	1172	13	clonotype2793	clonotype2793_consensus_2	1
ACACTGAAGATCCCGC-1	TRUE	ACACTGAAGATCCCGC-1_contig_1	TRUE	564	TRA	TRAV3-3		TRAJ50	TRAC	TRUE	TRUE	GEQVEQRPPHLSVREGDSAVITCTYT	GGCGAGCAGGTGGAGCAGCGCCCTCCTCACCTGAGTGTCCGGGAGGGAGACAGTGCCGTTATCACCTGCACCTACACA	DPNSYY	GACCCTAACAGTTATTAC	FFWYKQEPGASLQLLMK	TTCTTCTGGTACAAGCAAGAGCCGGGGGCAAGTCTTCAGTTGCTTATGAAG	VFSSTEI	GTTTTCTCAAGTACGGAAATA	NEGQGFTVLLNKKDKRLSLNLTAAHPGDSAAYF	AACGAAGGACAAGGATTCACTGTCCTACTGAACAAGAAAGACAAACGACTCTCTCTGAACCTCACAGCTGCCCATCCTGGGGACTCAGCCGCGTACTTC	CAVSAWGSSSSFSKLVF	TGCGCAGTCAGTGCATGGGGTTCATCCTCCTCCTTCAGCAAGCTGGTGTTT	GQGTSLSVVP	GGGCAGGGGACATCCTTATCAGTCGTTCCAA	5365	16	clonotype43	clonotype43_consensus_2	1
ACACTGAAGATCCCGC-1	TRUE	ACACTGAAGATCCCGC-1_contig_2	TRUE	565	TRB	TRBV1		TRBJ1-3	TRBC1	TRUE	TRUE	VTLLEQNPRWRLVPRGQAVNLRCILK	GTGACTTTGCTGGAGCAAAACCCAAGGTGGCGTCTGGTACCACGTGGTCAAGCTGTGAACCTACGCTGCATCTTGAAG	NSQYPW	AATTCCCAGTATCCCTGG	MSWYQQDLQKQLQWLFT	ATGAGCTGGTATCAGCAGGATCTCCAAAAGCAACTACAGTGGCTGTTCACT	LRSPGD	CTGCGGAGTCCTGGGGAC	KEVKSLPGADYLATRVTDTELRLQVANMSQGRTLY	AAAGAGGTCAAATCTCTTCCCGGTGCTGATTACCTGGCCACACGGGTCACTGATACGGAGCTGAGGCTGCAAGTGGCCAACATGAGCCAGGGCAGAACCTTGTAC	CTCSAHSGNTLYF	TGCACCTGCAGTGCGCATTCTGGAAATACGCTCTATTTT	GEGSRLIVV	GGAGAAGGAAGCCGGCTCATTGTTGTAG	32794	20	clonotype43	clonotype43_consensus_1	1
ACACTGAAGTGCGTGA-1	TRUE	ACACTGAAGTGCGTGA-1_contig_1	TRUE	602	TRB	TRBV3	TRBD1	TRBJ2-5	TRBC2	TRUE	TRUE	GPKVLQIPSHQIIDMGQMVTLNCDPV	GGACCCAAAGTCTTACAGATCCCAAGTCATCAAATAATAGATATGGGGCAGATGGTGACCCTCAATTGTGACCCAGTT	SNHLY	TCTAATCACCTATAT	FYWYKQILGQQMEFLVN	TTTTATTGGTATAAACAGATTTTAGGACAGCAGATGGAGTTTCTGGTTAAT	FYNGKV	TTCTACAATGGTAAAGTC	MEKSKLFKDQFSVERPDGSYFTLKIQPTALEDSAVYF	ATGGAGAAGTCTAAACTGTTTAAGGATCAGTTTTCAGTTGAAAGACCAGATGGTTCATATTTCACTCTGAAAATCCAACCCACAGCACTGGAGGACTCAGCTGTGTACTTC	CASSLDWGQDTQYF	TGTGCCAGCAGCTTGGACTGGGGGCAAGACACCCAGTACTTT	GPGTRLLVL	GGGCCAGGCACTCGGCTCCTCGTGTTAG	7370	7	clonotype1975	clonotype1975_consensus_1	1
ACACTGAAGTGCGTGA-1	TRUE	ACACTGAAGTGCGTGA-1_contig_2	TRUE	519	TRA	TRAV7N-5		TRAJ28	TRAC	TRUE	TRUE	QQKVQQSPESLTVSEGAMASLNCTFS	CAGCAGAAGGTGCAGCAGAGCCCAGAATCCCTCACTGTCTCAGAGGGAGCCATGGCCTCTCTCAACTGCACTTTCAGT	DGTSDN	GATGGTACTTCTGACAAC	FRWYRQHSGKGLEVLVS	TTCAGGTGGTACAGACAGCATTCTGGGAAAGGCCTTGAGGTGCTAGTGTCC	IFSDGE	ATCTTCTCTGATGGTGAA	KEEGRFTAHLNRASLHVSLHIREPQPSDSAVYL	AAGGAAGAAGGCAGATTTACAGCTCACCTCAATAGAGCCAGCCTGCATGTTTCCCTACACATCAGAGAGCCGCAACCCAGTGACTCTGCTGTCTACCTC	CAMRGTGSNRLTF	TGTGCAATGAGAGGCACTGGGAGTAACAGGCTCACTTTT	GKGTKFSLIP	GGGAAAGGCACCAAATTCTCACTCATCCCGA	6641	4	clonotype1975	clonotype1975_consensus_2	1
ACACTGACAAGACACG-1	TRUE	ACACTGACAAGACACG-1_contig_1	TRUE	512	TRB	TRBV13-1		TRBJ1-1	TRBC1	TRUE	TRUE	EAAVTQSPRNKVTVTGGNVTLSCRQT	GAGGCTGCAGTCACCCAAAGCCCTAGAAACAAGGTGACAGTAACAGGAGGAAACGTGACATTGAGCTGTCGCCAGACT	NSHNY	AATAGCCACAACTAC	MYWYRQDTGHGLRLIHY	ATGTACTGGTATCGGCAGGACACTGGGCATGGGCTGAGGCTGATCCATTAC	SYGAGN	TCATATGGTGCTGGCAAC	LQIGDVPDGYKATRTTQEDFFLLLELASPSQTSLYF	CTTCAAATAGGAGATGTCCCTGATGGGTACAAGGCCACCAGAACAACGCAAGAAGACTTCTTCCTCCTGCTGGAATTGGCTTCTCCCTCTCAGACATCTTTGTACTTC	CASTQGNTEVFF	TGTGCCAGCACCCAGGGAAACACAGAAGTCTTCTTT	GKGTRLTVV	GGTAAAGGAACCAGACTCACAGTTGTAG	11595	8	clonotype374	clonotype374_consensus_2	1
ACACTGACAAGACACG-1	TRUE	ACACTGACAAGACACG-1_contig_2	TRUE	567	TRB	TRBV26		TRBJ1-1	TRBC1	TRUE	TRUE	NSKVIQTPRYLVKGQGQKAKMRCIPE	AATTCAAAAGTCATTCAGACTCCAAGATATCTGGTGAAAGGGCAAGGACAAAAAGCAAAGATGAGGTGTATCCCTGAA	KGHPV	AAGGGACATCCAGTT	VFWYQQNKNNEFKFLIN	GTATTCTGGTATCAACAAAATAAGAACAATGAGTTTAAATTTTTGATTAAC	FQNQEV	TTTCAGAATCAAGAAGTT	LQQIDMTEKRFSAECPSNSPCSLEIQSSEAGDSALYL	CTTCAGCAAATAGACATGACTGAAAAACGATTCTCTGCTGAGTGTCCTTCAAACTCACCTTGCAGCCTAGAAATTCAGTCCTCTGAGGCAGGAGACTCAGCACTGTACCTC	CASSPAVFF	TGTGCCAGCAGTCCTGCCGTCTTCTTT	GKGTRLTVV	GGTAAAGGAACCAGACTCACAGTTGTAG	4369	5	clonotype374	clonotype374_consensus_1	1
ACACTGACAAGACACG-1	TRUE	ACACTGACAAGACACG-1_contig_3	TRUE	671	TRA	TRAV9N-4		TRAJ5	TRAC	TRUE	TRUE	AQSVTQPDARVTVSEGASLQLRCKYS	GCTCAGTCAGTGACACAGCCCGATGCTCGCGTCACTGTCTCTGAAGGAGCCTCTCTGCAGCTGAGATGCAAGTATTCC	YSATPY	TACTCTGCGACACCTTAT	LFWYVQYPRQGLQMLLK	CTGTTCTGGTATGTCCAGTACCCGCGGCAGGGGCTGCAGATGCTCCTCAAG	YYSGDPVV	TACTATTCTGGAGACCCAGTGGTT	QGVNGFEAEFSKSDSSFHLRKASVHWSDSAVYF	CAAGGAGTGAACGGCTTCGAGGCTGAGTTCAGCAAGAGCGACTCTTCCTTCCACCTGCGGAAAGCCTCCGTGCACTGGAGCGACTCGGCTGTGTACTTC	CAVSPTQVVGQLTF	TGTGCTGTGAGCCCGACACAGGTTGTGGGGCAGCTCACTTTC	GSGTRLQVYA	GGGAGCGGTACAAGACTCCAAGTTTATGCAA	2634	2	clonotype374	clonotype374_consensus_3	1
ACACTGACAGCATGAG-1	TRUE	ACACTGACAGCATGAG-1_contig_1	TRUE	521	TRB	TRBV13-2		TRBJ1-3	TRBC1	TRUE	TRUE	EAAVTQSPRNKVAVTGGKVTLSCNQT	GAGGCTGCAGTCACCCAAAGCCCAAGAAACAAGGTGGCAGTAACAGGAGGAAAGGTGACATTGAGCTGTAATCAGACT	NNHNN	AATAACCACAACAAC	MYWYRQDTGHGLRLIHY	ATGTACTGGTATCGGCAGGACACGGGGCATGGGCTGAGGCTGATCCATTAT	SYGAGS	TCATATGGTGCTGGCAGC	TEKGDIPDGYKASRPSQENFSLILELATPSQTSVYF	ACTGAGAAAGGAGATATCCCTGATGGATACAAGGCCTCCAGACCAAGCCAAGAGAACTTCTCCCTCATTCTGGAGTTGGCTACCCCCTCTCAGACATCAGTGTACTTC	CASGDARGSGNTLYF	TGTGCCAGCGGTGATGCACGGGGTTCTGGAAATACGCTCTATTTT	GEGSRLIVV	GGAGAAGGAAGCCGGCTCATTGTTGTAG	2566	4	clonotype1747	clonotype1747_consensus_1	1
ACACTGACAGCATGAG-1	TRUE	ACACTGACAGCATGAG-1_contig_2	TRUE	528	TRA	TRAV6N-7		TRAJ7	TRAC	TRUE	TRUE	GDSVTQTEGQVALSEEDFLTIHCNYS	GGGGACTCAGTGACTCAGACGGAAGGTCAAGTGGCCCTCTCAGAAGAGGACTTTCTTACGATACACTGCAACTACTCA	ASGYPA	GCCTCAGGGTACCCAGCT	LFWYVQYPGEGPQFLFR	CTGTTCTGGTATGTGCAGTATCCCGGAGAAGGGCCACAGTTCCTCTTTAGA	ASRDKEK	GCCTCAAGGGACAAAGAGAAA	GSSRGFEATYNKEATSFHLQKASVQESDSAVYY	GGAAGCAGCAGAGGGTTTGAAGCCACATACAATAAAGAAGCCACCTCCTTCCACTTGCAGAAAGCCTCAGTGCAAGAGTCAGACTCGGCTGTGTACTAC	CALTPDYSNNRLTL	TGTGCTCTGACCCCAGACTACAGCAACAACAGACTTACTTTG	GKGTQVVVLP	GGGAAGGGAACCCAGGTGGTGGTGTTACCAA	6880	5	clonotype1747	clonotype1747_consensus_2	1
ACACTGACAGCCTTTC-1	TRUE	ACACTGACAGCCTTTC-1_contig_1	TRUE	603	TRA	TRAV12N-2		TRAJ6	TRAC	TRUE	TRUE	GDSVTQTEGLVTLTKGLPVMLNCTYQ	GGAGACTCAGTGACCCAGACAGAAGGCCTGGTCACTCTCACCAAGGGGTTGCCTGTGATGCTGAACTGCACCTATCAG	TTYSPF	ACTACTTACTCACCTTTC	LFWYVQHLNEAPKLLLK	CTTTTCTGGTATGTGCAACATCTCAACGAAGCCCCTAAGCTACTCCTGAAG	SSTDNKR	AGCTCCACAGACAACAAGAGG	TEHQGFYATLHKSSSSFHLQKSSVQLSDSALYF	ACCGAGCACCAAGGGTTCTACGCCACTCTCCATAAGAGCAGCAGCTCCTTCCATCTGCAGAAGTCCTCAGTGCAGCTGTCAGACTCTGCCCTGTACTTC	CALSVTSGGNYKPTF	TGTGCTTTGAGTGTAACCTCAGGAGGAAACTACAAACCTACGTTT	GKGTSLVVHP	GGGAAAGGGACCAGCCTCGTGGTTCATCCAT	4678	5	clonotype2909	clonotype2909_consensus_2	1
ACACTGACAGCCTTTC-1	TRUE	ACACTGACAGCCTTTC-1_contig_2	TRUE	555	TRB	TRBV12-1		TRBJ2-2	TRBC2	TRUE	TRUE	DSGVVQSPRHIIKEKGGRSVLTCIPI	GATTCTGGGGTTGTCCAGTCTCCAAGACACATAATCAAAGAAAAGGGAGGAAGGTCCGTTCTGACGTGTATTCCCATC	SGHSN	TCTGGACATAGCAAT	VVWYQQTLGKELKFLIQ	GTGGTCTGGTACCAGCAGACTCTGGGGAAGGAATTAAAGTTCCTTATTCAG	HYEKVE	CATTATGAAAAGGTGGAG	RDKGFLPSRFSVQQFDDYHSEMNMSALELEDSAMYF	AGAGACAAAGGATTCCTACCCAGCAGATTCTCAGTCCAACAGTTTGATGACTATCACTCTGAAATGAACATGAGTGCCTTGGAACTGGAGGACTCTGCTATGTACTTC	CASSRPGGQLYF	TGTGCCAGCTCACGCCCGGGGGGGCAGCTCTACTTT	GEGSKLTVL	GGTGAAGGCTCAAAGCTGACAGTGCTGG	315	2	clonotype2909	clonotype2909_consensus_1	1
ACACTGAGTAGAAAGG-1	TRUE	ACACTGAGTAGAAAGG-1_contig_1	TRUE	522	TRB	TRBV5		TRBJ2-5	TRBC2	TRUE	TRUE	NTKITQSPRYLILGRANKSLECEQH	AACACTAAAATTACTCAGTCACCAAGATATCTAATCCTGGGAAGAGCAAATAAGTCTTTGGAATGTGAGCAACAT	LGHNA	CTGGGACATAATGCT	MYWYKQSAEKPPELMFL	ATGTACTGGTATAAACAGAGCGCTGAGAAGCCGCCAGAGCTCATGTTTCTC	YNLKQL	TACAATCTTAAACAGTTG	IRNETVPSRFIPECPDSSKLLLHISAVDPEDSAVYF	ATTCGAAATGAGACGGTGCCCAGTCGTTTTATACCTGAATGCCCAGACAGCTCCAAGCTACTTTTACATATATCTGCCGTGGATCCAGAAGACTCAGCTGTCTATTTT	CASSQDWGNQDTQYF	TGTGCCAGCAGCCAAGACTGGGGGAACCAAGACACCCAGTACTTT	GPGTRLLVL	GGGCCAGGCACTCGGCTCCTCGTGTTAG	10078	7	clonotype1619	clonotype1619_consensus_1	1
ACACTGAGTAGAAAGG-1	TRUE	ACACTGAGTAGAAAGG-1_contig_2	TRUE	527	TRA	TRAV6N-7		TRAJ4	TRAC	TRUE	TRUE	GDSVTQTEGQVALSEEDFLTIHCNYS	GGGGACTCAGTGACTCAGACGGAAGGTCAAGTGGCCCTCTCAGAAGAGGACTTTCTTACGATACACTGCAACTACTCA	ASGYPA	GCCTCAGGGTACCCAGCT	LFWYVQYPGEGPQFLFR	CTGTTCTGGTATGTGCAGTATCCCGGAGAAGGGCCACAGTTCCTCTTTAGA	ASRDKEK	GCCTCAAGGGACAAAGAGAAA	GSSRGFEATYNKEATSFHLQKASVQESDSAVYY	GGAAGCAGCAGAGGGTTTGAAGCCACATACAATAAAGAAGCCACCTCCTTCCACTTGCAGAAAGCCTCAGTGCAAGAGTCAGACTCGGCTGTGTACTAC	CALILSGSFNKLTF	TGCGCTCTGATCCTATCTGGTAGCTTCAATAAGTTGACCTTT	GAGTRLAVCP	GGAGCAGGGACCAGACTGGCTGTGTGCCCAT	3306	13	clonotype1619	clonotype1619_consensus_2	1
ACACTGAGTAGAAAGG-1	TRUE	ACACTGAGTAGAAAGG-1_contig_3	TRUE	548	TRA	TRAV6-2		TRAJ16	TRAC	TRUE	TRUE	GNSVTQMQGQVTLSEEEFLFINCTYS	GGAAATTCAGTGACCCAGATGCAAGGTCAAGTGACCCTTTCAGAAGAGGAGTTTCTATTTATAAACTGTACCTATTCA	TTGYPT	ACCACAGGGTACCCGACT	LFWYVQYPGEGPQLLLK	CTTTTCTGGTATGTCCAATATCCTGGAGAAGGTCCACAGCTCCTTTTGAAA	VTTANNK	GTCACAACAGCCAACAATAAG	GSSRGFEATYDKGTTSFHLQKASVQESDSAVYY	GGAAGCAGCAGAGGTTTTGAAGCTACATATGATAAAGGGACCACGTCCTTCCACTTGCAGAAAGCCTCAGTGCAGGAGTCAGACTCGGCTGTGTACTAC	CVLGEPSSGQKLVF	TGTGTTCTGGGTGAGCCTTCAAGTGGCCAGAAGCTGGTTTTT	GQGTILKVYL	GGTCAGGGGACCATATTAAAGGTGTACCTGC	4655	3	clonotype1619	clonotype1619_consensus_3	1
ACACTGAGTGCACGAA-1	TRUE	ACACTGAGTGCACGAA-1_contig_1	TRUE	699	TRA	TRAV9N-4		TRAJ33	TRAC	TRUE	TRUE	AQSVTQPDARVTVSEGASLQLRCKYS	GCTCAGTCAGTGACACAGCCCGATGCTCGCGTCACTGTCTCTGAAGGAGCCTCTCTGCAGCTGAGATGCAAGTATTCC	YSATPY	TACTCTGCGACACCTTAT	LFWYVQYPRQGLQMLLK	CTGTTCTGGTATGTCCAGTACCCGCGGCAGGGGCTGCAGATGCTCCTCAAG	YYSGDPVV	TACTATTCTGGAGACCCAGTGGTT	QGVNGFEAEFSKSDSSFHLRKASVHWSDSAVYF	CAAGGAGTGAACGGCTTCGAGGCTGAGTTCAGCAAGAGCGACTCTTCCTTCCACCTGCGGAAAGCCTCCGTGCACTGGAGCGACTCGGCTGTGTACTTC	CAVRDSNYQLIW	TGTGCTGTGAGGGATAGCAACTATCAGTTGATCTGG	GSGTKLIIKP	GGCTCTGGGACCAAGCTAATTATAAAGCCAG	5349	6	clonotype1089	clonotype1089_consensus_2	1
ACACTGAGTGCACGAA-1	TRUE	ACACTGAGTGCACGAA-1_contig_2	TRUE	522	TRB	TRBV13-3		TRBJ2-3	TRBC2	TRUE	TRUE	EAAVTQSPRSKVAVTGGKVTLSCHQT	GAGGCTGCAGTCACCCAAAGTCCAAGAAGCAAGGTGGCAGTAACAGGAGGAAAGGTGACATTGAGCTGTCACCAGACT	NNHDY	AATAACCATGACTAT	MYWYRQDTGHGLRLIHY	ATGTACTGGTATCGGCAGGACACGGGGCATGGGCTGAGGCTGATCCATTAC	SYVADS	TCATATGTCGCTGACAGC	TEKGDIPDGYKASRPSQENFSLILELASLSQTAVYF	ACGGAGAAAGGAGATATCCCTGATGGGTACAAGGCCTCCAGACCAAGCCAAGAGAATTTCTCTCTCATTCTGGAGTTGGCTTCCCTTTCTCAGACAGCTGTATATTTC	CASSDLASAETLYF	TGTGCCAGCAGTGATTTGGCTAGTGCAGAAACGCTGTATTTT	GSGTRLTVL	GGCTCAGGAACCAGACTGACTGTTCTCG	14194	9	clonotype1089	clonotype1089_consensus_1	1
ACACTGAGTTATGTGC-1	TRUE	ACACTGAGTTATGTGC-1_contig_1	TRUE	552	TRA	TRAV13-1		TRAJ32	TRAC	TRUE	TRUE	GQQVQQSPVSLVLQEGENAELQCNFS	GGACAGCAAGTGCAGCAGAGCCCCGTGTCCTTGGTTCTGCAGGAGGGGGAGAATGCAGAGCTGCAGTGTAACTTTTCC	TTLNS	ACAACTTTGAACAGT	MQWFYQRPGGRLVRLFY	ATGCAGTGGTTTTACCAACGTCCTGGGGGAAGACTCGTCAGACTGTTCTAT	NPSGT	AATCCTTCTGGGACA	KQSGRLTSTTVTKERRSSLHISSSQITDSGTYL	AAGCAGAGTGGGAGACTGACATCCACAACAGTCACTAAGGAACGTCGCAGCTCTTTGCACATTTCCTCCTCCCAGATCACAGACTCAGGCACTTATCTC	CAGDYGGSGNKLIF	TGTGCTGGGGATTATGGGGGCAGTGGCAACAAGCTCATCTTT	GTGTLLSVKP	GGAACTGGCACTCTGCTTTCTGTCAAGCCAA	6206	6	clonotype2950	clonotype2950_consensus_2	1
ACACTGAGTTATGTGC-1	TRUE	ACACTGAGTTATGTGC-1_contig_2	TRUE	564	TRB	TRBV12-2+TRBV13-2		TRBJ2-7	TRBC2	TRUE	TRUE	EAAVTQSPRNKVAVTGGKVTLSCNQT	GAGGCTGCAGTCACCCAAAGCCCAAGAAACAAGGTGGCAGTAACAGGAGGAAAGGTGACATTGAGCTGTAATCAGACT	NNHNN	AATAACCACAACAAC	MYWYRQDTGHGLRLIHY	ATGTACTGGTATCGGCAGGACACGGGGCATGGGCTGAGGCTGATCCATTAT	SYGAGS	TCATATGGTGCTGGCAGC	TEKGDIPDGYKASRPSQENFSLILELATPSQTSVYF	ACTGAGAAAGGAGATATCCCTGATGGATACAAGGCCTCCAGACCAAGCCAAGAGAACTTCTCCCTCATTCTGGAGTTGGCTACCCCCTCTCAGACATCAGTGTACTTC	CASGDAHRYEQYF	TGTGCCAGCGGTGATGCTCACAGATATGAACAGTACTTC	GPGTRLTVL	GGTCCCGGCACCAGGCTCACGGTTTTAG	1679	3	clonotype2950	clonotype2950_consensus_1	1
ACACTGATCGTTTATC-1	TRUE	ACACTGATCGTTTATC-1_contig_1	TRUE	573	TRB	TRBV12-2+TRBV13-2		TRBJ2-1	TRBC2	TRUE	TRUE	EAAVTQSPRNKVAVTGGKVTLSCNQT	GAGGCTGCAGTCACCCAAAGCCCAAGAAACAAGGTGGCAGTAACAGGAGGAAAGGTGACATTGAGCTGTAATCAGACT	NNHNN	AATAACCACAACAAC	MYWYRQDTGHGLRLIHY	ATGTACTGGTATCGGCAGGACACGGGGCATGGGCTGAGGCTGATCCATTAT	SYGAGS	TCATATGGTGCTGGCAGC	TEKGDIPDGYKASRPSQENFSLILELATPSQTSVYF	ACTGAGAAAGGAGATATCCCTGATGGATACAAGGCCTCCAGACCAAGCCAAGAGAACTTCTCCCTCATTCTGGAGTTGGCTACCCCCTCTCAGACATCAGTGTACTTC	CASGDAGGARHAEQFF	TGTGCCAGCGGTGATGCCGGGGGGGCGAGACATGCTGAGCAGTTCTTC	GPGTRLTVL	GGACCAGGGACACGACTCACCGTCCTAG	7143	8	clonotype3226	clonotype3226_consensus_1	1
ACACTGATCGTTTATC-1	TRUE	ACACTGATCGTTTATC-1_contig_2	TRUE	543	TRA	TRAV7-3		TRAJ21	TRAC	TRUE	TRUE	QQNVQQSPESLIVPEGARTSLNCTFS	CAGCAGAATGTGCAGCAGAGCCCAGAATCCCTCATTGTCCCAGAGGGAGCCAGGACCTCTCTCAACTGCACTTTCAGT	DSASQY	GACAGTGCTTCTCAGTAT	FWWYRQHSGKAPKALMS	TTCTGGTGGTACAGACAGCATTCTGGGAAAGCCCCCAAGGCACTGATGTCC	IFSNGE	ATCTTCTCCAATGGTGAA	KEEGRFTIHLNKASLHFSLHIRDSQPSDSALYL	AAAGAAGAAGGGAGATTCACAATTCACCTCAATAAAGCCAGTCTGCATTTCTCCCTGCACATCAGAGACTCCCAGCCCAGTGACTCTGCTCTCTATCTC	CAVMPNYNVLYF	TGTGCAGTGATGCCTAATTACAACGTGCTTTACTTC	GSGTKLTVEP	GGATCTGGCACCAAACTCACTGTAGAGCCAA	1652	3	clonotype3226	clonotype3226_consensus_2	1
ACAGCCGAGGAGTTGC-1	TRUE	ACAGCCGAGGAGTTGC-1_contig_1	TRUE	528	TRB	TRBV17		TRBJ1-1	TRBC1	TRUE	TRUE	DTTVKQNPRYKLARVGKPVNLICSQT	GATACTACGGTTAAGCAGAACCCAAGATACAAGCTTGCAAGAGTTGGAAAACCAGTGAATTTGATCTGTTCTCAGACT	MNHDT	ATGAATCATGATACC	MYWYQKKPNQAPKLLLF	ATGTACTGGTACCAAAAGAAGCCAAACCAAGCACCAAAGCTTCTTCTTTTC	YYDKIL	TACTATGATAAGATTTTG	NREADTFEKFQSSRPNNSFCSLYIGSAGLEYSAMYL	AACAGGGAAGCTGACACTTTTGAGAAGTTCCAATCCAGTCGGCCTAACAATTCTTTCTGCTCTCTCTACATTGGCTCTGCAGGCCTAGAGTATTCTGCCATGTACCTC	CASSRNTGFATEVFF	TGTGCTAGCAGTAGAAATACAGGGTTCGCCACAGAAGTCTTCTTT	GKGTRLTVV	GGTAAAGGAACCAGACTCACAGTTGTAG	16989	13	clonotype193	clonotype193_consensus_1	1
ACAGCCGAGGAGTTGC-1	TRUE	ACAGCCGAGGAGTTGC-1_contig_2	TRUE	549	TRB	TRBV16		TRBJ1-1	TRBC1	TRUE	TRUE	NAGVIQTPRHKVTGKGQEATLWCEPI	AATGCTGGTGTCATCCAAACACCTAGGCACAAGGTGACAGGGAAGGGACAAGAAGCAACTCTGTGGTGTGAGCCAATT	SGHSA	TCAGGACATAGTGCT	VFWYRQTIVQGLEFLTY	GTTTTCTGGTACAGACAGACCATTGTGCAGGGCCTGGAGTTCCTGACTTAC	FRNQAP	TTTCGAAATCAAGCTCCT	IDDSGMPKERFSAQMPNQSHSTLKIQSTQPQDSAVYL	ATAGATGATTCAGGGATGCCCAAGGAACGATTCTCAGCTCAGATGCCCAATCAGTCGCACTCAACTCTGAAGATCCAGAGCACGCAACCCCAGGACTCAGCGGTGTATCTT	CASSTSGQHTEVFF	TGTGCAAGCAGCACCTCGGGACAACACACAGAAGTCTTCTTT	GKGTRLTVV	GGTAAAGGAACCAGACTCACAGTTGTAG	5214	8	clonotype193	clonotype193_consensus_2	1
ACAGCCGAGGAGTTGC-1	TRUE	ACAGCCGAGGAGTTGC-1_contig_3	TRUE	614	TRA	TRAV6N-7		TRAJ32	TRAC	TRUE	TRUE	GDSVTQTEGQVALSEEDFLTIHCNYS	GGGGACTCAGTGACTCAGACGGAAGGTCAAGTGGCCCTCTCAGAAGAGGACTTTCTTACGATACACTGCAACTACTCA	ASGYPA	GCCTCAGGGTACCCAGCT	LFWYVQYPGEGPQFLFR	CTGTTCTGGTATGTGCAGTATCCCGGAGAAGGGCCACAGTTCCTCTTTAGA	ASRDKEK	GCCTCAAGGGACAAAGAGAAA	GSSRGFEATYNKEATSFHLQKASVQESDSAVYY	GGAAGCAGCAGAGGGTTTGAAGCCACATACAATAAAGAAGCCACCTCCTTCCACTTGCAGAAAGCCTCAGTGCAAGAGTCAGACTCGGCTGTGTACTAC	CALTPNYGGSGNKLIF	TGCGCTCTGACCCCGAATTATGGGGGCAGTGGCAACAAGCTCATCTTT	GTGTLLSVKP	GGAACTGGCACTCTGCTTTCTGTCAAGCCAA	1680	2	clonotype193	clonotype193_consensus_3	1
ACAGCCGCAGCTCGAC-1	TRUE	ACAGCCGCAGCTCGAC-1_contig_1	TRUE	511	TRB	TRBV13-1	TRBD1	TRBJ2-3	TRBC2	TRUE	TRUE	EAAVTQSPRNKVTVTGGNVTLSCRQT	GAGGCTGCAGTCACCCAAAGCCCTAGAAACAAGGTGACAGTAACAGGAGGAAACGTGACATTGAGCTGTCGCCAGACT	NSHNY	AATAGCCACAACTAC	MYWYRQDTGHGLRLIHY	ATGTACTGGTATCGGCAGGACACTGGGCATGGGCTGAGGCTGATCCATTAC	SYGAGN	TCATATGGTGCTGGCAAC	LQIGDVPDGYKATRTTQEDFFLLLELASPSQTSLYF	CTTCAAATAGGAGATGTCCCTGATGGGTACAAGGCCACCAGAACAACGCAAGAAGACTTCTTCCTCCTGCTGGAATTGGCTTCTCCCTCTCAGACATCTTTGTACTTC	CASSGGLGAETLYF	TGTGCCAGCAGTGGGGGACTGGGGGCAGAAACGCTGTATTTT	GSGTRLTVL	GGCTCAGGAACCAGACTGACTGTTCTCG	18313	14	clonotype118	clonotype118_consensus_1	1
ACAGCCGCAGCTCGAC-1	TRUE	ACAGCCGCAGCTCGAC-1_contig_2	TRUE	524	TRA	TRAV6D-4		TRAJ48	TRAC	TRUE	TRUE	GDSVTQKQGQVTLSEDDFLFINCTYS	GGAGATTCAGTGACCCAGAAACAAGGTCAAGTGACCCTTTCAGAAGATGACTTCCTATTTATAAATTGCACTTATTCT	TTTYPT	ACCACAACGTACCCAACT	LFWYVQYPGQGPQLLLK	CTTTTCTGGTATGTCCAATATCCTGGACAAGGTCCACAGCTCCTTCTGAAA	VTTANNK	GTCACAACTGCCAACAACAAG	GISRGFEATYDKGTTSFHLQKASVQESDSAVYF	GGAATCAGCAGAGGCTTTGAAGCTACATATGACAAAGGGACCACCTCCTTCCACTTACAGAAAGCCTCAGTGCAGGAGTCAGACTCAGCCGTGTACTTC	CALDENYGNEKITF	TGTGCTCTGGATGAAAACTATGGAAATGAGAAAATAACTTTT	GAGTKLTIKP	GGGGCTGGAACCAAACTCACCATTAAACCCA	10589	8	clonotype118	clonotype118_consensus_2	1
ACAGCTAAGGCAGTCA-1	TRUE	ACAGCTAAGGCAGTCA-1_contig_1	TRUE	528	TRB	TRBV5		TRBJ1-6	TRBC1	TRUE	TRUE	NTKITQSPRYLILGRANKSLECEQH	AACACTAAAATTACTCAGTCACCAAGATATCTAATCCTGGGAAGAGCAAATAAGTCTTTGGAATGTGAGCAACAT	LGHNA	CTGGGACATAATGCT	MYWYKQSAEKPPELMFL	ATGTACTGGTATAAACAGAGCGCTGAGAAGCCGCCAGAGCTCATGTTTCTC	YNLKQL	TACAATCTTAAACAGTTG	IRNETVPSRFIPECPDSSKLLLHISAVDPEDSAVYF	ATTCGAAATGAGACGGTGCCCAGTCGTTTTATACCTGAATGCCCAGACAGCTCCAAGCTACTTTTACATATATCTGCCGTGGATCCAGAAGACTCAGCTGTCTATTTT	CASSQEAGQSYNSPLYF	TGTGCCAGCAGCCAAGAGGCCGGACAATCCTATAATTCGCCCCTCTACTTT	AAGTRLTVT	GCGGCAGGCACCCGGCTCACTGTGACAG	16678	14	clonotype15	clonotype15_consensus_1	1
ACAGCTAAGGCAGTCA-1	TRUE	ACAGCTAAGGCAGTCA-1_contig_2	TRUE	538	TRA	TRAV10D		TRAJ23	TRAC	TRUE	TRUE	GEKVEQHESTLSVREGDSAVINCTYT	GGAGAGAAGGTCGAGCAACACGAGTCTACACTGAGTGTTCGAGAGGGAGACAGCGCTGTCATCAACTGCACTTACACA	DTASSY	GATACTGCTTCATCATAC	FPWYKQEAGKGLHFVID	TTCCCTTGGTACAAGCAAGAAGCTGGAAAGGGTCTCCACTTTGTGATAGAC	IRSNVDR	ATTCGTTCAAATGTGGACAGA	KQSQRLIVLLDKKAKRFSLHITATQPEDSAIYF	AAACAGAGCCAAAGACTTATAGTTTTGTTGGATAAGAAAGCCAAACGATTCTCCCTGCACATCACAGCCACACAGCCTGAAGATTCAGCCATCTACTTC	CAAADRGKLIF	TGTGCAGCAGCGGACAGGGGGAAGCTTATCTTT	GQGTKLSIKP	GGACAGGGAACCAAGTTATCTATCAAGCCCA	1679	2	clonotype15	clonotype15_consensus_2	1
ACAGCTACAAGGTTCT-1	TRUE	ACAGCTACAAGGTTCT-1_contig_1	TRUE	541	TRB	TRBV10	TRBD1	TRBJ2-5	TRBC2	TRUE	TRUE	ETAVFQTPNYHVTQVGNEVSFNCKQT	GAGACGGCTGTTTTCCAGACTCCAAACTATCATGTCACACAGGTGGGAAATGAAGTGTCTTTCAATTGTAAGCAAACT	LGHDT	CTGGGCCACGATACT	MYWYKQDSKKLLKIMFS	ATGTATTGGTACAAGCAAGACTCTAAGAAATTGCTGAAGATTATGTTTAGC	YNNKQL	TACAATAATAAGCAACTC	IVNETVPRRFSPQSSDKAHLNLRIKSVEPEDSAVYL	ATTGTAAACGAAACAGTTCCAAGGCGCTTCTCACCTCAGTCTTCAGATAAAGCTCATTTGAATCTTCGAATCAAGTCTGTAGAGCCGGAGGACTCTGCTGTGTATCTC	CASRDWGQDTQYF	TGTGCCAGCAGAGACTGGGGGCAAGACACCCAGTACTTT	GPGTRLLVL	GGGCCAGGCACTCGGCTCCTCGTGTTAG	14734	12	clonotype981	clonotype981_consensus_1	1
ACAGCTACACAACTGT-1	TRUE	ACAGCTACACAACTGT-1_contig_1	TRUE	552	TRB	TRBV16		TRBJ2-1	TRBC2	TRUE	TRUE	NAGVIQTPRHKVTGKGQEATLWCEPI	AATGCTGGTGTCATCCAAACACCTAGGCACAAGGTGACAGGGAAGGGACAAGAAGCAACTCTGTGGTGTGAGCCAATT	SGHSA	TCAGGACATAGTGCT	VFWYRQTIVQGLEFLTY	GTTTTCTGGTACAGACAGACCATTGTGCAGGGCCTGGAGTTCCTGACTTAC	FRNQAP	TTTCGAAATCAAGCTCCT	IDDSGMPKERFSAQMPNQSHSTLKIQSTQPQDSAVYL	ATAGATGATTCAGGGATGCCCAAGGAACGATTCTCAGCTCAGATGCCCAATCAGTCGCACTCAACTCTGAAGATCCAGAGCACGCAACCCCAGGACTCAGCGGTGTATCTT	CASSLWGGGIAEQFF	TGTGCAAGCAGCTTATGGGGGGGCGGGATTGCTGAGCAGTTCTTC	GPGTRLTVL	GGACCAGGGACACGACTCACCGTCCTAG	42826	42	clonotype6	clonotype6_consensus_1	1
ACAGCTACACAACTGT-1	TRUE	ACAGCTACACAACTGT-1_contig_2	TRUE	548	TRA	TRAV9-1		TRAJ22	TRAC	TRUE	TRUE	TQTVSQSDAHVTVFEGDSVELRCNYS	ACACAGACAGTTTCCCAGTCTGATGCCCATGTCACTGTCTTCGAAGGAGACTCGGTGGAGCTGAGATGCAACTATTCC	YGGSIY	TATGGTGGATCCATTTAC	LSWYIQHHGRGLQFLLK	CTCTCCTGGTACATCCAGCACCATGGCCGTGGCCTCCAGTTTCTCCTCAAG	YYSGNPVV	TACTATTCGGGAAACCCAGTGGTT	QGVNGFEAEFSKSDSSFHLRKASVHWSDSAVYF	CAAGGAGTGAACGGCTTCGAGGCTGAGTTCAGCAAGAGCGACTCTTCCTTCCACCTGCGGAAAGCCTCCGTGCACTGGAGCGACTCGGCTGTGTACTTC	CAVTPASSGSWQLIF	TGTGCTGTGACCCCTGCATCTTCTGGCAGCTGGCAACTCATCTTT	GSGTQLTVMP	GGATCTGGAACCCAACTGACAGTTATGCCTG	6012	11	clonotype6	clonotype6_consensus_2	1
ACAGCTACAGCTGTTA-1	TRUE	ACAGCTACAGCTGTTA-1_contig_1	TRUE	516	TRB	TRBV5		TRBJ1-1	TRBC1	TRUE	TRUE	NTKITQSPRYLILGRANKSLECEQH	AACACTAAAATTACTCAGTCACCAAGATATCTAATCCTGGGAAGAGCAAATAAGTCTTTGGAATGTGAGCAACAT	LGHNA	CTGGGACATAATGCT	MYWYKQSAEKPPELMFL	ATGTACTGGTATAAACAGAGCGCTGAGAAGCCGCCAGAGCTCATGTTTCTC	YNLKQL	TACAATCTTAAACAGTTG	IRNETVPSRFIPECPDSSKLLLHISAVDPEDSAVYF	ATTCGAAATGAGACGGTGCCCAGTCGTTTTATACCTGAATGCCCAGACAGCTCCAAGCTACTTTTACATATATCTGCCGTGGATCCAGAAGACTCAGCTGTCTATTTT	CASSPAQHTEVFF	TGTGCCAGCAGCCCCGCGCAACACACAGAAGTCTTCTTT	GKGTRLTVV	GGTAAAGGAACCAGACTCACAGTTGTAG	12276	9	clonotype607	clonotype607_consensus_1	1
ACAGCTACAGTGACAG-1	TRUE	ACAGCTACAGTGACAG-1_contig_1	TRUE	563	TRA	TRAV6D-6		TRAJ22	TRAC	TRUE	TRUE	GDSVTQTEGQVTVSESKSLIINCTYS	GGAGATTCCGTGACTCAAACAGAAGGCCAAGTGACCGTCTCAGAAAGCAAGTCCCTGATAATAAATTGCACGTATTCA	ATSIAYPN	GCCACAAGCATAGCTTACCCTAAT	LFWYVRYPGEGLQLLLK	CTTTTCTGGTATGTTCGATATCCTGGAGAAGGTCTACAACTCCTCCTGAAA	VITAGQK	GTCATTACGGCTGGCCAGAAG	GSSRGFEATYNKETTSFHLQKASVQESDSAVYY	GGAAGCAGCAGAGGGTTTGAAGCCACATACAATAAAGAAACCACCTCCTTCCACTTGCAGAAAGCCTCAGTGCAAGAGTCAGACTCGGCTGTGTACTAC	CALSASSGSWQLIF	TGTGCTCTGAGTGCCTCTTCTGGCAGCTGGCAACTCATCTTT	GSGTQLTVMP	GGATCTGGAACCCAACTGACAGTTATGCCTG	3120	3	clonotype1679	clonotype1679_consensus_2	1
ACAGCTACAGTGACAG-1	TRUE	ACAGCTACAGTGACAG-1_contig_2	TRUE	709	TRB	TRBV19		TRBJ1-1	TRBC1	TRUE	TRUE	GGIITQTPKFLIGQEGQKLTLKCQQN	GGTGGCATCATTACTCAGACACCCAAATTCCTGATTGGTCAGGAAGGGCAAAAACTGACCTTGAAATGTCAACAGAAT	FNHDT	TTCAATCATGATACA	MYWYRQDSGKGLRLIYY	ATGTACTGGTACCGACAGGATTCAGGGAAAGGATTGAGACTGATCTACTAT	SITEND	TCAATAACTGAAAACGAT	LQKGDLSEGYDASREKKSSFSLTVTSAQKNEMAVFL	CTTCAAAAAGGCGATCTATCTGAAGGCTATGATGCGTCTCGAGAGAAGAAGTCATCTTTTTCTCTCACTGTGACATCTGCCCAGAAGAACGAGATGGCCGTTTTTCTC	CASSKGAEVFF	TGTGCCAGCAGCAAGGGGGCAGAAGTCTTCTTT	GKGTRLTVV	GGTAAAGGAACCAGACTCACAGTTGTAG	6284	10	clonotype1679	clonotype1679_consensus_1	1
ACAGCTAGTATATGAG-1	TRUE	ACAGCTAGTATATGAG-1_contig_1	TRUE	515	TRB	TRBV13-1		TRBJ2-7	TRBC2	TRUE	TRUE	EAAVTQSPRNKVTVTGGNVTLSCRQT	GAGGCTGCAGTCACCCAAAGCCCTAGAAACAAGGTGACAGTAACAGGAGGAAACGTGACATTGAGCTGTCGCCAGACT	NSHNY	AATAGCCACAACTAC	MYWYRQDTGHGLRLIHY	ATGTACTGGTATCGGCAGGACACTGGGCATGGGCTGAGGCTGATCCATTAC	SYGAGN	TCATATGGTGCTGGCAAC	LQIGDVPDGYKATRTTQEDFFLLLELASPSQTSLYF	CTTCAAATAGGAGATGTCCCTGATGGGTACAAGGCCACCAGAACAACGCAAGAAGACTTCTTCCTCCTGCTGGAATTGGCTTCTCCCTCTCAGACATCTTTGTACTTC	CASSTGGGYEQYF	TGTGCCAGCAGTACCGGGGGGGGTTATGAACAGTACTTC	GPGTRLTVL	GGTCCCGGCACCAGGCTCACGGTTTTAG	8958	8	clonotype435	clonotype435_consensus_1	1
ACATACGGTAATAGCA-1	TRUE	ACATACGGTAATAGCA-1_contig_1	TRUE	574	TRB	TRBV1		TRBJ2-1	TRBC2	TRUE	TRUE	VTLLEQNPRWRLVPRGQAVNLRCILK	GTGACTTTGCTGGAGCAAAACCCAAGGTGGCGTCTGGTACCACGTGGTCAAGCTGTGAACCTACGCTGCATCTTGAAG	NSQYPW	AATTCCCAGTATCCCTGG	MSWYQQDLQKQLQWLFT	ATGAGCTGGTATCAGCAGGATCTCCAAAAGCAACTACAGTGGCTGTTCACT	LRSPGD	CTGCGGAGTCCTGGGGAC	KEVKSLPGADYLATRVTDTELRLQVANMSQGRTLY	AAAGAGGTCAAATCTCTTCCCGGTGCTGATTACCTGGCCACACGGGTCACTGATACGGAGCTGAGGCTGCAAGTGGCCAACATGAGCCAGGGCAGAACCTTGTAC	CTCSADPRQGGAEQFF	TGCACCTGCAGTGCAGATCCACGACAGGGTGGTGCTGAGCAGTTCTTC	GPGTRLTVL	GGACCAGGGACACGACTCACCGTCCTAG	13754	13	clonotype2812	clonotype2812_consensus_1	1
ACATACGGTAATAGCA-1	TRUE	ACATACGGTAATAGCA-1_contig_2	TRUE	610	TRA	TRAV14N-2		TRAJ32	TRAC	TRUE	TRUE	QQQVRQSPQSLTVWEGETTILNCSYE	CAGCAGCAGGTGAGACAAAGTCCCCAATCTCTGACAGTCTGGGAAGGAGAGACCACAATTCTGAACTGCAGTTATGAG	DSTFDY	GACAGCACTTTTGACTAC	FPWYRQFPGKSPALLIA	TTCCCATGGTACCGGCAGTTCCCTGGGAAAAGCCCTGCACTCCTGATAGCC	ISLVSNK	ATAAGTTTGGTGTCCAATAAA	KEDGRFTIFFNKREKKLSLHITDSQPGDSATYF	AAGGAAGATGGACGATTCACAATCTTCTTCAATAAAAGGGAGAAAAAGCTCTCCTTGCACATCACAGACTCTCAGCCTGGAGACTCAGCCACCTACTTC	CAGMNYGGSGNKLIF	TGTGCAGGCATGAATTATGGGGGCAGTGGCAACAAGCTCATCTTT	GTGTLLSVKP	GGAACTGGCACTCTGCTTTCTGTCAAGCCAA	3608	4	clonotype2812	clonotype2812_consensus_2	1
ACATACGTCCGTAGTA-1	TRUE	ACATACGTCCGTAGTA-1_contig_1	TRUE	527	TRB	TRBV13-1	TRBD2	TRBJ2-1	TRBC2	TRUE	TRUE	EAAVTQSPRNKVTVTGGNVTLSCRQT	GAGGCTGCAGTCACCCAAAGCCCTAGAAACAAGGTGACAGTAACAGGAGGAAACGTGACATTGAGCTGTCGCCAGACT	NSHNY	AATAGCCACAACTAC	MYWYRQDTGHGLRLIHY	ATGTACTGGTATCGGCAGGACACTGGGCATGGGCTGAGGCTGATCCATTAC	SYGAGN	TCATATGGTGCTGGCAAC	LQIGDVPDGYKATRTTQEDFFLLLELASPSQTSLYF	CTTCAAATAGGAGATGTCCCTGATGGGTACAAGGCCACCAGAACAACGCAAGAAGACTTCTTCCTCCTGCTGGAATTGGCTTCTCCCTCTCAGACATCTTTGTACTTC	CASSDALGGRNYAEQFF	TGTGCCAGCAGTGATGCACTCGGGGGGCGCAACTATGCTGAGCAGTTCTTC	GPGTRLTVL	GGACCAGGGACACGACTCACCGTCCTAG	5249	5	clonotype1870	clonotype1870_consensus_1	1
ACATACGTCTTGTTTG-1	TRUE	ACATACGTCTTGTTTG-1_contig_1	TRUE	538	TRA	TRAV8D-1		TRAJ13	TRAC	TRUE	TRUE	SQLAEENPWALSVHEGESVTVNCSYK	AGTCAACTAGCAGAAGAGAATCCGTGGGCCCTGAGCGTCCACGAGGGTGAAAGTGTCACGGTGAATTGTAGTTACAAG	TSITA	ACATCCATAACTGCC	LQWYRQKSGEGPAQLIL	CTACAGTGGTACAGACAGAAGTCAGGCGAAGGCCCTGCCCAGCTAATCTTA	IRSNERE	ATACGTTCAAATGAGAGAGAG	KRNGRLRATLDTSSQSSSLSITATRCEDTAVYF	AAGCGCAATGGAAGACTCAGAGCCACCCTTGACACCTCCAGCCAGAGCAGCTCCTTGTCCATCACTGCTACTCGGTGTGAAGACACCGCTGTGTACTTC	CALNSGTYQRF	TGTGCCCTAAATTCTGGGACTTACCAGAGGTTT	GTGTKLQVVP	GGAACTGGGACAAAACTCCAAGTCGTTCCAA	2546	5	clonotype3274	clonotype3274_consensus_2	1
ACATACGTCTTGTTTG-1	TRUE	ACATACGTCTTGTTTG-1_contig_2	TRUE	569	TRB	TRBV12-2+TRBV13-2	TRBD2	TRBJ2-3	TRBC2	TRUE	TRUE	EAAVTQSPRNKVAVTGGKVTLSCNQT	GAGGCTGCAGTCACCCAAAGCCCAAGAAACAAGGTGGCAGTAACAGGAGGAAAGGTGACATTGAGCTGTAATCAGACT	NNHNN	AATAACCACAACAAC	MYWYRQDTGHGLRLIHY	ATGTACTGGTATCGGCAGGACACGGGGCATGGGCTGAGGCTGATCCATTAT	SYGAGS	TCATATGGTGCTGGCAGC	TEKGDIPDGYKASRPSQENFSLILELATPSQTSVYF	ACTGAGAAAGGAGATATCCCTGATGGATACAAGGCCTCCAGACCAAGCCAAGAGAACTTCTCCCTCATTCTGGAGTTGGCTACCCCCTCTCAGACATCAGTGTACTTC	CASGDGLGGASAETLYF	TGTGCCAGCGGTGATGGACTGGGGGGGGCTAGTGCAGAAACGCTGTATTTT	GSGTRLTVL	GGCTCAGGAACCAGACTGACTGTTCTCG	1847	3	clonotype3274	clonotype3274_consensus_1	1
ACATCAGAGGGTTCCC-1	TRUE	ACATCAGAGGGTTCCC-1_contig_1	TRUE	583	TRB	TRBV12-2+TRBV13-2	TRBD1	TRBJ2-2	TRBC2	TRUE	TRUE	EAAVTQSPRNKVAVTGGKVTLSCNQT	GAGGCTGCAGTCACCCAAAGCCCAAGAAACAAGGTGGCAGTAACAGGAGGAAAGGTGACATTGAGCTGTAATCAGACT	NNHNN	AATAACCACAACAAC	MYWYRQDTGHGLRLIHY	ATGTACTGGTATCGGCAGGACACGGGGCATGGGCTGAGGCTGATCCATTAT	SYGAGS	TCATATGGTGCTGGCAGC	TEKGDIPDGYKASRPSQENFSLILELATPSQTSVYF	ACTGAGAAAGGAGATATCCCTGATGGATACAAGGCCTCCAGACCAAGCCAAGAGAACTTCTCCCTCATTCTGGAGTTGGCTACCCCCTCTCAGACATCAGTGTACTTC	CASGGGQGDTGQLYF	TGTGCCAGCGGGGGGGGACAGGGGGACACCGGGCAGCTCTACTTT	GEGSKLTVL	GGTGAAGGCTCAAAGCTGACAGTGCTGG	12942	11	clonotype3163	clonotype3163_consensus_1	1
ACATCAGAGGGTTCCC-1	TRUE	ACATCAGAGGGTTCCC-1_contig_2	TRUE	696	TRA	TRAV9-4		TRAJ9	TRAC	TRUE	TRUE	AQSVTQPDARVTVSEGASLQLRCKYS	GCTCAGTCAGTGACACAGCCCGATGCTCGCGTCACTGTCTCTGAAGGAGCCTCTCTGCAGCTGAGATGCAAGTATTCC	YSGTPY	TACTCTGGGACGCCTTAT	LFWYVQYPRQGLQLLLK	CTGTTCTGGTATGTCCAGTACCCGCGGCAGGGGCTGCAGCTGCTCCTCAAG	YYSGDPVV	TACTATTCCGGAGACCCAGTGGTT	QGVNGFEAEFSKSNSSFHLRKASVHWSDSAVYF	CAAGGAGTGAATGGCTTTGAGGCTGAGTTCAGCAAGAGTAACTCTTCCTTCCACCTGCGGAAAGCCTCCGTGCACTGGAGCGACTCGGCTGTGTACTTC	CALSSNMGYKLTF	TGTGCTCTGAGCTCGAACATGGGCTACAAACTTACCTTC	GTGTSLLVDP	GGGACAGGAACAAGCCTGTTGGTTGATCCAA	4118	10	clonotype3163	clonotype3163_consensus_2	1
ACATCAGAGTACCGGA-1	TRUE	ACATCAGAGTACCGGA-1_contig_1	TRUE	605	TRA	TRAV5-4		TRAJ49	TRAC	TRUE	TRUE	GEQVEQLPSILRVQEGSSASINCSYE	GGCGAGCAGGTGGAGCAGCTTCCTTCCATCCTGAGAGTCCAGGAGGGATCCAGTGCCAGCATCAACTGCAGTTATGAA	DSASNY	GACAGTGCCTCCAACTAC	FPWYKQEPGENPKLIID	TTCCCTTGGTATAAGCAAGAACCTGGAGAGAATCCTAAGCTCATCATTGAC	IRSNMER	ATTCGTTCAAATATGGAAAGA	KQTQGLIVLLDKKAKRFSLHITDTQPGDSAMYF	AAGCAGACCCAAGGACTCATCGTTTTACTGGATAAGAAAGCCAAACGCTTCTCCCTGCACATCACAGACACCCAGCCTGGAGACTCAGCCATGTACTTC	CAASRGYQNFYF	TGTGCTGCAAGTAGGGGTTACCAGAACTTCTATTTT	GKGTSLTVIP	GGGAAAGGAACAAGTTTGACTGTCATTCCAA	4266	5	clonotype1612	clonotype1612_consensus_2	1
ACATCAGAGTACCGGA-1	TRUE	ACATCAGAGTACCGGA-1_contig_2	TRUE	634	TRB	TRBV1		TRBJ1-1	TRBC1	TRUE	TRUE	VTLLEQNPRWRLVPRGQAVNLRCILK	GTGACTTTGCTGGAGCAAAACCCAAGGTGGCGTCTGGTACCACGTGGTCAAGCTGTGAACCTACGCTGCATCTTGAAG	NSQYPW	AATTCCCAGTATCCCTGG	MSWYQQDLQKQLQWLFT	ATGAGCTGGTATCAGCAGGATCTCCAAAAGCAACTACAGTGGCTGTTCACT	LRSPGD	CTGCGGAGTCCTGGGGAC	KEVKSLPGADYLATRVTDTELRLQVANMSQGRTLY	AAAGAGGTCAAATCTCTTCCCGGTGCTGATTACCTGGCCACACGGGTCACTGATACGGAGCTGAGGCTGCAAGTGGCCAACATGAGCCAGGGCAGAACCTTGTAC	CTCSAMGAEVFF	TGCACCTGCAGTGCAATGGGGGCAGAAGTCTTCTTT	GKGTRLTVV	GGTAAAGGAACCAGACTCACAGTTGTAG	24932	22	clonotype1612	clonotype1612_consensus_1	1
ACATCAGCAAATACAG-1	TRUE	ACATCAGCAAATACAG-1_contig_1	TRUE	515	TRA	TRAV6N-5		TRAJ12	TRAC	TRUE	TRUE	DSVTQTEGPVTLSEGTSLTVNCSYET	GACTCGGTGACTCAGACAGAAGGTCCAGTGACATTGTCTGAAGGAACTTCTCTGACTGTGAACTGTTCCTATGAAACC	KQYPTL	AAACAGTACCCAACCCTG	FWYVQYPGEGPQLLFKV	TTCTGGTATGTGCAGTATCCCGGAGAAGGTCCACAGCTCCTCTTTAAAGTC	PKANEKG	CCAAAGGCCAACGAGAAGGGA	SSRGFEATYNKEATSFHLQKASVQESDSAVYY	AGCAGCAGAGGGTTTGAAGCCACATACAATAAAGAAGCCACCTCCTTCCACTTGCAGAAAGCCTCAGTGCAAGAGTCAGACTCGGCTGTGTACTAC	CASRTGGYKVVF	TGTGCTTCCCGGACTGGAGGCTATAAAGTGGTCTTT	GSGTRLLVSP	GGAAGTGGGACTCGATTGCTGGTAAGCCCTG	1214	3	clonotype2851	clonotype2851_consensus_2	1
ACATCAGCAAATACAG-1	TRUE	ACATCAGCAAATACAG-1_contig_2	TRUE	548	TRB	TRBV13-2		TRBJ2-7	TRBC2	TRUE	TRUE	EAAVTQSPRNKVAVTGGKVTLSCNQT	GAGGCTGCAGTCACCCAAAGCCCAAGAAACAAGGTGGCAGTAACAGGAGGAAAGGTGACATTGAGCTGTAATCAGACT	NNHNN	AATAACCACAACAAC	MYWYRQDTGHGLRLIHY	ATGTACTGGTATCGGCAGGACACGGGGCATGGGCTGAGGCTGATCCATTAT	SYGAGS	TCATATGGTGCTGGCAGC	TEKGDIPDGYKASRPSQENFSLILELATPSQTSVYF	ACTGAGAAAGGAGATATCCCTGATGGATACAAGGCCTCCAGACCAAGCCAAGAGAACTTCTCCCTCATTCTGGAGTTGGCTACCCCCTCTCAGACATCAGTGTACTTC	CASGVRDWAYEQYF	TGTGCCAGCGGTGTCCGGGACTGGGCATATGAACAGTACTTC	GPGTRLTVL	GGTCCCGGCACCAGGCTCACGGTTTTAG	2851	7	clonotype2851	clonotype2851_consensus_1	1
ACATCAGCACGGCGTT-1	TRUE	ACATCAGCACGGCGTT-1_contig_1	TRUE	572	TRB	TRBV12-2+TRBV13-2		TRBJ1-3	TRBC1	TRUE	TRUE	EAAVTQSPRNKVAVTGGKVTLSCNQT	GAGGCTGCAGTCACCCAAAGCCCAAGAAACAAGGTGGCAGTAACAGGAGGAAAGGTGACATTGAGCTGTAATCAGACT	NNHNN	AATAACCACAACAAC	MYWYRQDTGHGLRLIHY	ATGTACTGGTATCGGCAGGACACGGGGCATGGGCTGAGGCTGATCCATTAT	SYGAGS	TCATATGGTGCTGGCAGC	TEKGDIPDGYKASRPSQENFSLILELATPSQTSVYF	ACTGAGAAAGGAGATATCCCTGATGGATACAAGGCCTCCAGACCAAGCCAAGAGAACTTCTCCCTCATTCTGGAGTTGGCTACCCCCTCTCAGACATCAGTGTACTTC	CASGETISGNTLYF	TGTGCCAGCGGGGAGACAATTTCTGGAAATACGCTCTATTTT	GEGSRLIVV	GGAGAAGGAAGCCGGCTCATTGTTGTAG	18904	19	clonotype3105	clonotype3105_consensus_1	1
ACATCAGCACGGCGTT-1	TRUE	ACATCAGCACGGCGTT-1_contig_2	TRUE	584	TRA	TRAV15-2-DV6-2		TRAJ4	TRAC	TRUE	TRUE	AQRVTQVQSTGSSQWGEEVTLDCSY	GCCCAGAGAGTGACTCAGGTCCAGTCAACAGGCAGCAGTCAGTGGGGAGAAGAAGTCACCCTGGACTGTTCATAT	ETSEYSY	GAGACAAGTGAATACTCCTAC	LILWYRQLFSGEMVFLI	CTTATTCTTTGGTACAGGCAGCTTTTTAGTGGAGAGATGGTTTTCCTTATT	YQPSFDTQ	TACCAACCTTCTTTTGATACTCAG	NQRSGRYSVVFQKSFKSISLVISASQPEDSGTYF	AACCAAAGGAGCGGCCGCTACTCTGTAGTCTTCCAGAAATCATTCAAGTCCATCAGCCTTGTCATTTCAGCCTCACAGCCAGAGGATTCAGGGACGTACTTC	CALSKLIRSGSFNKLTF	TGCGCTCTCTCGAAACTGATCAGATCTGGTAGCTTCAATAAGTTGACCTTT	GAGTRLAVCP	GGAGCAGGGACCAGACTGGCTGTGTGCCCAT	8327	11	clonotype3105	clonotype3105_consensus_2	1
ACATCAGGTCAACTGT-1	TRUE	ACATCAGGTCAACTGT-1_contig_1	TRUE	540	TRA	TRAV6-1		TRAJ45	TRAC	TRUE	TRUE	GDSVTQMQGQVTLSEDDFLFINCTYS	GGAGACTCAGTAACCCAGATGCAAGGTCAAGTGACCCTCTCAGAAGACGACTTCCTATTTATAAACTGTACTTATTCA	TTWYPT	ACCACATGGTACCCGACT	LFWYVQYPGEGPQLLLK	CTTTTCTGGTATGTCCAATATCCTGGAGAAGGTCCACAGCTCCTTTTGAAA	VTTANNK	GTCACAACAGCCAACAACAAG	GISRGFEATYDKGTTSFHLQKASVQESDSAVYY	GGAATCAGCAGAGGTTTTGAAGCTACATATGATAAAGGAACAACGTCCTTCCACTTGCAGAAAGCCTCAGTGCAGGAGTCAGACTCTGCTGTGTACTAC	CVLGDTGGADRLTF	TGTGTTCTGGGTGATACAGGAGGTGCAGATAGACTCACCTTT	GKGTQLIIQP	GGGAAAGGAACTCAGCTGATCATCCAGCCCT	2259	2	clonotype1109	clonotype1109_consensus_2	1
ACATCAGGTCAACTGT-1	TRUE	ACATCAGGTCAACTGT-1_contig_2	TRUE	519	TRB	TRBV5		TRBJ2-5	TRBC2	TRUE	TRUE	NTKITQSPRYLILGRANKSLECEQH	AACACTAAAATTACTCAGTCACCAAGATATCTAATCCTGGGAAGAGCAAATAAGTCTTTGGAATGTGAGCAACAT	LGHNA	CTGGGACATAATGCT	MYWYKQSAEKPPELMFL	ATGTACTGGTATAAACAGAGCGCTGAGAAGCCGCCAGAGCTCATGTTTCTC	YNLKQL	TACAATCTTAAACAGTTG	IRNETVPSRFIPECPDSSKLLLHISAVDPEDSAVYF	ATTCGAAATGAGACGGTGCCCAGTCGTTTTATACCTGAATGCCCAGACAGCTCCAAGCTACTTTTACATATATCTGCCGTGGATCCAGAAGACTCAGCTGTCTATTTT	CASSQDRGGDTQYF	TGTGCCAGCAGCCAAGACAGGGGAGGAGACACCCAGTACTTT	GPGTRLLVL	GGGCCAGGCACTCGGCTCCTCGTGTTAG	4813	3	clonotype1109	clonotype1109_consensus_1	1
ACATCAGTCATCGCTC-1	TRUE	ACATCAGTCATCGCTC-1_contig_1	TRUE	516	TRB	TRBV13-2		TRBJ2-4	TRBC2	TRUE	TRUE	EAAVTQSPRNKVAVTGGKVTLSCNQT	GAGGCTGCAGTCACCCAAAGCCCAAGAAACAAGGTGGCAGTAACAGGAGGAAAGGTGACATTGAGCTGTAATCAGACT	NNHNN	AATAACCACAACAAC	MYWYRQDTGHGLRLIHY	ATGTACTGGTATCGGCAGGACACGGGGCATGGGCTGAGGCTGATCCATTAT	SYGAGS	TCATATGGTGCTGGCAGC	TEKGDIPDGYKASRPSQENFSLILELATPSQTSVYF	ACTGAGAAAGGAGATATCCCTGATGGATACAAGGCCTCCAGACCAAGCCAAGAGAACTTCTCCCTCATTCTGGAGTTGGCTACCCCCTCTCAGACATCAGTGTACTTC	CASGLSSTLYF	TGTGCCAGCGGTTTATCCTCGACCTTGTACTTT	GAGTRLSVL	GGTGCGGGCACCCGACTATCGGTGCTAG	20155	22	clonotype363	clonotype363_consensus_1	1
ACATCAGTCATCGCTC-1	TRUE	ACATCAGTCATCGCTC-1_contig_2	TRUE	535	TRA	TRAV6D-6		TRAJ52	TRAC	TRUE	TRUE	GDSVTQTEGQVTVSESKSLIINCTYS	GGAGATTCCGTGACTCAAACAGAAGGCCAAGTGACCGTCTCAGAAAGCAAGTCCCTGATAATAAATTGCACGTATTCA	TTSIAYPN	ACCACAAGCATAGCTTACCCTAAT	LFWYVRYPGEGLQLLLK	CTTTTCTGGTATGTTCGATATCCTGGAGAAGGTCTACAACTCCTCCTGAAA	VITAGQK	GTCATTACGGCTGGCCAGAAG	GSSRGFEATYNKETTSFHLQKASVQESDSAVYY	GGAAGCAGCAGAGGGTTTGAAGCCACATACAATAAAGAAACCACCTCCTTCCACTTGCAGAAAGCCTCAGTGCAAGAGTCAGACTCGGCTGTGTACTAC	CALGDSGANTGKLTF	TGTGCTCTGGGTGACTCTGGAGCTAACACTGGAAAGCTCACGTTT	GHGTILRVHP	GGACACGGCACCATCCTTAGGGTCCATCCAA	3052	5	clonotype363	clonotype363_consensus_2	1
ACATCAGTCATCGCTC-1	TRUE	ACATCAGTCATCGCTC-1_contig_3	TRUE	533	TRA	TRAV8D-1		TRAJ48	TRAC	TRUE	TRUE	SQLAEENLWALSVHEGESVTVNCSYK	AGTCAACTAGCAGAAGAGAATCTGTGGGCCCTGAGCGTCCACGAGGGTGAAAGTGTCACGGTGAATTGTAGTTACAAG	TSITA	ACATCCATAACTGCC	LQWYRQKSGEGPAQLIL	CTACAGTGGTACAGACAGAAGTCAGGCGAAGGCCCTGCCCAGCTAATCTTA	IRSNERE	ATACGTTCAAATGAGAGAGAG	KRNGRLRATLDTSSQSSSLSITATRCEDTAVYF	AAGCGCAATGGAAGACTCAGAGCCACCCTTGACACCTCCAGCCAGAGCAGCTCCTTGTCCATCACTGCTACTCGGTGTGAAGACACCGCTGTGTACTTC	CATDLLGGNEKITF	TGTGCTACTGACCTCCTCGGGGGAAATGAGAAAATAACTTTT	GAGTKLTIKP	GGGGCTGGAACCAAACTCACCATTAAACCCA	2923	3	clonotype363	clonotype363_consensus_3	1
ACATCAGTCCTCAACC-1	TRUE	ACATCAGTCCTCAACC-1_contig_1	TRUE	638	TRA	TRAV5N-4		TRAJ18	TRAC	TRUE	TRUE	GEQVEQLPSILRVQEGSSASINCTYE	GGCGAGCAGGTGGAGCAGCTTCCTTCCATCCTGAGAGTCCAGGAGGGATCCAGTGCCAGCATCAACTGCACTTATGAG	NSASNY	AACAGTGCCTCCAACTAC	FPWYKQEPGENPKLIID	TTCCCTTGGTATAAGCAAGAACCTGGAGAGAATCCTAAGCTCATCATTGAC	IRSNMER	ATTCGTTCAAATATGGAAAGA	KQTQGLIVLLDKKAKRFSLHITDTQPGDSAMYF	AAGCAGACCCAAGGACTCATCGTTTTACTGGATAAGAAAGCCAAACGCTTCTCCCTGCACATCACAGACACCCAGCCTGGAGACTCAGCCATGTACTTC	CAASEKGGSALGRLHF	TGTGCTGCAAGTGAAAAGGGAGGTTCAGCCTTAGGGAGGCTGCATTTT	GAGTQLIVIP	GGAGCTGGGACTCAGCTGATTGTCATACCTG	10239	10	clonotype3268	clonotype3268_consensus_2	1
ACATCAGTCCTCAACC-1	TRUE	ACATCAGTCCTCAACC-1_contig_2	TRUE	620	TRB	TRBV12-2+TRBV13-2		TRBJ2-2	TRBC2	TRUE	TRUE	EAAVTQSPRNKVAVTGGKVTLSCNQT	GAGGCTGCAGTCACCCAAAGCCCAAGAAACAAGGTGGCAGTAACAGGAGGAAAGGTGACATTGAGCTGTAATCAGACT	NNHNN	AATAACCACAACAAC	MYWYRQDTGHGLRLIHY	ATGTACTGGTATCGGCAGGACACGGGGCATGGGCTGAGGCTGATCCATTAT	SYGAGS	TCATATGGTGCTGGCAGC	TEKGDIPDGYKASRPSQENFSLILELATPSQTSVYF	ACTGAGAAAGGAGATATCCCTGATGGATACAAGGCCTCCAGACCAAGCCAAGAGAACTTCTCCCTCATTCTGGAGTTGGCTACCCCCTCTCAGACATCAGTGTACTTC	CASGDGAGGGTGQLYF	TGTGCCAGCGGTGATGGGGCGGGAGGGGGCACCGGGCAGCTCTACTTT	GEGSKLTVL	GGTGAAGGCTCAAAGCTGACAGTGCTGG	4910	8	clonotype3268	clonotype3268_consensus_1	1
ACATCAGTCGGCGCTA-1	TRUE	ACATCAGTCGGCGCTA-1_contig_1	TRUE	529	TRB	TRBV13-2	TRBD1	TRBJ1-4	TRBC1	TRUE	TRUE	EAAVTQSPRNKVAVTGGKVTLSCNQT	GAGGCTGCAGTCACCCAAAGCCCAAGAAACAAGGTGGCAGTAACAGGAGGAAAGGTGACATTGAGCTGTAATCAGACT	NNHNN	AATAACCACAACAAC	MYWYRQDTGHGLRLIHY	ATGTACTGGTATCGGCAGGACACGGGGCATGGGCTGAGGCTGATCCATTAT	SYGAGS	TCATATGGTGCTGGCAGC	TEKGDIPDGYKASRPSQENFSLILELATPSQTSVYF	ACTGAGAAAGGAGATATCCCTGATGGATACAAGGCCTCCAGACCAAGCCAAGAGAACTTCTCCCTCATTCTGGAGTTGGCTACCCCCTCTCAGACATCAGTGTACTTC	CASGEPTGGKDNERLFF	TGTGCCAGCGGTGAGCCGACGGGGGGCAAGGACAACGAAAGATTATTTTTC	GHGTKLSVL	GGTCATGGAACCAAGCTGTCTGTCCTGG	10881	9	clonotype2254	clonotype2254_consensus_1	1
ACATCAGTCTTAGAGC-1	TRUE	ACATCAGTCTTAGAGC-1_contig_1	TRUE	514	TRA	TRAV1		TRAJ21	TRAC	TRUE	TRUE	GQGVEQPDNLMSVEGTFARVNCTYS	GGACAGGGCGTGGAGCAGCCTGACAACTTGATGTCTGTAGAGGGAACCTTTGCTCGGGTCAACTGCACATACAGC	TSGFNG	ACCTCAGGGTTCAATGGG	LSWYQQREGHAPVFLSY	TTATCCTGGTACCAGCAACGTGAAGGCCACGCCCCCGTATTTCTTTCTTAT	VVLDGL	GTTGTTTTGGATGGTTTG	KDSGHFSTFLSRSNGYSYLLLTELQIKDSASYL	AAGGACAGTGGGCATTTCTCCACATTCCTGAGCCGCTCGAATGGGTACAGTTACCTGCTTCTGACAGAGCTCCAGATCAAAGACTCTGCCTCATACCTC	CAVRAPNYNVLYF	TGTGCTGTGAGGGCCCCCAATTACAACGTGCTTTACTTC	GSGTKLTVEP	GGATCTGGCACCAAACTCACTGTAGAGCCAA	6748	5	clonotype1446	clonotype1446_consensus_2	1
ACATCAGTCTTAGAGC-1	TRUE	ACATCAGTCTTAGAGC-1_contig_2	TRUE	515	TRB	TRBV26		TRBJ1-1	TRBC1	TRUE	TRUE	NSKVIQTPRYLVKGQGQKAKMRCIPE	AATTCAAAAGTCATTCAGACTCCAAGATATCTGGTGAAAGGGCAAGGACAAAAAGCAAAGATGAGGTGTATCCCTGAA	KGHPV	AAGGGACATCCAGTT	VFWYQQNKNNEFKFLIN	GTATTCTGGTATCAACAAAATAAGAACAATGAGTTTAAATTTTTGATTAAC	FQNQEV	TTTCAGAATCAAGAAGTT	LQQIDMTEKRFSAECPSNSPCSLEIQSSEAGDSALYL	CTTCAGCAAATAGACATGACTGAAAAACGATTCTCTGCTGAGTGTCCTTCAAACTCACCTTGCAGCCTAGAAATTCAGTCCTCTGAGGCAGGAGACTCAGCACTGTACCTC	CASTRGGGTEVFF	TGTGCCAGCACACGGGGGGGCGGGACAGAAGTCTTCTTT	GKGTRLTVV	GGTAAAGGAACCAGACTCACAGTTGTAG	2349	3	clonotype1446	clonotype1446_consensus_1	1
ACATGGTAGAGAGCTC-1	TRUE	ACATGGTAGAGAGCTC-1_contig_1	TRUE	569	TRB	TRBV12-2+TRBV13-2		TRBJ2-3	TRBC2	TRUE	TRUE	EAAVTQSPRNKVAVTGGKVTLSCNQT	GAGGCTGCAGTCACCCAAAGCCCAAGAAACAAGGTGGCAGTAACAGGAGGAAAGGTGACATTGAGCTGTAATCAGACT	NNHNN	AATAACCACAACAAC	MYWYRQDTGHGLRLIHY	ATGTACTGGTATCGGCAGGACACGGGGCATGGGCTGAGGCTGATCCATTAT	SYGAGS	TCATATGGTGCTGGCAGC	TEKGDIPDGYKASRPSQENFSLILELATPSQTSVYF	ACTGAGAAAGGAGATATCCCTGATGGATACAAGGCCTCCAGACCAAGCCAAGAGAACTTCTCCCTCATTCTGGAGTTGGCTACCCCCTCTCAGACATCAGTGTACTTC	CASGGGGAETLYF	TGTGCCAGCGGTGGGGGGGGTGCAGAAACGCTGTATTTT	GSGTRLTVL	GGCTCAGGAACCAGACTGACTGTTCTCG	4396	5	clonotype2945	clonotype2945_consensus_1	1
ACATGGTAGAGAGCTC-1	TRUE	ACATGGTAGAGAGCTC-1_contig_2	TRUE	677	TRA	TRAV4N-4		TRAJ17	TRAC	TRUE	TRUE	GDQVEQSPSALSLHEGTSSALRCNFT	GGAGATCAGGTGGAGCAGAGTCCTTCAGCCCTGAGCCTCCACGAGGGAACCAGTTCTGCTCTGAGATGCAATTTTACG	TTTRS	ACCACCACGAGGAGT	VQWFRQNSRGSLINLFY	GTGCAGTGGTTCCGACAGAATTCCAGGGGCAGCCTCATCAATCTGTTCTAC	LASGT	TTGGCTTCAGGAACA	KENGRLKSAFDSKELYSTLHIRDAQLEDSGTYF	AAGGAGAATGGGAGGCTAAAGTCAGCATTTGATTCTAAGGAGCTCTACAGCACCCTGCACATCAGGGATGCCCAGCTGGAGGACTCAGGCACTTACTTC	CAAEDSAGNKLTF	TGTGCTGCTGAGGACAGTGCAGGGAACAAGCTAACTTTT	GIGTRVLVRP	GGAATTGGAACCAGGGTGCTGGTCAGGCCAG	5891	4	clonotype2945	clonotype2945_consensus_2	1
ACATGGTTCACAGTAC-1	TRUE	ACATGGTTCACAGTAC-1_contig_1	TRUE	606	TRB	TRBV12-2+TRBV13-2		TRBJ1-2	TRBC1	TRUE	TRUE	EAAVTQSPRNKVAVTGGKVTLSCNQT	GAGGCTGCAGTCACCCAAAGCCCAAGAAACAAGGTGGCAGTAACAGGAGGAAAGGTGACATTGAGCTGTAATCAGACT	NNHNN	AATAACCACAACAAC	MYWYRQDTGHGLRLIHY	ATGTACTGGTATCGGCAGGACACGGGGCATGGGCTGAGGCTGATCCATTAT	SYGAGS	TCATATGGTGCTGGCAGC	TEKGDIPDGYKASRPSQENFSLILELATPSQTSVYF	ACTGAGAAAGGAGATATCCCTGATGGATACAAGGCCTCCAGACCAAGCCAAGAGAACTTCTCCCTCATTCTGGAGTTGGCTACCCCCTCTCAGACATCAGTGTACTTC	CASGDPTGANSDYTF	TGTGCCAGCGGTGATCCTACAGGGGCAAACTCCGACTACACCTTC	GSGTRLLVI	GGCTCAGGGACCAGGCTTTTGGTAATAG	38352	44	clonotype3129	clonotype3129_consensus_1	1
ACATGGTTCACAGTAC-1	TRUE	ACATGGTTCACAGTAC-1_contig_2	TRUE	555	TRA	TRAV7D-3		TRAJ50	TRAC	TRUE	TRUE	QQKVQQSPESLIVPEGAMTSLNCTFS	CAGCAGAAGGTGCAGCAGAGCCCAGAATCCCTCATTGTCCCAGAGGGAGCCATGACCTCTCTCAACTGCACTTTCAGC	DSASQY	GACAGTGCTTCTCAGTAT	FAWYRQHSGKAPKALMS	TTTGCATGGTACAGACAGCATTCTGGGAAAGCCCCCAAGGCACTGATGTCC	IFSNGE	ATCTTCTCCAATGGTGAA	KEEGRFTIHLNKASLHFSLHIRDSQPSDSALYL	AAAGAAGAAGGCAGATTCACAATTCACCTCAATAAAGCCAGTCTGCATTTCTCGCTACACATCAGAGACTCCCAGCCCAGTGACTCTGCTCTCTACCTC	CAVSMGASSSFSKLVF	TGTGCAGTGAGCATGGGAGCATCCTCCTCCTTCAGCAAGCTGGTGTTT	GQGTSLSVVP	GGGCAGGGGACATCCTTATCAGTCGTTCCAA	14655	21	clonotype3129	clonotype3129_consensus_3	1
ACATGGTTCACAGTAC-1	TRUE	ACATGGTTCACAGTAC-1_contig_3	TRUE	552	TRA	TRAV4-3		TRAJ47	TRAC	TRUE	TRUE	GDKVKQSPSALSLQEGTNSALRCNFS	GGAGATAAGGTGAAGCAAAGTCCCTCAGCGCTGAGTCTCCAAGAGGGAACCAATTCTGCTCTGAGATGCAATTTTTCT	FAATT	TTCGCCGCGACAACT	VQWFLQNPRGSLMNHFY	GTGCAGTGGTTCCTACAGAATCCCAGGGGCAGCCTCATGAATCATTTTTAC	LVPGT	CTGGTTCCAGGAACA	KENGRLKSTFNSKESYSTLHIRDAQLEDSGTYF	AAGGAGAATGGGAGGTTAAAGTCAACATTCAATTCTAAGGAGAGCTACAGCACCCTGCACATCAGGGATGCCCAGCTGGAAGACTCAGGCACTTACTTC	CAAMDYANKMIF	TGTGCTGCCATGGACTATGCAAACAAGATGATCTTT	GLGTILRVRP	GGCTTGGGAACCATTTTGAGAGTCAGACCTC	7160	11	clonotype3129	clonotype3129_consensus_2	1
ACATGGTTCCTGCCAT-1	TRUE	ACATGGTTCCTGCCAT-1_contig_1	TRUE	593	TRA	TRAV5N-4		TRAJ39	TRAC	TRUE	TRUE	GEQVEQLPSILRVQEGSSASINCTYE	GGCGAGCAGGTGGAGCAGCTTCCTTCCATCCTGAGAGTCCAGGAGGGATCCAGTGCCAGCATCAACTGCACTTATGAG	NSASNY	AACAGTGCCTCCAACTAC	FPWYKQEPGENPKLIID	TTCCCTTGGTATAAGCAAGAACCTGGAGAGAATCCTAAGCTCATCATTGAC	IRSNMER	ATTCGTTCAAATATGGAAAGA	KQTQGLIVLLDKKAKRFSLHITDTQPGDSAMYF	AAGCAGACCCAAGGACTCATCGTTTTACTGGATAAGAAAGCCAAACGCTTCTCCCTGCACATCACAGACACCCAGCCTGGAGACTCAGCCATGTACTTC	CAAINNAGAKLTF	TGTGCTGCAATTAATAATGCAGGTGCCAAGCTCACATTC	GGGTRLTVRP	GGAGGGGGAACAAGGTTAACGGTCAGACCCG	6945	6	clonotype349	clonotype349_consensus_2	1
ACATGGTTCCTGCCAT-1	TRUE	ACATGGTTCCTGCCAT-1_contig_2	TRUE	541	TRA	TRAV10D		TRAJ21	TRAC	TRUE	TRUE	GEKVEQHESTLSVREGDSAVINCTYT	GGAGAGAAGGTCGAGCAACACGAGTCTACACTGAGTGTTCGAGAGGGAGACAGCGCTGTCATCAACTGCACTTACACA	DTASSY	GATACTGCTTCATCATAC	FPWYKQEAGKGLHFVID	TTCCCTTGGTACAAGCAAGAAGCTGGAAAGGGTCTCCACTTTGTGATAGAC	IRSNVDR	ATTCGTTCAAATGTGGACAGA	KQSQRLIVLLDKKAKRFSLHITATQPEDSAIYF	AAACAGAGCCAAAGACTTATAGTTTTGTTGGATAAGAAAGCCAAACGATTCTCCCTGCACATCACAGCCACACAGCCTGAAGATTCAGCCATCTACTTC	CAASIIELYF	TGTGCAGCAAGCATAATTGAGCTTTACTTC	GSGTKLTVEP	GGATCTGGCACCAAACTCACTGTAGAGCCAA	7674	7	clonotype349	clonotype349_consensus_3	1
ACATGGTTCCTGCCAT-1	TRUE	ACATGGTTCCTGCCAT-1_contig_3	TRUE	495	TRB	TRBV20		TRBJ2-1	TRBC2	TRUE	TRUE	GALVYQYPRRTICKSGTSMRMECQAV	GGAGCACTCGTCTATCAATATCCCAGAAGAACCATCTGTAAGAGTGGAACTTCCATGAGGATGGAGTGTCAAGCTGTG	GFQATS	GGTTTTCAGGCAACTTCT	VAWYRQSPQKTFELIAL	GTAGCTTGGTATCGTCAATCGCCTCAAAAGACATTTGAACTGATAGCACTT	STVNSAI	TCTACTGTGAACTCAGCAATC	KYEQNFTQEKFPISHPNLSFSSMTVLNAYLEDRGLYL	AAATATGAACAAAATTTTACCCAGGAAAAATTTCCCATCAGTCATCCCAACTTATCCTTTTCATCTATGACAGTTTTAAATGCATATCTTGAAGACAGAGGCTTATATCTC	CGARDNYAEQFF	TGTGGTGCTAGGGACAACTATGCTGAGCAGTTCTTC	GPGTRLTVL	GGACCAGGGACACGACTCACCGTCCTAG	552	2	clonotype349	clonotype349_consensus_1	1
ACATGGTTCGGTCCGA-1	TRUE	ACATGGTTCGGTCCGA-1_contig_1	TRUE	553	TRA	TRAV5N-4		TRAJ22	TRAC	TRUE	TRUE	GEQVEQLPSILRVQEGSSASINCTYE	GGCGAGCAGGTGGAGCAGCTTCCTTCCATCCTGAGAGTCCAGGAGGGATCCAGTGCCAGCATCAACTGCACTTATGAG	NSASNY	AACAGTGCCTCCAACTAC	FPWYKQEPGENPKLIID	TTCCCTTGGTATAAGCAAGAACCTGGAGAGAATCCTAAGCTCATCATTGAC	IRSNMER	ATTCGTTCAAATATGGAAAGA	KQTQGLIVLLDKKAKRFSLHITDTQPGDSAMYF	AAGCAGACCCAAGGACTCATCGTTTTACTGGATAAGAAAGCCAAACGCTTCTCCCTGCACATCACAGACACCCAGCCTGGAGACTCAGCCATGTACTTC	CAASASGSWQLIF	TGTGCTGCAAGTGCTTCTGGCAGCTGGCAACTCATCTTT	GSGTQLTVMP	GGATCTGGAACCCAACTGACAGTTATGCCTG	2788	3	clonotype2075	clonotype2075_consensus_2	1
ACATGGTTCGGTCCGA-1	TRUE	ACATGGTTCGGTCCGA-1_contig_2	TRUE	636	TRB	TRBV2		TRBJ1-2	TRBC1	TRUE	TRUE	DPKIIQKPKYLVAVTGSEKILICEQY	GACCCGAAAATTATCCAGAAACCAAAATATCTGGTGGCAGTCACAGGGAGCGAAAAAATCCTGATATGCGAACAGTAT	LGHNA	CTAGGCCACAATGCT	MYWYRQSAKKPLEFMFS	ATGTATTGGTATAGACAAAGTGCTAAGAAGCCTCTAGAGTTCATGTTTTCC	YSYQKL	TACAGCTATCAAAAACTT	MDNQTASSRFQPQSSKKNHLDLQITALKPDDSATYF	ATGGACAATCAGACTGCCTCAAGTCGCTTCCAACCTCAAAGTTCAAAGAAAAACCATTTAGACCTTCAGATCACAGCTCTAAAGCCTGATGACTCGGCCACATACTTC	CASSQEGTANSDYTF	TGTGCCAGCAGCCAAGAAGGGACAGCAAACTCCGACTACACCTTC	GSGTRLLVI	GGCTCAGGGACCAGGCTTTTGGTAATAG	1494	1	clonotype2075	clonotype2075_consensus_1	1
ACCAGTAAGAAGGGTA-1	TRUE	ACCAGTAAGAAGGGTA-1_contig_1	TRUE	543	TRA	TRAV7-3		TRAJ26	TRAC	TRUE	TRUE	QQNVQQSPESLIVPEGARTSLNCTFS	CAGCAGAATGTGCAGCAGAGCCCAGAATCCCTCATTGTCCCAGAGGGAGCCAGGACCTCTCTCAACTGCACTTTCAGT	DSASQY	GACAGTGCTTCTCAGTAT	FWWYRQHSGKAPKALMS	TTCTGGTGGTACAGACAGCATTCTGGGAAAGCCCCCAAGGCACTGATGTCC	IFSNGE	ATCTTCTCCAATGGTGAA	KEEGRFTIHLNKASLHFSLHIRDSQPSDSALYL	AAAGAAGAAGGGAGATTCACAATTCACCTCAATAAAGCCAGTCTGCATTTCTCCCTGCACATCAGAGACTCCCAGCCCAGTGACTCTGCTCTCTATCTC	CARGNYAQGLTF	TGTGCGAGGGGTAACTATGCCCAGGGATTAACCTTC	GLGTRVSVFP	GGTCTTGGCACCAGAGTATCTGTGTTTCCCT	7913	8	clonotype593	clonotype593_consensus_1	1
ACCAGTAAGGTGCTAG-1	TRUE	ACCAGTAAGGTGCTAG-1_contig_1	TRUE	511	TRB	TRBV13-1		TRBJ2-4	TRBC2	TRUE	TRUE	EAAVTQSPRNKVTVTGGNVTLSCRQT	GAGGCTGCAGTCACCCAAAGCCCTAGAAACAAGGTGACAGTAACAGGAGGAAACGTGACATTGAGCTGTCGCCAGACT	NSHNY	AATAGCCACAACTAC	MYWYRQDTGHGLRLIHY	ATGTACTGGTATCGGCAGGACACTGGGCATGGGCTGAGGCTGATCCATTAC	SYGAGN	TCATATGGTGCTGGCAAC	LQIGDVPDGYKATRTTQEDFFLLLELASPSQTSLYF	CTTCAAATAGGAGATGTCCCTGATGGGTACAAGGCCACCAGAACAACGCAAGAAGACTTCTTCCTCCTGCTGGAATTGGCTTCTCCCTCTCAGACATCTTTGTACTTC	CASSDATGGNTLYF	TGTGCCAGCAGTGATGCAACCGGGGGAAACACCTTGTACTTT	GAGTRLSVL	GGTGCGGGCACCCGACTATCGGTGCTAG	17243	13	clonotype756	clonotype756_consensus_1	1
ACCAGTAAGGTGCTAG-1	TRUE	ACCAGTAAGGTGCTAG-1_contig_2	TRUE	583	TRA	TRAV12N-2		TRAJ35	TRAC	TRUE	TRUE	GDSVTQTEGLVTLTKGLPVMLNCTYQ	GGAGACTCAGTGACCCAGACAGAAGGCCTGGTCACTCTCACCAAGGGGTTGCCTGTGATGCTGAACTGCACCTATCAG	TTYSPF	ACTACTTACTCACCTTTC	LFWYVQHLNEAPKLLLK	CTTTTCTGGTATGTGCAACATCTCAACGAAGCCCCTAAGCTACTCCTGAAG	SSTDNKR	AGCTCCACAGACAACAAGAGG	TEHQGFYATLHKSSSSFHLQKSSVQLSDSALYF	ACCGAGCACCAAGGGTTCTACGCCACTCTCCATAAGAGCAGCAGCTCCTTCCATCTGCAGAAGTCCTCAGTGCAGCTGTCAGACTCTGCCCTGTACTTC	CALSAGFASALTF	TGTGCTTTGAGTGCGGGCTTTGCAAGTGCGCTGACATTT	GSGTKVIVLPY	GGATCTGGCACAAAAGTCATTGTTCTACCATACA	1890	2	clonotype756	clonotype756_consensus_2	1
ACCAGTACAAATCCGT-1	TRUE	ACCAGTACAAATCCGT-1_contig_1	TRUE	523	TRA	TRAV1		TRAJ27	TRAC	TRUE	TRUE	GQGVEQPDNLMSVEGTFARVNCTYS	GGACAGGGCGTGGAGCAGCCTGACAACTTGATGTCTGTAGAGGGAACCTTTGCTCGGGTCAACTGCACATACAGC	TSGFNG	ACCTCAGGGTTCAATGGG	LSWYQQREGHAPVFLSY	TTATCCTGGTACCAGCAACGTGAAGGCCACGCCCCCGTATTTCTTTCTTAT	VVLDGL	GTTGTTTTGGATGGTTTG	KDSGHFSTFLSRSNGYSYLLLTELQIKDSASYL	AAGGACAGTGGGCATTTCTCCACATTCCTGAGCCGCTCGAATGGGTACAGTTACCTGCTTCTGACAGAGCTCCAGATCAAAGACTCTGCCTCATACCTC	CAVRDRGNTNTGKLTF	TGTGCTGTGAGGGATCGTGGGAACACCAATACAGGCAAATTAACCTTT	GDGTVLTVKP	GGGGATGGGACCGTGCTCACAGTGAAGCCAA	18212	13	clonotype1146	clonotype1146_consensus_2	1
ACCAGTACAAATCCGT-1	TRUE	ACCAGTACAAATCCGT-1_contig_2	TRUE	514	TRB	TRBV13-1		TRBJ1-4	TRBC1	TRUE	TRUE	EAAVTQSPRNKVTVTGGNVTLSCRQT	GAGGCTGCAGTCACCCAAAGCCCTAGAAACAAGGTGACAGTAACAGGAGGAAACGTGACATTGAGCTGTCGCCAGACT	NSHNY	AATAGCCACAACTAC	MYWYRQDTGHGLRLIHY	ATGTACTGGTATCGGCAGGACACTGGGCATGGGCTGAGGCTGATCCATTAC	SYGAGN	TCATATGGTGCTGGCAAC	LQIGDVPDGYKATRTTQEDFFLLLELASPSQTSLYF	CTTCAAATAGGAGATGTCCCTGATGGGTACAAGGCCACCAGAACAACGCAAGAAGACTTCTTCCTCCTGCTGGAATTGGCTTCTCCCTCTCAGACATCTTTGTACTTC	CASSGGHFSNERLFF	TGTGCCAGCAGTGGGGGACATTTTTCCAACGAAAGATTATTTTTC	GHGTKLSVL	GGTCATGGAACCAAGCTGTCTGTCCTGG	10322	7	clonotype1146	clonotype1146_consensus_1	1
ACCAGTACAATGACCT-1	TRUE	ACCAGTACAATGACCT-1_contig_1	TRUE	658	TRB	TRBV19		TRBJ1-6	TRBC1	TRUE	TRUE	GGIITQTPKFLIGQEGQKLTLKCQQN	GGTGGCATCATTACTCAGACACCCAAATTCCTGATTGGTCAGGAAGGGCAAAAACTGACCTTGAAATGTCAACAGAAT	FNHDT	TTCAATCATGATACA	MYWYRQDSGKGLRLIYY	ATGTACTGGTACCGACAGGATTCAGGGAAAGGATTGAGACTGATCTACTAT	SITEND	TCAATAACTGAAAACGAT	LQKGDLSEGYDASREKKSSFSLTVTSAQKNEMAVFL	CTTCAAAAAGGCGATCTATCTGAAGGCTATGATGCGTCTCGAGAGAAGAAGTCATCTTTTTCTCTCACTGTGACATCTGCCCAGAAGAACGAGATGGCCGTTTTTCTC	CASSPDRGFYNSPLYF	TGTGCCAGCAGCCCTGACAGGGGATTTTATAATTCGCCCCTCTACTTT	AAGTRLTVT	GCGGCAGGCACCCGGCTCACTGTGACAG	3599	3	clonotype2831	clonotype2831_consensus_1	1
ACCAGTACAATGACCT-1	TRUE	ACCAGTACAATGACCT-1_contig_2	TRUE	536	TRA	TRAV6N-7		TRAJ47	TRAC	TRUE	TRUE	GDSVTQTEGQVALSEEDFLTIHCNYS	GGGGACTCAGTGACTCAGACGGAAGGTCAAGTGGCCCTCTCAGAAGAGGACTTTCTTACGATACACTGCAACTACTCA	ASGYPA	GCCTCAGGGTACCCAGCT	LFWYVQYPGEGPQFLFR	CTGTTCTGGTATGTGCAGTATCCCGGAGAAGGGCCACAGTTCCTCTTTAGA	ASRDKEK	GCCTCAAGGGACAAAGAGAAA	GSSRGFEATYNKEATSFHLQKASVQESDSAVYY	GGAAGCAGCAGAGGGTTTGAAGCCACATACAATAAAGAAGCCACCTCCTTCCACTTGCAGAAAGCCTCAGTGCAAGAGTCAGACTCGGCTGTGTACTAC	CALSDYANKMIF	TGTGCTCTGAGTGACTATGCAAACAAGATGATCTTT	GLGTILRVRP	GGCTTGGGAACCATTTTGAGAGTCAGACCTC	12186	12	clonotype2831	clonotype2831_consensus_2	1
ACCAGTACACCATGTA-1	TRUE	ACCAGTACACCATGTA-1_contig_1	TRUE	532	TRA	TRAV6D-3		TRAJ31	TRAC	TRUE	TRUE	GDSVIQMQGQVTLSENDFLFINCTYS	GGAGACTCAGTGATCCAGATGCAAGGTCAAGTGACCCTTTCAGAAAACGACTTCTTATTTATAAACTGCACTTATTCA	TTGYPT	ACCACAGGGTACCCGACT	LFWYVQYSGEGPQLLLQ	CTTTTCTGGTATGTCCAATATTCTGGAGAAGGTCCACAGCTCCTTCTGCAA	VTTANNK	GTCACAACTGCCAACAACAAG	GSSRGFEATYDKGTTSFHLQKTSVQEIDSAVYY	GGAAGCAGCAGAGGTTTTGAAGCTACATATGATAAAGGAACCACTTCCTTCCACTTGCAGAAAACCTCAGTGCAAGAGATAGATTCGGCTGTGTACTAC	CAMSFNNNRIFF	TGTGCTATGAGTTTTAACAATAACAGAATCTTCTTT	GDGTQLVVKP	GGTGATGGGACGCAGCTGGTGGTGAAGCCCA	70	2	clonotype1500	clonotype1500_consensus_2	1
ACCAGTACACCATGTA-1	TRUE	ACCAGTACACCATGTA-1_contig_2	TRUE	562	TRB	TRBV1		TRBJ2-7	TRBC2	TRUE	TRUE	VTLLEQNPRWRLVPRGQAVNLRCILK	GTGACTTTGCTGGAGCAAAACCCAAGGTGGCGTCTGGTACCACGTGGTCAAGCTGTGAACCTACGCTGCATCTTGAAG	NSQYPW	AATTCCCAGTATCCCTGG	MSWYQQDLQKQLQWLFT	ATGAGCTGGTATCAGCAGGATCTCCAAAAGCAACTACAGTGGCTGTTCACT	LRSPGD	CTGCGGAGTCCTGGGGAC	KEVKSLPGADYLATRVTDTELRLQVANMSQGRTLY	AAAGAGGTCAAATCTCTTCCCGGTGCTGATTACCTGGCCACACGGGTCACTGATACGGAGCTGAGGCTGCAAGTGGCCAACATGAGCCAGGGCAGAACCTTGTAC	CTCSAERDEQYF	TGCACCTGCAGTGCAGAGAGGGATGAACAGTACTTC	GPGTRLTVL	GGTCCCGGCACCAGGCTCACGGTTTTAG	16716	11	clonotype1500	clonotype1500_consensus_1	1
ACCAGTACACCGAAAG-1	TRUE	ACCAGTACACCGAAAG-1_contig_1	TRUE	563	TRA	TRAV3-3		TRAJ7	TRAC	TRUE	TRUE	GEQVEQRPPHLSVREGDSAVITCTYT	GGCGAGCAGGTGGAGCAGCGCCCTCCTCACCTGAGTGTCCGGGAGGGAGACAGTGCCGTTATCACCTGCACCTACACA	DPNSYY	GACCCTAACAGTTATTAC	FFWYKQEPGASLQLLMK	TTCTTCTGGTACAAGCAAGAGCCGGGGGCAAGTCTTCAGTTGCTTATGAAG	VFSSTEI	GTTTTCTCAAGTACGGAAATA	NEGQGFTVLLNKKDKRLSLNLTAAHPGDSAAYF	AACGAAGGACAAGGATTCACTGTCCTACTGAACAAGAAAGACAAACGACTCTCTCTGAACCTCACAGCTGCCCATCCTGGGGACTCAGCCGCGTACTTC	CAVSAYSNNRLTL	TGCGCAGTCAGTGCCTACAGCAACAACAGACTTACTTTG	GKGTQVVVLP	GGGAAGGGAACCCAGGTGGTGGTGTTACCAA	3456	4	clonotype3059	clonotype3059_consensus_2	1
ACCAGTACACCGAAAG-1	TRUE	ACCAGTACACCGAAAG-1_contig_2	TRUE	588	TRB	TRBV12-2+TRBV13-2		TRBJ2-7	TRBC2	TRUE	TRUE	EAAVTQSPRNKVAVTGGKVTLSCNQT	GAGGCTGCAGTCACCCAAAGCCCAAGAAACAAGGTGGCAGTAACAGGAGGAAAGGTGACATTGAGCTGTAATCAGACT	NNHNN	AATAACCACAACAAC	MYWYRQDTGHGLRLIHY	ATGTACTGGTATCGGCAGGACACGGGGCATGGGCTGAGGCTGATCCATTAT	SYGAGS	TCATATGGTGCTGGCAGC	TEKGDIPDGYKASRPSQENFSLILELATPSQTSVYF	ACTGAGAAAGGAGATATCCCTGATGGATACAAGGCCTCCAGACCAAGCCAAGAGAACTTCTCCCTCATTCTGGAGTTGGCTACCCCCTCTCAGACATCAGTGTACTTC	CASGDRDWGAEQYF	TGTGCCAGCGGTGACCGGGACTGGGGGGCTGAACAGTACTTC	GPGTRLTVL	GGTCCCGGCACCAGGCTCACGGTTTTAG	7754	6	clonotype3059	clonotype3059_consensus_1	1
ACCAGTACACGTGAGA-1	TRUE	ACCAGTACACGTGAGA-1_contig_1	TRUE	532	TRB	TRBV13-3		TRBJ2-2	TRBC2	TRUE	TRUE	EAAVTQSPRSKVAVTGGKVTLSCHQT	GAGGCTGCAGTCACCCAAAGTCCAAGAAGCAAGGTGGCAGTAACAGGAGGAAAGGTGACATTGAGCTGTCACCAGACT	NNHDY	AATAACCATGACTAT	MYWYRQDTGHGLRLIHY	ATGTACTGGTATCGGCAGGACACGGGGCATGGGCTGAGGCTGATCCATTAC	SYVADS	TCATATGTCGCTGACAGC	TEKGDIPDGYKASRPSQENFSLILELASLSQTAVYF	ACGGAGAAAGGAGATATCCCTGATGGGTACAAGGCCTCCAGACCAAGCCAAGAGAATTTCTCTCTCATTCTGGAGTTGGCTTCCCTTTCTCAGACAGCTGTATATTTC	CASSDPQGVDTGQLYF	TGTGCCAGCAGTGACCCCCAGGGGGTGGACACCGGGCAGCTCTACTTT	GEGSKLTVL	GGTGAAGGCTCAAAGCTGACAGTGCTGG	22097	17	clonotype41	clonotype41_consensus_1	1
ACCAGTACACGTGAGA-1	TRUE	ACCAGTACACGTGAGA-1_contig_2	TRUE	565	TRB	TRBV1		TRBJ1-1	TRBC1	TRUE	TRUE	VTLLEQNPRWRLVPRGQAVNLRCILK	GTGACTTTGCTGGAGCAAAACCCAAGGTGGCGTCTGGTACCACGTGGTCAAGCTGTGAACCTACGCTGCATCTTGAAG	NSQYPW	AATTCCCAGTATCCCTGG	MSWYQQDLQKQLQWLFT	ATGAGCTGGTATCAGCAGGATCTCCAAAAGCAACTACAGTGGCTGTTCACT	LRSPGD	CTGCGGAGTCCTGGGGAC	KEVKSLPGADYLATRVTDTELRLQVANMSQGRTLY	AAAGAGGTCAAATCTCTTCCCGGTGCTGATTACCTGGCCACACGGGTCACTGATACGGAGCTGAGGCTGCAAGTGGCCAACATGAGCCAGGGCAGAACCTTGTAC	CTCSAAANTEVFF	TGCACCTGCAGTGCGGCAGCAAACACAGAAGTCTTCTTT	GKGTRLTVV	GGTAAAGGAACCAGACTCACAGTTGTAG	15165	11	clonotype41	clonotype41_consensus_2	1
ACCAGTACACGTGAGA-1	TRUE	ACCAGTACACGTGAGA-1_contig_3	TRUE	574	TRA	TRAV3-1		TRAJ43	TRAC	TRUE	TRUE	GEQVEQRPPHLSVREGDSAIIICTYT	GGGGAGCAGGTGGAGCAGCGCCCTCCTCACCTGAGTGTCCGGGAGGGAGACAGCGCCATTATCATCTGCACCTACACA	DSATVY	GACAGTGCCACTGTTTAC	FYWYKQEAGAGLQLLMS	TTCTACTGGTACAAGCAAGAGGCGGGGGCAGGTCTTCAGTTGCTTATGAGT	VLSNVDR	GTCCTTTCAAATGTGGACAGA	KEEQGLTVLLNKKDKQLSLNLTAAHPGDSAVYF	AAAGAAGAACAAGGACTCACTGTCTTACTGAACAAGAAAGACAAACAACTCTCTCTGAACCTCACAGCTGCCCATCCTGGGGACTCAGCCGTGTACTTC	CAVSGHNNNAPRF	TGCGCAGTCAGTGGGCATAACAACAATGCCCCACGATTT	GAGTKLTVKP	GGAGCGGGAACCAAATTAACAGTAAAACCAA	8515	12	clonotype41	clonotype41_consensus_3	1
ACCAGTAGTGGTCTCG-1	TRUE	ACCAGTAGTGGTCTCG-1_contig_1	TRUE	564	TRA	TRAV10N		TRAJ17	TRAC	TRUE	TRUE	GEKVEQHQSTLSVREGDSAVINCTYT	GGAGAGAAGGTCGAGCAACACCAGTCTACACTGAGTGTTCGAGAGGGAGACAGCGCTGTCATCAACTGCACTTACACA	DTASSY	GATACTGCCTCATCATAC	FPWYKQEAGKSLHFVID	TTCCCTTGGTACAAGCAAGAAGCTGGAAAGAGTCTCCACTTTGTGATAGAC	IRSNVDR	ATTCGTTCAAATGTGGACAGA	KQSQRLTVLLDKKAKRFSLHITATQPEDSAIYF	AAACAGAGCCAAAGACTTACAGTTTTATTGGATAAGAAAGCCAAACGATTCTCCCTGCACATCACAGCCACACAGCCTGAAGATTCAGCCATCTACTTC	CAASMMTNSAGNKLTF	TGTGCAGCAAGCATGATGACTAACAGTGCAGGGAACAAGCTAACTTTT	GIGTRVLVRP	GGAATTGGAACCAGGGTGCTGGTCAGGCCAG	10579	8	clonotype2159	clonotype2159_consensus_2	1
ACCAGTAGTGGTCTCG-1	TRUE	ACCAGTAGTGGTCTCG-1_contig_2	TRUE	547	TRB	TRBV10	TRBD1	TRBJ2-5	TRBC2	TRUE	TRUE	ETAVFQTPNYHVTQVGNEVSFNCKQT	GAGACGGCTGTTTTCCAGACTCCAAACTATCATGTCACACAGGTGGGAAATGAAGTGTCTTTCAATTGTAAGCAAACT	LGHDT	CTGGGCCACGATACT	MYWYKQDSKKLLKIMFS	ATGTATTGGTACAAGCAAGACTCTAAGAAATTGCTGAAGATTATGTTTAGC	YNNKQL	TACAATAATAAGCAACTC	IVNETVPRRFSPQSSDKAHLNLRIKSVEPEDSAVYL	ATTGTAAACGAAACAGTTCCAAGGCGCTTCTCACCTCAGTCTTCAGATAAAGCTCATTTGAATCTTCGAATCAAGTCTGTAGAGCCGGAGGACTCTGCTGTGTATCTC	CASSSRTGGQDTQYF	TGTGCCAGCAGCTCCCGGACTGGGGGCCAAGACACCCAGTACTTT	GPGTRLLVL	GGGCCAGGCACTCGGCTCCTCGTGTTAG	2954	6	clonotype2159	clonotype2159_consensus_1	1
ACCAGTAGTGTCTGAT-1	TRUE	ACCAGTAGTGTCTGAT-1_contig_1	TRUE	560	TRB	TRBV12-2		TRBJ1-4	TRBC1	TRUE	TRUE	NSGVVQSPRYIIKGKGERSILKCIPI	AATTCTGGGGTTGTCCAGTCTCCAAGATACATAATCAAAGGAAAGGGAGAAAGGTCCATTCTAAAATGTATTCCCATC	SGHLS	TCTGGACATCTCTCT	VAWYQQTQGQELKFFIQ	GTGGCCTGGTATCAACAGACTCAGGGGCAGGAACTAAAGTTCTTCATTCAG	HYDKME	CATTATGATAAAATGGAG	RDKGNLPSRFSVQQFDDYHSEMNMSALELEDSAVYF	AGAGATAAAGGAAACCTGCCCAGCAGATTCTCAGTCCAACAGTTTGATGACTATCACTCTGAGATGAACATGAGTGCCTTGGAGCTAGAGGACTCTGCCGTGTACTTC	CASSPGTVNERLFF	TGTGCCAGCTCCCCCGGGACAGTCAACGAAAGATTATTTTTC	GHGTKLSVL	GGTCATGGAACCAAGCTGTCTGTCCTGG	1158	26	clonotype3085	clonotype3085_consensus_1	1
ACCAGTAGTGTCTGAT-1	TRUE	ACCAGTAGTGTCTGAT-1_contig_2	TRUE	527	TRA	TRAV6N-5		TRAJ28	TRAC	TRUE	TRUE	DSVTQTEGPVTLSEGTSLTVNCSYET	GACTCGGTGACTCAGACAGAAGGTCCAGTGACATTGTCTGAAGGAACTTCTCTGACTGTGAACTGTTCCTATGAAACC	KQYPTL	AAACAGTACCCAACCCTG	FWYVQYPGEGPQLLFKV	TTCTGGTATGTGCAGTATCCCGGAGAAGGTCCACAGCTCCTCTTTAAAGTC	PKANEKG	CCAAAGGCCAACGAGAAGGGA	SSRGFEATYNKEATSFHLQKASVQESDSAVYY	AGCAGCAGAGGGTTTGAAGCCACATACAATAAAGAAGCCACCTCCTTCCACTTGCAGAAAGCCTCAGTGCAAGAGTCAGACTCGGCTGTGTACTAC	CALGPLPGTGSNRLTF	TGTGCTCTCGGCCCTCTACCAGGCACTGGGAGTAACAGGCTCACTTTT	GKGTKFSLIP	GGGAAAGGCACCAAATTCTCACTCATCCCGA	1710	1	clonotype3085	clonotype3085_consensus_2	1
ACCAGTATCCTATTCA-1	TRUE	ACCAGTATCCTATTCA-1_contig_1	TRUE	514	TRB	TRBV14		TRBJ2-2	TRBC2	TRUE	TRUE	EAGVTQSPRYAVLQEGQAVSFWCDPI	GAAGCTGGAGTCACCCAGTCTCCCAGATATGCAGTCCTACAGGAAGGGCAAGCTGTTTCCTTTTGGTGTGACCCTATT	SGHDT	TCTGGACATGATACC	LYWYQQPRDQGPQLLVY	CTTTACTGGTATCAGCAGCCCAGAGACCAGGGGCCCCAGCTTCTAGTTTAC	FRDEAV	TTTCGGGATGAGGCTGTT	IDNSQLPSDRFSAVRPKGTNSTLKIQSAKQGDTATYL	ATAGATAATTCACAGTTGCCCTCGGATCGATTTTCTGCTGTGAGGCCTAAAGGAACTAACTCCACTCTCAAGATCCAGTCTGCAAAGCAGGGCGACACAGCCACCTATCTC	CASSRGTGQLYF	TGTGCCAGCAGTCGGGGAACCGGGCAGCTCTACTTT	GEGSKLTVL	GGTGAAGGCTCAAAGCTGACAGTGCTGG	29184	22	clonotype1175	clonotype1175_consensus_1	1
ACCAGTATCCTATTCA-1	TRUE	ACCAGTATCCTATTCA-1_contig_2	TRUE	556	TRA	TRAV6D-6		TRAJ48	TRAC	TRUE	TRUE	GDSVTQTEGQVTVSESKSLIINCTYS	GGAGATTCCGTGACTCAAACAGAAGGCCAAGTGACCGTCTCAGAAAGCAAGTCCCTGATAATAAATTGCACGTATTCA	TTSIAYPN	ACCACAAGCATAGCTTACCCTAAT	LFWYVRYPGEGLQLLLK	CTTTTCTGGTATGTTCGATATCCTGGAGAAGGTCTACAACTCCTCCTGAAA	VITAGQK	GTCATTACGGCTGGCCAGAAG	GSSRGFEATYNKETTSFHLQKASVQESDSAVYY	GGAAGCAGCAGAGGGTTTGAAGCCACATACAATAAAGAAACCACCTCCTTCCACTTGCAGAAAGCCTCAGTGCAAGAGTCAGACTCGGCTGTGTACTAC	CALGDYGNEKITF	TGTGCTCTGGGTGACTATGGAAATGAGAAAATAACTTTT	GAGTKLTIKP	GGGGCTGGAACCAAACTCACCATTAAACCCA	2196	4	clonotype1175	clonotype1175_consensus_2	1
ACCAGTATCTCGGACG-1	TRUE	ACCAGTATCTCGGACG-1_contig_1	TRUE	614	TRA	TRAV13-2		TRAJ39	TRAC	TRUE	TRUE	GQQVQQSPASLVLQEGENAELQCNFS	GGACAGCAAGTGCAGCAGAGTCCCGCATCCTTGGTTCTGCAGGAGGGGGAGAACGCAGAGCTGCAGTGTAACTTTTCC	STATR	TCCACAGCAACCCGG	LQWFYQHPGGRLVSLFY	CTGCAGTGGTTTTACCAACATCCTGGGGGAAGACTCGTCAGCCTGTTCTAC	NPSGT	AATCCTTCTGGGACA	KHTGRLTSTTVTNERRGSLHISSSQTTDSGTYL	AAGCACACTGGAAGACTGACATCCACCACAGTCACTAACGAACGTCGCGGCTCTTTGCACATTTCCTCCTCCCAGACAACAGACTCAGGCACTTATCTC	CAMGDNNAGAKLTF	TGTGCTATGGGAGATAATAATGCAGGTGCCAAGCTCACATTC	GGGTRLTVRP	GGAGGGGGAACAAGGTTAACGGTCAGACCCG	9446	6	clonotype1484	clonotype1484_consensus_2	1
ACCAGTATCTCGGACG-1	TRUE	ACCAGTATCTCGGACG-1_contig_2	TRUE	518	TRB	TRBV15		TRBJ2-1	TRBC2	TRUE	TRUE	DAGVTQTPRHEVAEKGQTIILKCEPV	GATGCTGGAGTTACCCAGACACCCAGACATGAGGTGGCAGAGAAAGGACAAACAATAATCCTGAAGTGTGAGCCAGTT	SGHND	TCAGGCCACAATGAC	LFWYRQTKIQGLELLSY	CTTTTCTGGTACAGACAGACCAAGATACAGGGACTAGAGTTGCTGAGCTAC	FRSKSL	TTCCGCAGCAAGTCTCTT	MEDGGAFKDRFKAEMLNSSFSTLKIQPTEPKDSAVYL	ATGGAAGATGGTGGGGCTTTCAAGGATCGATTCAAAGCTGAGATGCTAAATTCATCCTTCTCCACTCTGAAGATTCAACCTACAGAACCCAAGGACTCAGCTGTGTATCTG	CASSLQGRAEQFF	TGTGCCAGCAGTTTACAGGGGAGGGCTGAGCAGTTCTTC	GPGTRLTVL	GGACCAGGGACACGACTCACCGTCCTAG	22293	17	clonotype1484	clonotype1484_consensus_1	1
ACCCACTAGACAGAGA-1	TRUE	ACCCACTAGACAGAGA-1_contig_1	TRUE	525	TRB	TRBV5	TRBD1	TRBJ1-4	TRBC1	TRUE	TRUE	NTKITQSPRYLILGRANKSLECEQH	AACACTAAAATTACTCAGTCACCAAGATATCTAATCCTGGGAAGAGCAAATAAGTCTTTGGAATGTGAGCAACAT	LGHNA	CTGGGACATAATGCT	MYWYKQSAEKPPELMFL	ATGTACTGGTATAAACAGAGCGCTGAGAAGCCGCCAGAGCTCATGTTTCTC	YNLKQL	TACAATCTTAAACAGTTG	IRNETVPSRFIPECPDSSKLLLHISAVDPEDSAVYF	ATTCGAAATGAGACGGTGCCCAGTCGTTTTATACCTGAATGCCCAGACAGCTCCAAGCTACTTTTACATATATCTGCCGTGGATCCAGAAGACTCAGCTGTCTATTTT	CASSQGQGVSNERLFF	TGTGCCAGCAGCCAGGGACAGGGGGTTTCCAACGAAAGATTATTTTTC	GHGTKLSVL	GGTCATGGAACCAAGCTGTCTGTCCTGG	7456	6	clonotype2004	clonotype2004_consensus_1	1
ACCCACTAGACAGAGA-1	TRUE	ACCCACTAGACAGAGA-1_contig_2	TRUE	547	TRA	TRAV10D		TRAJ15	TRAC	TRUE	TRUE	GEKVEQHESTLSVREGDSAVINCTYT	GGAGAGAAGGTCGAGCAACACGAGTCTACACTGAGTGTTCGAGAGGGAGACAGCGCTGTCATCAACTGCACTTACACA	DTASSY	GATACTGCTTCATCATAC	FPWYKQEAGKGLHFVID	TTCCCTTGGTACAAGCAAGAAGCTGGAAAGGGTCTCCACTTTGTGATAGAC	IRSNVDR	ATTCGTTCAAATGTGGACAGA	KQSQRLIVLLDKKAKRFSLHITATQPEDSAIYF	AAACAGAGCCAAAGACTTATAGTTTTGTTGGATAAGAAAGCCAAACGATTCTCCCTGCACATCACAGCCACACAGCCTGAAGATTCAGCCATCTACTTC	CAASKGGRALIF	TGTGCAGCAAGCAAGGGAGGCAGAGCTCTGATATTT	GTGTTVSVSP	GGAACAGGAACCACGGTATCAGTCAGCCCCA	4525	5	clonotype2004	clonotype2004_consensus_2	1
ACCCACTGTCTAGAGG-1	TRUE	ACCCACTGTCTAGAGG-1_contig_1	TRUE	540	TRB	TRBV16		TRBJ1-1	TRBC1	TRUE	TRUE	NAGVIQTPRHKVTGKGQEATLWCEPI	AATGCTGGTGTCATCCAAACACCTAGGCACAAGGTGACAGGGAAGGGACAAGAAGCAACTCTGTGGTGTGAGCCAATT	SGHSA	TCAGGACATAGTGCT	VFWYRQTIVQGLEFLTY	GTTTTCTGGTACAGACAGACCATTGTGCAGGGCCTGGAGTTCCTGACTTAC	FRNQAP	TTTCGAAATCAAGCTCCT	IDDSGMPKERFSAQMPNQSHSTLKIQSTQPQDSAVYL	ATAGATGATTCAGGGATGCCCAAGGAACGATTCTCAGCTCAGATGCCCAATCAGTCGCACTCAACTCTGAAGATCCAGAGCACGCAACCCCAGGACTCAGCGGTGTATCTT	CASSLGGEVFF	TGTGCAAGCAGCTTAGGGGGTGAAGTCTTCTTT	GKGTRLTVV	GGTAAAGGAACCAGACTCACAGTTGTAG	8777	10	clonotype892	clonotype892_consensus_1	1
ACCCACTGTCTAGAGG-1	TRUE	ACCCACTGTCTAGAGG-1_contig_2	TRUE	615	TRA	TRAV12-1		TRAJ28	TRAC	TRUE	TRUE	GDSVTQTEGLVTVTEGLPVKLNCTYQ	GGAGACTCCGTGACCCAGACAGAAGGCCTGGTCACTGTCACCGAGGGGTTGCCTGTGAAGCTGAACTGCACCTATCAG	TTYLTIA	ACTACTTATTTAACTATTGCC	FFWYVQYLNEAPQVLLR	TTTTTCTGGTATGTGCAATATCTCAACGAAGCCCCTCAGGTACTCCTGCGG	SSTDNKR	AGCTCCACAGACAACAAGAGG	TEHQGFHATLHKSSSSFHLQKSSAQLSDSALYY	ACCGAGCACCAAGGGTTCCACGCCACTCTCCATAAGAGCAGCAGCTCCTTCCATCTGCAGAAGTCCTCAGCGCAGCTGTCAGACTCTGCCCTGTACTAC	CALSDLPGTGSNRLTF	TGTGCTCTGAGTGATCTACCAGGCACTGGGAGTAACAGGCTCACTTTT	GKGTKFSLIP	GGGAAAGGCACCAAATTCTCACTCATCCCGA	5371	5	clonotype892	clonotype892_consensus_2	1
ACCCACTGTTGCTCCT-1	TRUE	ACCCACTGTTGCTCCT-1_contig_1	TRUE	654	TRB	TRBV19		TRBJ2-4	TRBC2	TRUE	TRUE	GGIITQTPKFLIGQEGQKLTLKCQQN	GGTGGCATCATTACTCAGACACCCAAATTCCTGATTGGTCAGGAAGGGCAAAAACTGACCTTGAAATGTCAACAGAAT	FNHDT	TTCAATCATGATACA	MYWYRQDSGKGLRLIYY	ATGTACTGGTACCGACAGGATTCAGGGAAAGGATTGAGACTGATCTACTAT	SITEND	TCAATAACTGAAAACGAT	LQKGDLSEGYDASREKKSSFSLTVTSAQKNEMAVFL	CTTCAAAAAGGCGATCTATCTGAAGGCTATGATGCGTCTCGAGAGAAGAAGTCATCTTTTTCTCTCACTGTGACATCTGCCCAGAAGAACGAGATGGCCGTTTTTCTC	CASSRDKNTLYF	TGTGCCAGCAGTCGGGACAAAAACACCTTGTACTTT	GAGTRLSVL	GGTGCGGGCACCCGACTATCGGTGCTAG	6238	9	clonotype1890	clonotype1890_consensus_1	1
ACCCACTGTTGCTCCT-1	TRUE	ACCCACTGTTGCTCCT-1_contig_2	TRUE	529	TRA	TRAV4-3		TRAJ26	TRAC	TRUE	TRUE	GDKVKQSPSALSLQEGTNSALRCNFS	GGAGATAAGGTGAAGCAAAGTCCCTCAGCGCTGAGTCTCCAAGAGGGAACCAATTCTGCTCTGAGATGCAATTTTTCT	FAATT	TTCGCCGCGACAACT	VQWFLQNPRGSLMNHFY	GTGCAGTGGTTCCTACAGAATCCCAGGGGCAGCCTCATGAATCATTTTTAC	LVPGT	CTGGTTCCAGGAACA	KENGRLKSTFNSKESYSTLHIRDAQLEDSGTYF	AAGGAGAATGGGAGGTTAAAGTCAACATTCAATTCTAAGGAGAGCTACAGCACCCTGCACATCAGGGATGCCCAGCTGGAAGACTCAGGCACTTACTTC	CAAEDYAQGLTF	TGTGCTGCTGAGGACTATGCCCAGGGATTAACCTTC	GLGTRVSVFP	GGTCTTGGCACCAGAGTATCTGTGTTTCCCT	3053	7	clonotype1890	clonotype1890_consensus_2	1
ACCCACTTCACAATGC-1	TRUE	ACCCACTTCACAATGC-1_contig_1	TRUE	719	TRA	TRAV9N-3		TRAJ27	TRAC	TRUE	TRUE	AQSVTQPDARVTVSEGVSLQLRCKYS	GCTCAGTCAGTGACGCAGCCCGATGCTCGTGTCACTGTCTCTGAAGGAGTCTCTCTGCAGCTGAGATGCAAGTATTCC	YFGTPY	TACTTTGGGACACCTTAT	LFWYVQYPRQGLQLLLK	CTGTTCTGGTATGTCCAGTACCCGCGGCAGGGGCTGCAGCTGCTCCTCAAG	YYPGDPVV	TACTATCCAGGAGACCCAGTGGTT	QGVNGFEAEFSKSNSSFHLRKASVHWSDSAVYF	CAAGGAGTGAATGGCTTTGAGGCTGAGTTCAGCAAGAGTAACTCTTCCTTCCACCTGCGGAAAGCCTCCGTGCACTGGAGCGACTCGGCTGTGTACTTC	CAVSARWTGKLTF	TGTGCTGTGAGCGCGCGATGGACAGGCAAATTAACCTTT	GDGTVLTVKP	GGGGATGGGACCGTGCTCACAGTGAAGCCAA	6540	6	clonotype3047	clonotype3047_consensus_2	1
ACCCACTTCACAATGC-1	TRUE	ACCCACTTCACAATGC-1_contig_2	TRUE	573	TRB	TRBV12-2+TRBV13-2		TRBJ2-7	TRBC2	TRUE	TRUE	EAAVTQSPRNKVAVTGGKVTLSCNQT	GAGGCTGCAGTCACCCAAAGCCCAAGAAACAAGGTGGCAGTAACAGGAGGAAAGGTGACATTGAGCTGTAATCAGACT	NNHNN	AATAACCACAACAAC	MYWYRQDTGHGLRLIHY	ATGTACTGGTATCGGCAGGACACGGGGCATGGGCTGAGGCTGATCCATTAT	SYGAGS	TCATATGGTGCTGGCAGC	TEKGDIPDGYKASRPSQENFSLILELATPSQTSVYF	ACTGAGAAAGGAGATATCCCTGATGGATACAAGGCCTCCAGACCAAGCCAAGAGAACTTCTCCCTCATTCTGGAGTTGGCTACCCCCTCTCAGACATCAGTGTACTTC	CASGDALGYYEQYF	TGTGCCAGCGGTGATGCTCTGGGATACTATGAACAGTACTTC	GPGTRLTVL	GGTCCCGGCACCAGGCTCACGGTTTTAG	26461	21	clonotype3047	clonotype3047_consensus_1	1
ACCCACTTCGTCCAGG-1	TRUE	ACCCACTTCGTCCAGG-1_contig_1	TRUE	541	TRB	TRBV10	TRBD1	TRBJ2-7	TRBC2	TRUE	TRUE	ETAVFQTPNYHVTQVGNEVSFNCKQT	GAGACGGCTGTTTTCCAGACTCCAAACTATCATGTCACACAGGTGGGAAATGAAGTGTCTTTCAATTGTAAGCAAACT	LGHDT	CTGGGCCACGATACT	MYWYKQDSKKLLKIMFS	ATGTATTGGTACAAGCAAGACTCTAAGAAATTGCTGAAGATTATGTTTAGC	YNNKQL	TACAATAATAAGCAACTC	IVNETVPRRFSPQSSDKAHLNLRIKSVEPEDSAVYL	ATTGTAAACGAAACAGTTCCAAGGCGCTTCTCACCTCAGTCTTCAGATAAAGCTCATTTGAATCTTCGAATCAAGTCTGTAGAGCCGGAGGACTCTGCTGTGTATCTC	CANLGTGLYEQYF	TGTGCCAACCTCGGGACAGGGTTATATGAACAGTACTTC	GPGTRLTVL	GGTCCCGGCACCAGGCTCACGGTTTTAG	28757	23	clonotype1192	clonotype1192_consensus_1	1
ACCCACTTCGTCCAGG-1	TRUE	ACCCACTTCGTCCAGG-1_contig_2	TRUE	521	TRB	TRBV13-1		TRBJ2-2	TRBC2	TRUE	TRUE	EAAVTQSPRNKVTVTGGNVTLSCRQT	GAGGCTGCAGTCACCCAAAGCCCTAGAAACAAGGTGACAGTAACAGGAGGAAACGTGACATTGAGCTGTCGCCAGACT	NSHNY	AATAGCCACAACTAC	MYWYRQDTGHGLRLIHY	ATGTACTGGTATCGGCAGGACACTGGGCATGGGCTGAGGCTGATCCATTAC	SYGAGN	TCATATGGTGCTGGCAAC	LQIGDVPDGYKATRTTQEDFFLLLELASPSQTSLYF	CTTCAAATAGGAGATGTCCCTGATGGGTACAAGGCCACCAGAACAACGCAAGAAGACTTCTTCCTCCTGCTGGAATTGGCTTCTCCCTCTCAGACATCTTTGTACTTC	CASSDGGGNTGQLYF	TGTGCCAGCAGTGATGGGGGGGGAAACACCGGGCAGCTCTACTTT	GEGSKLTVL	GGTGAAGGCTCAAAGCTGACAGTGCTGG	11144	10	clonotype1192	clonotype1192_consensus_2	1
ACCCACTTCGTCCAGG-1	TRUE	ACCCACTTCGTCCAGG-1_contig_3	TRUE	552	TRA	TRAV7-3		TRAJ50	TRAC	TRUE	TRUE	QQNVQQSPESLIVPEGARTSLNCTFS	CAGCAGAATGTGCAGCAGAGCCCAGAATCCCTCATTGTCCCAGAGGGAGCCAGGACCTCTCTCAACTGCACTTTCAGT	DSASQY	GACAGTGCTTCTCAGTAT	FWWYRQHSGKAPKALMS	TTCTGGTGGTACAGACAGCATTCTGGGAAAGCCCCCAAGGCACTGATGTCC	IFSNGE	ATCTTCTCCAATGGTGAA	KEEGRFTIHLNKASLHFSLHIRDSQPSDSALYL	AAAGAAGAAGGGAGATTCACAATTCACCTCAATAAAGCCAGTCTGCATTTCTCCCTGCACATCAGAGACTCCCAGCCCAGTGACTCTGCTCTCTATCTC	CAVSKRSSSFSKLVF	TGTGCAGTGAGCAAGCGATCCTCCTCCTTCAGCAAGCTGGTGTTT	GQGTSLSVVP	GGGCAGGGGACATCCTTATCAGTCGTTCCAA	4583	3	clonotype1192	clonotype1192_consensus_4	1
ACCCACTTCGTCCAGG-1	TRUE	ACCCACTTCGTCCAGG-1_contig_4	TRUE	550	TRA	TRAV8D-1		TRAJ52	TRAC	TRUE	TRUE	SQLAEENLWALSVHEGESVTVNCSYK	AGTCAACTAGCAGAAGAGAATCTGTGGGCCCTGAGCGTCCACGAGGGTGAAAGTGTCACGGTGAATTGTAGTTACAAG	TSITA	ACATCCATAACTGCC	LQWYRQKSGEGPAQLIL	CTACAGTGGTACAGACAGAAGTCAGGCGAAGGCCCTGCCCAGCTAATCTTA	IRSNERE	ATACGTTCAAATGAGAGAGAG	KRNGRLRATLDTSSQSSSLSITATRCEDTAVYF	AAGCGCAATGGAAGACTCAGAGCCACCCTTGACACCTCCAGCCAGAGCAGCTCCTTGTCCATCACTGCTACTCGGTGTGAAGACACCGCTGTGTACTTC	CATGGTGANTGKLTF	TGTGCTACTGGGGGGACTGGAGCTAACACTGGAAAGCTCACGTTT	GHGTILRVHP	GGACACGGCACCATCCTTAGGGTCCATCCAA	2265	2	clonotype1192	clonotype1192_consensus_3	1
ACCCACTTCTCACATT-1	TRUE	ACCCACTTCTCACATT-1_contig_1	TRUE	555	TRB	TRBV16	TRBD2	TRBJ2-3	TRBC2	TRUE	TRUE	NAGVIQTPRHKVTGKGQEATLWCEPI	AATGCTGGTGTCATCCAAACACCTAGGCACAAGGTGACAGGGAAGGGACAAGAAGCAACTCTGTGGTGTGAGCCAATT	SGHSA	TCAGGACATAGTGCT	VFWYRQTIVQGLEFLTY	GTTTTCTGGTACAGACAGACCATTGTGCAGGGCCTGGAGTTCCTGACTTAC	FRNQAP	TTTCGAAATCAAGCTCCT	IDDSGMPKERFSAQMPNQSHSTLKIQSTQPQDSAVYL	ATAGATGATTCAGGGATGCCCAAGGAACGATTCTCAGCTCAGATGCCCAATCAGTCGCACTCAACTCTGAAGATCCAGAGCACGCAACCCCAGGACTCAGCGGTGTATCTT	CASSFWGGENAETLYF	TGTGCAAGCAGCTTCTGGGGGGGCGAGAATGCAGAAACGCTGTATTTT	GSGTRLTVL	GGCTCAGGAACCAGACTGACTGTTCTCG	12305	13	clonotype2552	clonotype2552_consensus_1	1
ACCGTAAAGCAACGGT-1	TRUE	ACCGTAAAGCAACGGT-1_contig_1	TRUE	584	TRA	TRAV10N		TRAJ12	TRAC	TRUE	TRUE	GEKVEQHQSTLSVREGDSAVINCTYT	GGAGAGAAGGTCGAGCAACACCAGTCTACACTGAGTGTTCGAGAGGGAGACAGCGCTGTCATCAACTGCACTTACACA	DTASSY	GATACTGCCTCATCATAC	FPWYKQEAGKSLHFVID	TTCCCTTGGTACAAGCAAGAAGCTGGAAAGAGTCTCCACTTTGTGATAGAC	IRSNVDR	ATTCGTTCAAATGTGGACAGA	KQSQRLTVLLDKKAKRFSLHITATQPEDSAIYF	AAACAGAGCCAAAGACTTACAGTTTTATTGGATAAGAAAGCCAAACGATTCTCCCTGCACATCACAGCCACACAGCCTGAAGATTCAGCCATCTACTTC	CAASIGTGGYKVVF	TGTGCAGCAAGCATAGGGACTGGAGGCTATAAAGTGGTCTTT	GSGTRLLVSP	GGAAGTGGGACTCGATTGCTGGTAAGCCCTG	4625	5	clonotype512	clonotype512_consensus_2	1
ACCGTAAAGCAACGGT-1	TRUE	ACCGTAAAGCAACGGT-1_contig_2	TRUE	513	TRB	TRBV31		TRBJ2-5	TRBC2	TRUE	TRUE	AQTIHQWPVAEIKAVGSPLSLGCTIK	GCTCAGACTATCCATCAATGGCCAGTTGCCGAGATCAAGGCTGTGGGCAGCCCACTGTCTCTGGGGTGTACCATAAAG	GKSSPN	GGGAAATCAAGCCCTAAC	LYWYWQATGGTLQQLFY	CTCTACTGGTACTGGCAGGCCACAGGAGGCACCCTCCAGCAACTCTTCTAC	SITVG	TCTATTACTGTTGGC	QVESVVQLNLSASRPKDDQFILSTEKLLLSHSGFYL	CAGGTAGAGTCGGTGGTGCAACTGAACCTCTCAGCTTCCAGGCCGAAGGACGACCAATTCATCCTAAGCACGGAGAAGCTGCTTCTCAGCCACTCTGGCTTCTACCTC	CAWSLGNQDTQYF	TGTGCCTGGAGTCTGGGTAACCAAGACACCCAGTACTTT	GPGTRLLVL	GGGCCAGGCACTCGGCTCCTCGTGTTAG	12750	10	clonotype512	clonotype512_consensus_1	1
ACCGTAAAGCAACGGT-1	TRUE	ACCGTAAAGCAACGGT-1_contig_3	TRUE	606	TRA	TRAV3-1		TRAJ37	TRAC	TRUE	TRUE	GEQVEQRPPHLSVREGDSAVIICTYT	GGCGAGCAGGTGGAGCAGCGCCCTCCTCACCTGAGTGTCCGGGAGGGAGACAGTGCCGTTATCATCTGCACCTACACA	DSATAY	GACAGTGCCACTGCTTAC	FSWYKQEAGAGLQLLMS	TTCTCCTGGTACAAGCAAGAGGCGGGGGCAGGTCTTCAGTTGCTTATGAGT	VLSNVDR	GTCCTTTCAAATGTGGACAGA	KEEQGLTVLLNKKDKRLSLNLTAAHPGDSAVYF	AAAGAAGAACAAGGACTCACTGTCTTACTGAACAAGAAAGACAAACGACTCTCTCTGAACCTCACAGCTGCCCATCCTGGGGACTCAGCCGTGTACTTC	CAVKGNTRKLIF	TGCGCAGTCAAAGGCAATACTAGAAAACTCATCTTT	GLGTTLQVQP	GGGCTGGGGACAACTTTACAAGTGCAACCAG	4106	4	clonotype512	clonotype512_consensus_3	1
ACCGTAAAGTCAAGGC-1	TRUE	ACCGTAAAGTCAAGGC-1_contig_1	TRUE	525	TRB	TRBV5		TRBJ2-3	TRBC2	TRUE	TRUE	NTKITQSPRYLILGRANKSLECEQH	AACACTAAAATTACTCAGTCACCAAGATATCTAATCCTGGGAAGAGCAAATAAGTCTTTGGAATGTGAGCAACAT	LGHNA	CTGGGACATAATGCT	MYWYKQSAEKPPELMFL	ATGTACTGGTATAAACAGAGCGCTGAGAAGCCGCCAGAGCTCATGTTTCTC	YNLKQL	TACAATCTTAAACAGTTG	IRNETVPSRFIPECPDSSKLLLHISAVDPEDSAVYF	ATTCGAAATGAGACGGTGCCCAGTCGTTTTATACCTGAATGCCCAGACAGCTCCAAGCTACTTTTACATATATCTGCCGTGGATCCAGAAGACTCAGCTGTCTATTTT	CASSQERDWGAETLYF	TGTGCCAGCAGCCAAGAACGGGACTGGGGGGCAGAAACGCTGTATTTT	GSGTRLTVL	GGCTCAGGAACCAGACTGACTGTTCTCG	7971	8	clonotype2054	clonotype2054_consensus_1	1
ACCGTAAAGTCAAGGC-1	TRUE	ACCGTAAAGTCAAGGC-1_contig_2	TRUE	524	TRA	TRAV6-5		TRAJ23	TRAC	TRUE	TRUE	GDSVTQTEGPVTLSEGTSLTVNCSYE	GGAGACTCGGTGACTCAGACAGAAGGTCCAGTGACATTGTCTGAAGGAACTTCTCTGACTGTGAACTGTTCCTATGAA	TKQYPT	ACCAAACAGTACCCAACC	LFWYVQYPGEGPQLLFK	CTGTTCTGGTATGTGCAGTATCCCGGAGAAGGTCCACAGCTCCTCTTTAAA	VPKANEK	GTCCCAAAGGCCAACGAGAAG	GSSRGFEATYNKEATSFHLQKASVQESDSAVYY	GGAAGCAGCAGAGGGTTTGAAGCCACATACAATAAAGAAGCCACCTCCTTCCACTTGCAGAAAGCCTCAGTGCAAGAGTCAGACTCGGCTGTGTACTAC	CALSDPGYNQGKLIF	TGTGCTCTGAGTGATCCGGGTTATAACCAGGGGAAGCTTATCTTT	GQGTKLSIKP	GGACAGGGAACCAAGTTATCTATCAAGCCCA	6452	6	clonotype2054	clonotype2054_consensus_2	1
ACCGTAAAGTGAACGC-1	TRUE	ACCGTAAAGTGAACGC-1_contig_1	TRUE	518	TRB	TRBV13-1		TRBJ2-5	TRBC2	TRUE	TRUE	EAAVTQSPRNKVTVTGGNVTLSCRQT	GAGGCTGCAGTCACCCAAAGCCCTAGAAACAAGGTGACAGTAACAGGAGGAAACGTGACATTGAGCTGTCGCCAGACT	NSHNY	AATAGCCACAACTAC	MYWYRQDTGHGLRLIHY	ATGTACTGGTATCGGCAGGACACTGGGCATGGGCTGAGGCTGATCCATTAC	SYGAGN	TCATATGGTGCTGGCAAC	LQIGDVPDGYKATRTTQEDFFLLLELASPSQTSLYF	CTTCAAATAGGAGATGTCCCTGATGGGTACAAGGCCACCAGAACAACGCAAGAAGACTTCTTCCTCCTGCTGGAATTGGCTTCTCCCTCTCAGACATCTTTGTACTTC	CASSRQGGQDTQYF	TGTGCCAGCAGTCGACAGGGTGGCCAAGACACCCAGTACTTT	GPGTRLLVL	GGGCCAGGCACTCGGCTCCTCGTGTTAG	6226	4	clonotype833	clonotype833_consensus_1	1
ACCGTAAAGTGAACGC-1	TRUE	ACCGTAAAGTGAACGC-1_contig_2	TRUE	535	TRA	TRAV6N-7		TRAJ40	TRAC	TRUE	TRUE	GDSVTQTEGQVALSEEDFLTIHCNYS	GGGGACTCAGTGACTCAGACGGAAGGTCAAGTGGCCCTCTCAGAAGAGGACTTTCTTACGATACACTGCAACTACTCA	ASGYPA	GCCTCAGGGTACCCAGCT	LFWYVQYPGEGPQFLFR	CTGTTCTGGTATGTGCAGTATCCCGGAGAAGGGCCACAGTTCCTCTTTAGA	ASRDKEK	GCCTCAAGGGACAAAGAGAAA	GSSRGFEATYNKEATSFHLQKASVQESDSAVYY	GGAAGCAGCAGAGGGTTTGAAGCCACATACAATAAAGAAGCCACCTCCTTCCACTTGCAGAAAGCCTCAGTGCAAGAGTCAGACTCGGCTGTGTACTAC	CALRTGNYKYVF	TGCGCTCTGAGAACAGGAAACTACAAATACGTCTTT	GAGTRLKVIA	GGAGCAGGTACCAGACTGAAGGTTATAGCAC	6798	6	clonotype833	clonotype833_consensus_2	1
ACCGTAAAGTGAACGC-1	TRUE	ACCGTAAAGTGAACGC-1_contig_3	TRUE	564	TRA	TRAV16N		TRAJ52	TRAC	TRUE	TRUE	AQKVTQTQTSISVMEKTTVTMDCVYE	GCCCAGAAGGTAACACAGACTCAGACTTCAATTTCTGTGATGGAGAAGACAACGGTGACAATGGACTGTGTGTATGAA	TQDSSYF	ACCCAGGACAGTTCTTACTTC	LFWYKQTASGKIVFLIR	TTATTCTGGTACAAGCAAACAGCAAGTGGGAAAATAGTTTTCCTTATTCGT	QDSYKKEN	CAGGACTCTTACAAAAAGGAAAAT	ATVGHYSLNFQKPKSSIGLIITATQIEDSAVYF	GCAACAGTGGGTCATTATTCTCTGAACTTTCAGAAGCCAAAAAGTTCCATCGGACTCATCATCACCGCCACACAGATTGAGGACTCGGCAGTATATTTC	CAMRAPNTGANTGKLTF	TGTGCTATGAGAGCCCCTAACACTGGAGCTAACACTGGAAAGCTCACGTTT	GHGTILRVHP	GGACACGGCACCATCCTTAGGGTCCATCCAA	3554	4	clonotype833	clonotype833_consensus_3	1
ACCGTAAAGTTGTCGT-1	TRUE	ACCGTAAAGTTGTCGT-1_contig_1	TRUE	518	TRB	TRBV26	TRBD1	TRBJ1-2	TRBC1	TRUE	TRUE	NSKVIQTPRYLVKGQGQKAKMRCIPE	AATTCAAAAGTCATTCAGACTCCAAGATATCTGGTGAAAGGGCAAGGACAAAAAGCAAAGATGAGGTGTATCCCTGAA	KGHPV	AAGGGACATCCAGTT	VFWYQQNKNNEFKFLIN	GTATTCTGGTATCAACAAAATAAGAACAATGAGTTTAAATTTTTGATTAAC	FQNQEV	TTTCAGAATCAAGAAGTT	LQQIDMTEKRFSAECPSNSPCSLEIQSSEAGDSALYL	CTTCAGCAAATAGACATGACTGAAAAACGATTCTCTGCTGAGTGTCCTTCAAACTCACCTTGCAGCCTAGAAATTCAGTCCTCTGAGGCAGGAGACTCAGCACTGTACCTC	CASRDRGANSDYTF	TGTGCCAGCAGGGACAGGGGGGCAAACTCCGACTACACCTTC	GSGTRLLVI	GGCTCAGGGACCAGGCTTTTGGTAATAG	8318	6	clonotype2100	clonotype2100_consensus_1	1
ACCGTAAAGTTGTCGT-1	TRUE	ACCGTAAAGTTGTCGT-1_contig_2	TRUE	725	TRA	TRAV9N-3		TRAJ23	TRAC	TRUE	TRUE	AQSVTQPDARVTVSEGVSLQLRCKYS	GCTCAGTCAGTGACGCAGCCCGATGCTCGTGTCACTGTCTCTGAAGGAGTCTCTCTGCAGCTGAGATGCAAGTATTCC	YFGTPY	TACTTTGGGACACCTTAT	LFWYVQYPRQGLQLLLK	CTGTTCTGGTATGTCCAGTACCCGCGGCAGGGGCTGCAGCTGCTCCTCAAG	YYPGDPVV	TACTATCCAGGAGACCCAGTGGTT	QGVNGFEAEFSKSNSSFHLRKASVHWSDSAVYF	CAAGGAGTGAATGGCTTTGAGGCTGAGTTCAGCAAGAGTAACTCTTCCTTCCACCTGCGGAAAGCCTCCGTGCACTGGAGCGACTCGGCTGTGTACTTC	CAVGRGNYNQGKLIF	TGTGCTGTGGGGCGAGGGAATTATAACCAGGGGAAGCTTATCTTT	GQGTKLSIKP	GGACAGGGAACCAAGTTATCTATCAAGCCCA	9376	11	clonotype2100	clonotype2100_consensus_2	1
ACCGTAACAGACGCAA-1	TRUE	ACCGTAACAGACGCAA-1_contig_1	TRUE	562	TRB	TRBV2		TRBJ2-1	TRBC2	TRUE	TRUE	DPKIIQKPKYLVAVTGSEKILICEQY	GACCCGAAAATTATCCAGAAACCAAAATATCTGGTGGCAGTCACAGGGAGCGAAAAAATCCTGATATGCGAACAGTAT	LGHNA	CTAGGCCACAATGCT	MYWYRQSAKKPLEFMFS	ATGTATTGGTATAGACAAAGTGCTAAGAAGCCTCTAGAGTTCATGTTTTCC	YSYQKL	TACAGCTATCAAAAACTT	MDNQTASSRFQPQSSKKNHLDLQITALKPDDSATYF	ATGGACAATCAGACTGCCTCAAGTCGCTTCCAACCTCAAAGTTCAAAGAAAAACCATTTAGACCTTCAGATCACAGCTCTAAAGCCTGATGACTCGGCCACATACTTC	CASSQEWDTAEQFF	TGTGCCAGCAGCCAAGAGTGGGACACTGCTGAGCAGTTCTTC	GPGTRLTVL	GGACCAGGGACACGACTCACCGTCCTAG	3694	3	clonotype146	clonotype146_consensus_1	2
ACCGTAAGTGTCTGAT-1	TRUE	ACCGTAAGTGTCTGAT-1_contig_1	TRUE	519	TRB	TRBV5		TRBJ2-5	TRBC2	TRUE	TRUE	NTKITQSPRYLILGRANKSLECEQH	AACACTAAAATTACTCAGTCACCAAGATATCTAATCCTGGGAAGAGCAAATAAGTCTTTGGAATGTGAGCAACAT	LGHNA	CTGGGACATAATGCT	MYWYKQSAEKPPELMFL	ATGTACTGGTATAAACAGAGCGCTGAGAAGCCGCCAGAGCTCATGTTTCTC	YNLKQL	TACAATCTTAAACAGTTG	IRNETVPSRFIPECPDSSKLLLHISAVDPEDSAVYF	ATTCGAAATGAGACGGTGCCCAGTCGTTTTATACCTGAATGCCCAGACAGCTCCAAGCTACTTTTACATATATCTGCCGTGGATCCAGAAGACTCAGCTGTCTATTTT	CASSPTGDQDTQYF	TGTGCCAGCAGCCCCACTGGGGACCAAGACACCCAGTACTTT	GPGTRLLVL	GGGCCAGGCACTCGGCTCCTCGTGTTAG	5404	5	clonotype1258	clonotype1258_consensus_1	1
ACCGTAAGTGTCTGAT-1	TRUE	ACCGTAAGTGTCTGAT-1_contig_2	TRUE	603	TRA	TRAV12-3		TRAJ32	TRAC	TRUE	TRUE	GDSVTQTEGLVTLTEGLPVMLNCTYQ	GGAGACTCCGTGACCCAGACAGAAGGCCTGGTCACTCTCACAGAAGGGTTGCCTGTGATGCTGAACTGCACCTATCAG	TIYSNAF	ACTATTTACTCAAATGCTTTC	LFWYVHYLNESPWLLLR	CTTTTCTGGTATGTGCACTATCTCAATGAATCCCCTTGGCTACTCCTGCGG	SSTDNKR	AGCTCCACAGACAACAAGAGG	TEHQGFHATLHKSSSSFHLQKSSAQLSDSALYY	ACCGAGCACCAAGGGTTCCACGCCACTCTCCATAAGAGCAGCAGCTCCTTCCATCTGCAGAAGTCCTCAGCGCAGCTGTCAGACTCTGCCCTGTACTAC	CALSAGGSGNKLIF	TGTGCTTTGAGTGCTGGGGGCAGTGGCAACAAGCTCATCTTT	GTGTLFSVKP	GGAACTGGCACTCTGTTTTCTGTCAAGCCAA	1329	3	clonotype1258	clonotype1258_consensus_2	1
ACCGTAATCCGTACAA-1	TRUE	ACCGTAATCCGTACAA-1_contig_1	TRUE	667	TRA	TRAV9N-3		TRAJ15	TRAC	TRUE	TRUE	AQSVTQPDARVTVSEGVSLQLRCKYS	GCTCAGTCAGTGACGCAGCCCGATGCTCGTGTCACTGTCTCTGAAGGAGTCTCTCTGCAGCTGAGATGCAAGTATTCC	YFGTPY	TACTTTGGGACACCTTAT	LFWYVQYPRQGLQLLLK	CTGTTCTGGTATGTCCAGTACCCGCGGCAGGGGCTGCAGCTGCTCCTCAAG	YYPGDPVV	TACTATCCAGGAGACCCAGTGGTT	QGVNGFEAEFSKSNSSFHLRKASVHWSDSAVYF	CAAGGAGTGAATGGCTTTGAGGCTGAGTTCAGCAAGAGTAACTCTTCCTTCCACCTGCGGAAAGCCTCCGTGCACTGGAGCGACTCGGCTGTGTACTTC	CAVSQYQGGRALIF	TGTGCTGTGAGCCAATACCAGGGAGGCAGAGCTCTGATATTT	GTGTTVSVSP	GGAACAGGAACCACGGTATCAGTCAGCCCCA	3837	5	clonotype44	clonotype44_consensus_2	1
ACCGTAATCCGTACAA-1	TRUE	ACCGTAATCCGTACAA-1_contig_2	TRUE	568	TRB	TRBV12-2+TRBV13-2		TRBJ1-2	TRBC1	TRUE	TRUE	EAAVTQSPRNKVAVTGGKVTLSCNQT	GAGGCTGCAGTCACCCAAAGCCCAAGAAACAAGGTGGCAGTAACAGGAGGAAAGGTGACATTGAGCTGTAATCAGACT	NNHNN	AATAACCACAACAAC	MYWYRQDTGHGLRLIHY	ATGTACTGGTATCGGCAGGACACGGGGCATGGGCTGAGGCTGATCCATTAT	SYGAGS	TCATATGGTGCTGGCAGC	TEKGDIPDGYKASRPSQENFSLILELATPSQTSVYF	ACTGAGAAAGGAGATATCCCTGATGGATACAAGGCCTCCAGACCAAGCCAAGAGAACTTCTCCCTCATTCTGGAGTTGGCTACCCCCTCTCAGACATCAGTGTACTTC	CASGDAGANSDYTF	TGTGCCAGCGGTGATGCTGGTGCAAACTCCGACTACACCTTC	GSGTRLLVI	GGCTCAGGGACCAGGCTTTTGGTAATAG	13947	12	clonotype44	clonotype44_consensus_1	1
ACCGTAATCGGCCGAT-1	TRUE	ACCGTAATCGGCCGAT-1_contig_1	TRUE	554	TRA	TRAV13-1		TRAJ26	TRAC	TRUE	TRUE	GQQVQQSPASLVLQEGENAELQCNFS	GGACAGCAAGTGCAGCAGAGCCCTGCATCCTTGGTTCTGCAGGAGGGGGAGAACGCAGAGCTGCAGTGTAACTTTTCC	TSLNS	ACATCTTTGAACAGT	MQWFYQRPGGSLVSLFY	ATGCAGTGGTTTTACCAACGTCCTGGGGGAAGTCTCGTCAGCCTGTTCTAC	NPSGT	AATCCTTCTGGGACA	KQSGRLTSTTVIKERRSSLHISSSQTTDSGTYL	AAGCAGAGTGGGAGACTGACATCCACTACAGTCATCAAAGAACGTCGCAGCTCTTTGCACATTTCCTCCTCCCAGACAACAGACTCAGGCACTTATCTC	CAMERPGNNYAQGLTF	TGTGCTATGGAACGTCCCGGAAATAACTATGCCCAGGGATTAACCTTC	GLGTRVSVFP	GGTCTTGGCACCAGAGTATCTGTGTTTCCCT	8569	5	clonotype2635	clonotype2635_consensus_2	1
ACCGTAATCGGCCGAT-1	TRUE	ACCGTAATCGGCCGAT-1_contig_2	TRUE	718	TRB	TRBV19		TRBJ1-3	TRBC1	TRUE	TRUE	GGIITQTPKFLIGQEGQKLTLKCQQN	GGTGGCATCATTACTCAGACACCCAAATTCCTGATTGGTCAGGAAGGGCAAAAACTGACCTTGAAATGTCAACAGAAT	FNHDT	TTCAATCATGATACA	MYWYRQDSGKGLRLIYY	ATGTACTGGTACCGACAGGATTCAGGGAAAGGATTGAGACTGATCTACTAT	SITEND	TCAATAACTGAAAACGAT	LQKGDLSEGYDASREKKSSFSLTVTSAQKNEMAVFL	CTTCAAAAAGGCGATCTATCTGAAGGCTATGATGCGTCTCGAGAGAAGAAGTCATCTTTTTCTCTCACTGTGACATCTGCCCAGAAGAACGAGATGGCCGTTTTTCTC	CASSMGGAGNTLYF	TGTGCCAGCAGTATGGGGGGGGCTGGAAATACGCTCTATTTT	GEGSRLIVV	GGAGAAGGAAGCCGGCTCATTGTTGTAG	7519	9	clonotype2635	clonotype2635_consensus_1	1
ACCGTAATCTTTAGGG-1	TRUE	ACCGTAATCTTTAGGG-1_contig_1	TRUE	512	TRA	TRAV6N-7		TRAJ23	TRAC	TRUE	TRUE	GDSVTQTEGQVALSEEDFLTIHCNYS	GGGGACTCAGTGACTCAGACGGAAGGTCAAGTGGCCCTCTCAGAAGAGGACTTTCTTACGATACACTGCAACTACTCA	ASGYPA	GCCTCAGGGTACCCAGCT	LFWYVQYPGEGPQFLFR	CTGTTCTGGTATGTGCAGTATCCCGGAGAAGGGCCACAGTTCCTCTTTAGA	ASRDKEK	GCCTCAAGGGACAAAGAGAAA	GSSRGFEATYNKEATSFHLQKASVQESDSAVYY	GGAAGCAGCAGAGGGTTTGAAGCCACATACAATAAAGAAGCCACCTCCTTCCACTTGCAGAAAGCCTCAGTGCAAGAGTCAGACTCGGCTGTGTACTAC	CAPGKLIF	TGCGCTCCGGGGAAGCTTATCTTT	GQGTKLSIKP	GGACAGGGAACCAAGTTATCTATCAAGCCCA	15355	14	clonotype1483	clonotype1483_consensus_4	1
ACCGTAATCTTTAGGG-1	TRUE	ACCGTAATCTTTAGGG-1_contig_2	TRUE	517	TRB	TRBV14	TRBD1	TRBJ1-3	TRBC1	TRUE	TRUE	EAGVTQSPRYAVLQEGQAVSFWCDPI	GAAGCTGGAGTCACCCAGTCTCCCAGATATGCAGTCCTACAGGAAGGGCAAGCTGTTTCCTTTTGGTGTGACCCTATT	SGHDT	TCTGGACATGATACC	LYWYQQPRDQGPQLLVY	CTTTACTGGTATCAGCAGCCCAGAGACCAGGGGCCCCAGCTTCTAGTTTAC	FRDEAV	TTTCGGGATGAGGCTGTT	IDNSQLPSDRFSAVRPKGTNSTLKIQSAKQGDTATYL	ATAGATAATTCACAGTTGCCCTCGGATCGATTTTCTGCTGTGAGGCCTAAAGGAACTAACTCCACTCTCAAGATCCAGTCTGCAAAGCAGGGCGACACAGCCACCTATCTC	CASGQGAGNTLYF	TGTGCCAGTGGACAGGGGGCTGGAAATACGCTCTATTTT	GEGSRLIVV	GGAGAAGGAAGCCGGCTCATTGTTGTAG	22005	19	clonotype1483	clonotype1483_consensus_1	1
ACCGTAATCTTTAGGG-1	TRUE	ACCGTAATCTTTAGGG-1_contig_3	TRUE	571	TRB	TRBV2		TRBJ2-2	TRBC2	TRUE	TRUE	DPKIIQKPKYLVAVTGSEKILICEQY	GACCCGAAAATTATCCAGAAACCAAAATATCTGGTGGCAGTCACAGGGAGCGAAAAAATCCTGATATGCGAACAGTAT	LGHNA	CTAGGCCACAATGCT	MYWYRQSAKKPLEFMFS	ATGTATTGGTATAGACAAAGTGCTAAGAAGCCTCTAGAGTTCATGTTTTCC	YSYQKL	TACAGCTATCAAAAACTT	MDNQTASSRFQPQSSKKNHLDLQITALKPDDSATYF	ATGGACAATCAGACTGCCTCAAGTCGCTTCCAACCTCAAAGTTCAAAGAAAAACCATTTAGACCTTCAGATCACAGCTCTAAAGCCTGATGACTCGGCCACATACTTC	CASSQDRQSNTGQLYF	TGTGCCAGCAGCCAAGATCGCCAGTCAAACACCGGGCAGCTCTACTTT	GEGSKLTVL	GGTGAAGGCTCAAAGCTGACAGTGCTGG	2860	3	clonotype1483	clonotype1483_consensus_2	1
ACCGTAATCTTTAGGG-1	TRUE	ACCGTAATCTTTAGGG-1_contig_4	TRUE	548	TRA	TRAV9-1		TRAJ34	TRAC	TRUE	TRUE	TQTVSQSDAHVTVFEGDSVELRCNYS	ACACAGACAGTTTCCCAGTCTGATGCCCATGTCACTGTCTTCGAAGGAGACTCGGTGGAGCTGAGATGCAACTATTCC	YGGSIY	TATGGTGGATCCATTTAC	LSWYIQHHGRGLQFLLK	CTCTCCTGGTACATCCAGCACCATGGCCGTGGCCTCCAGTTTCTCCTCAAG	YYSGNPVV	TACTATTCGGGAAACCCAGTGGTT	QGVNGFEAEFSKSDSSFHLRKASVHWSDSAVYF	CAAGGAGTGAACGGCTTCGAGGCTGAGTTCAGCAAGAGCGACTCTTCCTTCCACCTTCGGAAAGCCTCCGTGCACTGGAGCGACTCGGCTGTGTACTTC	CAARDLSSNTDKVVF	TGTGCTGCGAGGGACCTATCTTCCAATACCGACAAAGTCGTCTTT	GTGTRLQVSP	GGAACAGGGACCAGATTACAAGTCTCACCAA	4528	15	clonotype1483	clonotype1483_consensus_3	1
ACCTTTAAGAGCCTAG-1	TRUE	ACCTTTAAGAGCCTAG-1_contig_1	TRUE	591	TRA	TRAV7D-4		TRAJ48	TRAC	TRUE	TRUE	QQKVQQSPESLSVPEGGMASLNCTSS	CAGCAGAAGGTGCAGCAGAGCCCAGAATCCCTCAGTGTCCCAGAGGGAGGCATGGCCTCTCTCAACTGCACTTCAAGT	DRNFQY	GATCGTAATTTTCAGTAC	FWWYRQHSGEGPKALMS	TTCTGGTGGTACAGACAGCATTCTGGAGAAGGCCCCAAGGCACTGATGTCC	IFSDGD	ATCTTCTCTGATGGTGAC	KKEGRFTAHLNKASLHVSLHIRDSQPSDSALYF	AAGAAAGAAGGCAGATTCACAGCTCACCTCAATAAGGCCAGCCTGCATGTTTCCCTGCACATCAGAGACTCCCAGCCCAGTGACTCCGCTCTCTACTTC	CAAPNYGNEKITF	TGTGCAGCCCCCAACTATGGAAATGAGAAAATAACTTTT	GAGTKLTIKP	GGGGCTGGAACCAAACTCACCATTAAACCCA	8436	11	clonotype1523	clonotype1523_consensus_2	1
ACCTTTAAGAGCCTAG-1	TRUE	ACCTTTAAGAGCCTAG-1_contig_2	TRUE	525	TRB	TRBV17		TRBJ2-2	TRBC2	TRUE	TRUE	DTTVKQNPRYKLARVGKPVNLICSQT	GATACTACGGTTAAGCAGAACCCAAGATACAAGCTTGCAAGAGTTGGAAAACCAGTGAATTTGATCTGTTCTCAGACT	MNHDT	ATGAATCATGATACC	MYWYQKKPNQAPKLLLF	ATGTACTGGTACCAAAAGAAGCCAAACCAAGCACCAAAGCTTCTTCTTTTC	YYDKIL	TACTATGATAAGATTTTG	NREADTFEKFQSSRPNNSFCSLYIGSAGLEYSAMYL	AACAGGGAAGCTGACACTTTTGAGAAGTTCCAATCCAGTCGGCCTAACAATTCTTTCTGCTCTCTCTACATTGGCTCTGCAGGCCTAGAGTATTCTGCCATGTACCTC	CASSRRWYTGQLYF	TGTGCTAGCAGTAGACGCTGGTACACCGGGCAGCTCTACTTT	GEGSKLTVL	GGTGAAGGCTCAAAGCTGACAGTGCTGG	39424	42	clonotype1523	clonotype1523_consensus_1	1
ACCTTTAAGCCATCGC-1	TRUE	ACCTTTAAGCCATCGC-1_contig_1	TRUE	521	TRB	TRBV26		TRBJ2-3	TRBC2	TRUE	TRUE	NSKVIQTPRYLVKGQGQKAKMRCIPE	AATTCAAAAGTCATTCAGACTCCAAGATATCTGGTGAAAGGGCAAGGACAAAAAGCAAAGATGAGGTGTATCCCTGAA	KGHPV	AAGGGACATCCAGTT	VFWYQQNKNNEFKFLIN	GTATTCTGGTATCAACAAAATAAGAACAATGAGTTTAAATTTTTGATTAAC	FQNQEV	TTTCAGAATCAAGAAGTT	LQQIDMTEKRFSAECPSNSPCSLEIQSSEAGDSALYL	CTTCAGCAAATAGACATGACTGAAAAACGATTCTCTGCTGAGTGTCCTTCAAACTCACCTTGCAGCCTAGAAATTCAGTCCTCTGAGGCAGGAGACTCAGCACTGTACCTC	CASSLGGAGAETLYF	TGTGCCAGCAGTCTTGGGGGGGCCGGTGCAGAAACGCTGTATTTT	GSGTRLTVL	GGCTCAGGAACCAGACTGACTGTTCTCG	24295	19	clonotype2244	clonotype2244_consensus_1	1
ACCTTTAAGTGCGTGA-1	TRUE	ACCTTTAAGTGCGTGA-1_contig_1	TRUE	521	TRB	TRBV15		TRBJ2-7	TRBC2	TRUE	TRUE	DAGVTQTPRHEVAEKGQTIILKCEPV	GATGCTGGAGTTACCCAGACACCCAGACATGAGGTGGCAGAGAAAGGACAAACAATAATCCTGAAGTGTGAGCCAGTT	SGHND	TCAGGCCACAATGAC	LFWYRQTKIQGLELLSY	CTTTTCTGGTACAGACAGACCAAGATACAGGGACTAGAGTTGCTGAGCTAC	FRSKSL	TTCCGCAGCAAGTCTCTT	MEDGGAFKDRFKAEMLNSSFSTLKIQPTEPKDSAVYL	ATGGAAGATGGTGGGGCTTTCAAGGATCGATTCAAAGCTGAGATGCTAAATTCATCCTTCTCCACTCTGAAGATTCAACCTACAGAACCCAAGGACTCAGCTGTGTATCTG	CASSRRASSYEQYF	TGTGCCAGCAGCCGCAGGGCGAGCTCCTATGAACAGTACTTC	GPGTRLTVL	GGTCCCGGCACCAGGCTCACGGTTTTAG	117	5	clonotype1915	clonotype1915_consensus_1	1
ACCTTTAAGTGCGTGA-1	TRUE	ACCTTTAAGTGCGTGA-1_contig_2	TRUE	487	TRA	TRAV13-1		TRAJ12	TRAC	TRUE	TRUE	GQQVQQSPVSLVLQEGENAELQCNFS	GGACAGCAAGTGCAGCAGAGCCCCGTGTCCTTGGTTCTGCAGGAGGGGGAGAATGCAGAGCTGCAGTGTAACTTTTCC	TTLNS	ACAACTTTGAACAGT	MQWFYQRPGGRLVRLFY	ATGCAGTGGTTTTACCAACGTCCTGGGGGAAGACTCGTCAGACTGTTCTAT	NPSGT	AATCCTTCTGGGACA	KQSGRLTSTTVTKERRSSLHISSSQITDSGTYL	AAGCAGAGTGGGAGACTGACATCCACAACAGTCACTAAGGAACGTCGCAGCTCTTTGCACATTTCCTCCTCCCAGATCACAGACTCAGGCACTTATCTC	CAMERTGGYKVVF	TGTGCTATGGAACGGACTGGAGGCTATAAAGTGGTCTTT	GSGTRLLVSP	GGAAGTGGGACTCGATTGCTGGTAAGCCCTG	5953	6	clonotype1915	clonotype1915_consensus_2	1
ACCTTTACAGATCGGA-1	TRUE	ACCTTTACAGATCGGA-1_contig_1	TRUE	513	TRA	TRAV21-DV12		TRAJ32	TRAC	TRUE	TRUE	DAKTTQPDSMESTEGETVHLPCSHA	GATGCTAAGACTACACAACCAGATTCAATGGAAAGTACTGAAGGAGAAACGGTGCACTTGCCTTGTAGCCACGCC	TISGNEY	ACAATCAGTGGAAACGAGTAC	IYWYRQVPLQGPEYVTH	ATCTATTGGTACCGACAGGTTCCTCTTCAGGGTCCAGAATACGTGACTCAC	GLQQN	GGTCTACAACAAAAT	TTNSMAFLAIASDRKSSTLILTHVSLRDAAVYH	ACAACCAATAGTATGGCTTTCCTGGCTATTGCCTCTGACAGAAAGTCAAGCACCTTGATCCTGACTCATGTCAGCCTGAGAGACGCGGCTGTGTACCAC	CILRVPHYGGSGNKLIF	TGTATCCTGAGAGTACCTCATTATGGGGGCAGTGGCAACAAGCTCATCTTT	GTGTLLSVKP	GGAACTGGCACTCTGCTTTCTGTCAAGCCAA	22984	18	clonotype732	clonotype732_consensus_2	1
ACCTTTACAGATCGGA-1	TRUE	ACCTTTACAGATCGGA-1_contig_2	TRUE	570	TRB	TRBV20	TRBD2	TRBJ2-7	TRBC2	TRUE	TRUE	GALVYQYPRRTICKSGTSMRMECQAV	GGAGCACTCGTCTATCAATATCCCAGAAGAACCATCTGTAAGAGTGGAACTTCCATGAGGATGGAGTGTCAAGCTGTG	GFQATS	GGTTTTCAGGCAACTTCT	VAWYRQSPQKTFELIAL	GTAGCTTGGTATCGTCAATCGCCTCAAAAGACATTTGAACTGATAGCACTT	STVNSAI	TCTACTGTGAACTCAGCAATC	KYEQNFTQEKFPISHPNLSFSSMTVLNAYLEDRGLYL	AAATATGAACAAAATTTTACCCAGGAAAAATTTCCCATCAGTCATCCCAACTTATCCTTTTCATCTATGACAGTTTTAAATGCATATCTTGAAGACAGAGGCTTATATCTC	CGARRLGGRFEQYF	TGTGGTGCTAGGAGACTGGGGGGGCGCTTTGAACAGTACTTC	GPGTRLTVL	GGTCCCGGCACCAGGCTCACGGTTTTAG	14990	16	clonotype732	clonotype732_consensus_1	1
ACCTTTACATCTCGCT-1	TRUE	ACCTTTACATCTCGCT-1_contig_1	TRUE	613	TRA	TRAV17		TRAJ31	TRAC	TRUE	TRUE	AQSVDQPDAHVTLYEGASLELRCSYS	GCCCAGTCCGTGGACCAGCCTGATGCTCACGTCACGCTCTATGAAGGAGCCTCCCTGGAGCTCAGATGCAGTTATTCA	YSAAPY	TACAGTGCAGCACCTTAC	LFWYVQYPGQSLQFLLK	CTCTTCTGGTACGTGCAGTATCCTGGCCAGAGCCTCCAGTTTCTCCTCAAA	YITGDAVV	TACATCACAGGAGACGCCGTTGTT	KGTKGFEAEFRKSNSSFNLKKSPAHWSDSAKYF	AAAGGCACCAAGGGCTTTGAGGCCGAGTTTAGGAAGAGTAACTCCTCTTTCAACCTGAAGAAATCCCCAGCCCATTGGAGCGACTCAGCCAAGTACTTC	CALERDNNRIFF	TGTGCACTGGAGAGGGACAATAACAGAATCTTCTTT	GDGTQLVVKP	GGTGATGGGACGCAGCTGGTGGTGAAGCCCA	252	4	clonotype2358	clonotype2358_consensus_2	1
ACCTTTACATCTCGCT-1	TRUE	ACCTTTACATCTCGCT-1_contig_2	TRUE	569	TRB	TRBV2		TRBJ2-2	TRBC2	TRUE	TRUE	DPKIIQKPKYLVAVTGSEKILICEQY	GACCCGAAAATTATCCAGAAACCAAAATATCTGGTGGCAGTCACAGGGAGCGAAAAAATCCTGATATGCGAACAGTAT	LGHNA	CTAGGCCACAATGCT	MYWYRQSAKKPLEFMFS	ATGTATTGGTATAGACAAAGTGCTAAGAAGCCTCTAGAGTTCATGTTTTCC	YSYQKL	TACAGCTATCAAAAACTT	MDNQTASSRFQPQSSKKNHLDLQITALKPDDSATYF	ATGGACAATCAGACTGCCTCAAGTCGCTTCCAACCTCAAAGTTCAAAGAAAAACCATTTAGACCTTCAGATCACAGCTCTAAAGCCTGATGACTCGGCCACATACTTC	CASSQNRGDNTGQLYF	TGTGCCAGCAGCCAAAACAGGGGGGATAACACCGGGCAGCTCTACTTT	GEGSKLTVL	GGTGAAGGCTCAAAGCTGACAGTGCTGG	3170	9	clonotype2358	clonotype2358_consensus_1	1
ACCTTTAGTTCGAATC-1	TRUE	ACCTTTAGTTCGAATC-1_contig_1	TRUE	549	TRA	TRAV7D-2		TRAJ50	TRAC	TRUE	TRUE	QQKVQQSPESLIVPEGGMASLNCTSS	CAACAGAAGGTGCAGCAGAGCCCAGAATCCCTCATTGTTCCAGAGGGAGGCATGGCCTCTCTCAACTGCACTTCCAGT	DRNVDY	GATCGTAATGTTGACTAC	FWWYRQHSGKSPKMLMS	TTCTGGTGGTACAGACAGCACTCTGGGAAAAGCCCCAAGATGCTGATGTCT	IFSNGE	ATCTTCTCCAATGGTGAA	KEEGRFTVHLNKASLHTSLHIRDSQPSDSALYL	AAGGAAGAAGGCAGATTCACAGTTCACCTCAATAAAGCCAGCCTGCATACTTCCCTGCACATCAGAGACTCCCAGCCCAGTGACTCTGCTCTCTACCTC	CAASSSSFSKLVF	TGTGCAGCAAGCTCCTCCTCCTTCAGCAAGCTGGTGTTT	GQGTSLSVVP	GGGCAGGGGACATCCTTATCAGTCGTTCCAA	16295	14	clonotype1074	clonotype1074_consensus_2	1
ACCTTTAGTTCGAATC-1	TRUE	ACCTTTAGTTCGAATC-1_contig_2	TRUE	596	TRB	TRBV3		TRBJ2-4	TRBC2	TRUE	TRUE	GPKVLQIPSHQIIDMGQMVTLNCDPV	GGACCCAAAGTCTTACAGATCCCAAGTCATCAAATAATAGATATGGGGCAGATGGTGACCCTCAATTGTGACCCAGTT	SNHLY	TCTAATCACCTATAT	FYWYKQILGQQMEFLVN	TTTTATTGGTATAAACAGATTTTAGGACAGCAGATGGAGTTTCTGGTTAAT	FYNGKV	TTCTACAATGGTAAAGTC	MEKSKLFKDQFSVERPDGSYFTLKIQPTALEDSAVYF	ATGGAGAAGTCTAAACTGTTTAAGGATCAGTTTTCAGTTGAAAGACCAGATGGTTCATATTTCACTCTGAAAATCCAACCCACAGCACTGGAGGACTCAGCTGTGTACTTC	CASSFGQNTLYF	TGTGCCAGCAGCTTTGGTCAAAACACCTTGTACTTT	GAGTRLSVL	GGTGCGGGCACCCGACTATCGGTGCTAG	28252	25	clonotype1074	clonotype1074_consensus_1	1
ACCTTTATCACAGTAC-1	TRUE	ACCTTTATCACAGTAC-1_contig_1	TRUE	508	TRB	TRBV13-1		TRBJ1-6	TRBC1	TRUE	TRUE	EAAVTQSPRNKVTVTGGNVTLSCRQT	GAGGCTGCAGTCACCCAAAGCCCTAGAAACAAGGTGACAGTAACAGGAGGAAACGTGACATTGAGCTGTCGCCAGACT	NSHNY	AATAGCCACAACTAC	MYWYRQDTGHGLRLIHY	ATGTACTGGTATCGGCAGGACACTGGGCATGGGCTGAGGCTGATCCATTAC	SYGAGN	TCATATGGTGCTGGCAAC	LQIGDVPDGYKATRTTQEDFFLLLELASPSQTSLYF	CTTCAAATAGGAGATGTCCCTGATGGGTACAAGGCCACCAGAACAACGCAAGAAGACTTCTTCCTCCTGCTGGAATTGGCTTCTCCCTCTCAGACATCTTTGTACTTC	CASSDKYNSPLYF	TGTGCCAGCAGCGACAAATATAATTCGCCCCTCTACTTT	AAGTRLTVT	GCGGCAGGCACCCGGCTCACTGTGACAG	2025	5	clonotype236	clonotype236_consensus_1	1
ACCTTTATCACAGTAC-1	TRUE	ACCTTTATCACAGTAC-1_contig_2	TRUE	539	TRA	TRAV6N-7		TRAJ32	TRAC	TRUE	TRUE	GDSVTQTEGQVALSEEDFLTIHCNYS	GGGGACTCAGTGACTCAGACGGAAGGTCAAGTGGCCCTCTCAGAAGAGGACTTTCTTACGATACACTGCAACTACTCA	ASGYPA	GCCTCAGGGTACCCAGCT	LFWYVQYPGEGPQFLFR	CTGTTCTGGTATGTGCAGTATCCCGGAGAAGGGCCACAGTTCCTCTTTAGA	ASRDKEK	GCCTCAAGGGACAAAGAGAAA	GSSRGFEATYNKEATSFHLQKASVQESDSAVYY	GGAAGCAGCAGAGGGTTTGAAGCCACATACAATAAAGAAGCCACCTCCTTCCACTTGCAGAAAGCCTCAGTGCAAGAGTCAGACTCGGCTGTGTACTAC	CALRGENYGGSGNKLIF	TGCGCTCTGAGAGGGGAGAATTATGGGGGCAGTGGCAACAAGCTCATCTTT	GTGTLLSVKP	GGAACTGGCACTCTGCTTTCTGTCAAGCCAA	2986	6	clonotype236	clonotype236_consensus_2	1
ACCTTTATCGGATGTT-1	TRUE	ACCTTTATCGGATGTT-1_contig_1	TRUE	549	TRB	TRBV16		TRBJ2-3	TRBC2	TRUE	TRUE	NAGVIQTPRHKVTGKGQEATLWCEPI	AATGCTGGTGTCATCCAAACACCTAGGCACAAGGTGACAGGGAAGGGACAAGAAGCAACTCTGTGGTGTGAGCCAATT	SGHSA	TCAGGACATAGTGCT	VFWYRQTIVQGLEFLTY	GTTTTCTGGTACAGACAGACCATTGTGCAGGGCCTGGAGTTCCTGACTTAC	FRNQAP	TTTCGAAATCAAGCTCCT	IDDSGMPKERFSAQMPNQSHSTLKIQSTQPQDSAVYL	ATAGATGATTCAGGGATGCCCAAGGAACGATTCTCAGCTCAGATGCCCAATCAGTCGCACTCAACTCTGAAGATCCAGAGCACGCAACCCCAGGACTCAGCGGTGTATCTT	CASSFRAGAETLYF	TGTGCAAGCAGCTTCCGGGCCGGTGCAGAAACGCTGTATTTT	GSGTRLTVL	GGCTCAGGAACCAGACTGACTGTTCTCG	12628	20	clonotype1945	clonotype1945_consensus_1	1
ACCTTTATCGGATGTT-1	TRUE	ACCTTTATCGGATGTT-1_contig_2	TRUE	558	TRA	TRAV4-3		TRAJ34	TRAC	TRUE	TRUE	GDKVKQSPSALSLQEGTNSALRCNFS	GGAGATAAGGTGAAGCAAAGTCCCTCAGCGCTGAGTCTCCAAGAGGGAACCAATTCTGCTCTGAGATGCAATTTTTCT	FAATT	TTCGCCGCGACAACT	VQWFLQNPRGSLMNHFY	GTGCAGTGGTTCCTACAGAATCCCAGGGGCAGCCTCATGAATCATTTTTAC	LVPGT	CTGGTTCCAGGAACA	KENGRLKSTFNSKESYSTLHIRDAQLEDSGTYF	AAGGAGAATGGGAGGTTAAAGTCAACATTCAATTCTAAGGAGAGCTACAGCACCCTGCACATCAGGGATGCCCAGCTGGAAGACTCAGGCACTTACTTC	CAAESSSNTDKVVF	TGTGCTGCTGAATCATCTTCCAATACCGACAAAGTCGTCTTT	GTGTRLQVSP	GGAACAGGGACCAGATTACAAGTCTCACCAA	2755	6	clonotype1945	clonotype1945_consensus_2	1
ACCTTTATCTAGCACA-1	TRUE	ACCTTTATCTAGCACA-1_contig_1	TRUE	568	TRA	TRAV10N		TRAJ15	TRAC	TRUE	TRUE	GEKVEQHQSTLSVREGDSAVINCTYT	GGAGAGAAGGTCGAGCAACACCAGTCTACACTGAGTGTTCGAGAGGGAGACAGCGCTGTCATCAACTGCACTTACACA	DTASSY	GATACTGCCTCATCATAC	FPWYKQEAGKSLHFVID	TTCCCTTGGTACAAGCAAGAAGCTGGAAAGAGTCTCCACTTTGTGATAGAC	IRSNVDR	ATTCGTTCAAATGTGGACAGA	KQSQRLTVLLDKKAKRFSLHITATQPEDSAIYF	AAACAGAGCCAAAGACTTACAGTTTTATTGGATAAGAAAGCCAAACGATTCTCCCTGCACATCACAGCCACACAGCCTGAAGATTCAGCCATCTACTTC	CAASRGGQGGRALIF	TGTGCAGCAAGCCGGGGGGGCCAGGGAGGCAGAGCTCTGATATTT	GTGTTVSVSP	GGAACAGGAACCACGGTATCAGTCAGCCCCA	3792	4	clonotype13	clonotype13_consensus_2	1
ACCTTTATCTAGCACA-1	TRUE	ACCTTTATCTAGCACA-1_contig_2	TRUE	546	TRB	TRBV16		TRBJ2-1	TRBC2	TRUE	TRUE	NAGVIQTPRHKVTGKGQEATLWCEPI	AATGCTGGTGTCATCCAAACACCTAGGCACAAGGTGACAGGGAAGGGACAAGAAGCAACTCTGTGGTGTGAGCCAATT	SGHSA	TCAGGACATAGTGCT	VFWYRQTIVQGLEFLTY	GTTTTCTGGTACAGACAGACCATTGTGCAGGGCCTGGAGTTCCTGACTTAC	FRNQAP	TTTCGAAATCAAGCTCCT	IDDSGMPKERFSAQMPNQSHSTLKIQSTQPQDSAVYL	ATAGATGATTCAGGGATGCCCAAGGAACGATTCTCAGCTCAGATGCCCAATCAGTCGCACTCAACTCTGAAGATCCAGAGCACGCAACCCCAGGACTCAGCGGTGTATCTT	CASSHGTYAEQFF	TGTGCAAGCAGCCACGGGACCTATGCTGAGCAGTTCTTC	GPGTRLTVL	GGACCAGGGACACGACTCACCGTCCTAG	4842	4	clonotype13	clonotype13_consensus_1	1
ACCTTTATCTGCTGCT-1	TRUE	ACCTTTATCTGCTGCT-1_contig_1	TRUE	666	TRA	TRAV9N-3		TRAJ26	TRAC	TRUE	TRUE	AQSVTQPDARVTVSEGVSLQLRCKYS	GCTCAGTCAGTGACGCAGCCCGATGCTCGTGTCACTGTCTCTGAAGGAGTCTCTCTGCAGCTGAGATGCAAGTATTCC	YFGTPY	TACTTTGGGACACCTTAT	LFWYVQYPRQGLQLLLK	CTGTTCTGGTATGTCCAGTACCCGCGGCAGGGGCTGCAGCTGCTCCTCAAG	YYPGDPVV	TACTATCCAGGAGACCCAGTGGTT	QGVNGFEAEFSKSNSSFHLRKASVHWSDSAVYF	CAAGGAGTGAATGGCTTTGAGGCTGAGTTCAGCAAGAGTAACTCTTCCTTCCACCTGCGGAAAGCCTCCGTGCACTGGAGCGACTCGGCTGTGTACTTC	CAVRRNNYAQGLTF	TGTGCTGTGAGGCGAAATAACTATGCCCAGGGATTAACCTTC	GLGTRVSVFP	GGTCTTGGCACCAGAGTATCTGTGTTTCCCT	8032	17	clonotype1636	clonotype1636_consensus_2	1
ACCTTTATCTGCTGCT-1	TRUE	ACCTTTATCTGCTGCT-1_contig_2	TRUE	596	TRB	TRBV3		TRBJ1-3	TRBC1	TRUE	TRUE	GPKVLQIPSHQIIDMGQMVTLNCDPV	GGACCCAAAGTCTTACAGATCCCAAGTCATCAAATAATAGATATGGGGCAGATGGTGACCCTCAATTGTGACCCAGTT	SNHLY	TCTAATCACCTATAT	FYWYKQILGQQMEFLVN	TTTTATTGGTATAAACAGATTTTAGGACAGCAGATGGAGTTTCTGGTTAAT	FYNGKV	TTCTACAATGGTAAAGTC	MEKSKLFKDQFSVERPDGSYFTLKIQPTALEDSAVYF	ATGGAGAAGTCTAAACTGTTTAAGGATCAGTTTTCAGTTGAAAGACCAGATGGTTCATATTTCACTCTGAAAATCCAACCCACAGCACTGGAGGACTCAGCTGTGTACTTC	CASSPPLGNTLYF	TGTGCCAGCAGCCCCCCTCTTGGAAATACGCTCTATTTT	GEGSRLIVV	GGAGAAGGAAGCCGGCTCATTGTTGTAG	26076	27	clonotype1636	clonotype1636_consensus_1	1
ACGAGCCAGATATACG-1	TRUE	ACGAGCCAGATATACG-1_contig_1	TRUE	559	TRB	TRBV2		TRBJ2-7	TRBC2	TRUE	TRUE	DPKIIQKPKYLVAVTGSEKILICEQY	GACCCGAAAATTATCCAGAAACCAAAATATCTGGTGGCAGTCACAGGGAGCGAAAAAATCCTGATATGCGAACAGTAT	LGHNA	CTAGGCCACAATGCT	MYWYRQSAKKPLEFMFS	ATGTATTGGTATAGACAAAGTGCTAAGAAGCCTCTAGAGTTCATGTTTTCC	YSYQKL	TACAGCTATCAAAAACTT	MDNQTASSRFQPQSSKKNHLDLQITALKPDDSATYF	ATGGACAATCAGACTGCCTCAAGTCGCTTCCAACCTCAAAGTTCAAAGAAAAACCATTTAGACCTTCAGATCACAGCTCTAAAGCCTGATGACTCGGCCACATACTTC	CASSLTGDYEQYF	TGTGCCAGCAGCCTGACTGGGGACTATGAACAGTACTTC	GPGTRLTVL	GGTCCCGGCACCAGGCTCACGGTTTTAG	5477	5	clonotype1200	clonotype1200_consensus_1	1
ACGAGCCAGATATACG-1	TRUE	ACGAGCCAGATATACG-1_contig_2	TRUE	550	TRA	TRAV10D		TRAJ34	TRAC	TRUE	TRUE	GEKVEQHESTLSVREGDSAVINCTYT	GGAGAGAAGGTCGAGCAACACGAGTCTACACTGAGTGTTCGAGAGGGAGACAGCGCTGTCATCAACTGCACTTACACA	DTASSY	GATACTGCTTCATCATAC	FPWYKQEAGKGLHFVID	TTCCCTTGGTACAAGCAAGAAGCTGGAAAGGGTCTCCACTTTGTGATAGAC	IRSNVDR	ATTCGTTCAAATGTGGACAGA	KQSQRLIVLLDKKAKRFSLHITATQPEDSAIYF	AAACAGAGCCAAAGACTTATAGTTTTGTTGGATAAGAAAGCCAAACGATTCTCCCTGCACATCACAGCCACACAGCCTGAAGATTCAGCCATCTACTTC	CAAAFSNTDKVVF	TGTGCAGCAGCATTTTCCAATACCGACAAAGTCGTCTTT	GTGTRLQVSP	GGAACAGGGACCAGATTACAAGTCTCACCAA	6144	6	clonotype1200	clonotype1200_consensus_2	1
ACGAGCCCACCTTGTC-1	TRUE	ACGAGCCCACCTTGTC-1_contig_1	TRUE	529	TRA	TRAV13-4-DV7		TRAJ48	TRAC	TRUE	TRUE	GQQVEQSPASLVLQEGEKAELQCNFS	GGACAGCAAGTGGAGCAGAGTCCCGCGTCCTTGGTTCTGCAGGAGGGGGAGAAAGCAGAGCTGCAGTGTAACTTTTCC	STATE	TCCACAGCAACCGAG	LQWFYQSPGGRLVSLLY	CTGCAGTGGTTTTACCAAAGTCCTGGGGGAAGACTCGTCAGCCTGTTGTAC	NPSGT	AATCCTTCTGGGACA	KQSGRLISTTVIKERRSSLHISSSQITDSGTYL	AAGCAGAGTGGGAGACTGATATCCACAACAGTCATTAAAGAACGTCGCAGCTCTTTGCACATTTCCTCCTCCCAGATCACAGACTCAGGCACTTATCTC	CAMERYGNEKITF	TGTGCTATGGAACGTTATGGAAATGAGAAAATAACTTTT	GAGTKLTIKP	GGGGCTGGAACCAAACTCACCATTAAACCCA	9266	7	clonotype676	clonotype676_consensus_3	1
ACGAGCCCACCTTGTC-1	TRUE	ACGAGCCCACCTTGTC-1_contig_2	TRUE	562	TRA	TRAV15D-1-DV6D-1		TRAJ40	TRAC	TRUE	TRUE	AEKVIQVWSTASRQEGEELTLDCSYE	GCCGAGAAAGTGATTCAGGTCTGGTCAACAGCAAGCAGGCAGGAGGGCGAAGAACTCACCCTGGACTGTTCATATGAG	TSQVLYH	ACAAGTCAGGTCTTATACCAT	LFWYKHLLSGEMVFLIR	CTTTTCTGGTACAAGCACCTTCTTAGTGGAGAGATGGTTTTCCTTATTCGA	QTSSSTAK	CAAACGTCTTCTTCTACTGCAAAA	ERSSRYSVVFQKSLKSISLVISALQPDDSGKYF	GAGAGGAGCAGCCGCTATTCTGTAGTCTTCCAGAAATCACTCAAATCCATCAGCCTTGTCATTTCAGCCTTACAACCAGATGATTCGGGAAAGTATTTC	CALWELATGNYKYVF	TGTGCTCTCTGGGAGCTGGCGACAGGAAACTACAAATACGTCTTT	GAGTRLKVIA	GGAGCAGGTACCAGACTGAAGGTTATAGCAC	10095	8	clonotype676	clonotype676_consensus_2	1
ACGAGCCCACCTTGTC-1	TRUE	ACGAGCCCACCTTGTC-1_contig_3	TRUE	518	TRB	TRBV13-1	TRBD1	TRBJ1-6	TRBC1	TRUE	TRUE	EAAVTQSPRNKVTVTGGNVTLSCRQT	GAGGCTGCAGTCACCCAAAGCCCTAGAAACAAGGTGACAGTAACAGGAGGAAACGTGACATTGAGCTGTCGCCAGACT	NSHNY	AATAGCCACAACTAC	MYWYRQDTGHGLRLIHY	ATGTACTGGTATCGGCAGGACACTGGGCATGGGCTGAGGCTGATCCATTAC	SYGAGN	TCATATGGTGCTGGCAAC	LQIGDVPDGYKATRTTQEDFFLLLELASPSQTSLYF	CTTCAAATAGGAGATGTCCCTGATGGGTACAAGGCCACCAGAACAACGCAAGAAGACTTCTTCCTCCTGCTGGAATTGGCTTCTCCCTCTCAGACATCTTTGTACTTC	CASSDAGGNSPLYF	TGTGCCAGCAGTGATGCAGGGGGCAATTCGCCCCTCTACTTT	AAGTRLTVT	GCGGCAGGCACCCGGCTCACTGTGACAG	3982	4	clonotype676	clonotype676_consensus_1	1
ACGAGCCGTTATCGGT-1	TRUE	ACGAGCCGTTATCGGT-1_contig_1	TRUE	570	TRB	TRBV2		TRBJ1-2	TRBC1	TRUE	TRUE	DPKIIQKPKYLVAVTGSEKILICEQY	GACCCGAAAATTATCCAGAAACCAAAATATCTGGTGGCAGTCACAGGGAGCGAAAAAATCCTGATATGCGAACAGTAT	LGHNA	CTAGGCCACAATGCT	MYWYRQSAKKPLEFMFS	ATGTATTGGTATAGACAAAGTGCTAAGAAGCCTCTAGAGTTCATGTTTTCC	YSYQKL	TACAGCTATCAAAAACTT	MDNQTASSRFQPQSSKKNHLDLQITALKPDDSATYF	ATGGACAATCAGACTGCCTCAAGTCGCTTCCAACCTCAAAGTTCAAAGAAAAACCATTTAGACCTTCAGATCACAGCTCTAAAGCCTGATGACTCGGCCACATACTTC	CASSQDNSDYTF	TGTGCCAGCAGCCAAGATAACTCCGACTACACCTTC	GSGTRLLVI	GGCTCAGGGACCAGGCTTTTGGTAATAG	2418	2	clonotype643	clonotype643_consensus_1	1
ACGAGCCTCCCATTTA-1	TRUE	ACGAGCCTCCCATTTA-1_contig_1	TRUE	572	TRA	TRAV12N-2		TRAJ37	TRAC	TRUE	TRUE	GDSVTQTEGLVTLTKGLPVMLNCTYQ	GGAGACTCAGTGACCCAGACAGAAGGCCTGGTCACTCTCACCAAGGGGTTGCCTGTGATGCTGAACTGCACCTATCAG	TTYSPF	ACTACTTACTCACCTTTC	LFWYVQHLNEAPKLLLK	CTTTTCTGGTATGTGCAACATCTCAACGAAGCCCCTAAGCTACTCCTGAAG	SSTDNKR	AGCTCCACAGACAACAAGAGG	TEHQGFYATLHKSSSSFHLQKSSVQLSDSALYF	ACCGAGCACCAAGGGTTCTACGCCACTCTCCATAAGAGCAGCAGCTCCTTCCATCTGCAGAAGTCCTCAGTGCAGCTGTCAGACTCTGCCCTGTACTTC	CALSDGGNTRKLIF	TGTGCTTTGAGTGATGGGGGCAATACTAGAAAACTCATCTTT	GLGTTLQVQP	GGGCTGGGGACAACTTTACAAGTGCAACCAG	3494	4	clonotype1356	clonotype1356_consensus_1	1
ACGAGGACACATAACC-1	TRUE	ACGAGGACACATAACC-1_contig_1	TRUE	544	TRB	TRBV10	TRBD2	TRBJ2-7	TRBC2	TRUE	TRUE	ETAVFQTPNYHVTQVGNEVSFNCKQT	GAGACGGCTGTTTTCCAGACTCCAAACTATCATGTCACACAGGTGGGAAATGAAGTGTCTTTCAATTGTAAGCAAACT	LGHDT	CTGGGCCACGATACT	MYWYKQDSKKLLKIMFS	ATGTATTGGTACAAGCAAGACTCTAAGAAATTGCTGAAGATTATGTTTAGC	YNNKQL	TACAATAATAAGCAACTC	IVNETVPRRFSPQSSDKAHLNLRIKSVEPEDSAVYL	ATTGTAAACGAAACAGTTCCAAGGCGCTTCTCACCTCAGTCTTCAGATAAAGCTCATTTGAATCTTCGAATCAAGTCTGTAGAGCCGGAGGACTCTGCTGTGTATCTC	CASSLTGGAREQYF	TGTGCCAGCAGCTTGACTGGGGGGGCGCGGGAACAGTACTTC	GPGTRLTVL	GGTCCCGGCACCAGGCTCACGGTTTTAG	4916	4	clonotype1407	clonotype1407_consensus_1	1
ACGAGGACAGACGCCT-1	TRUE	ACGAGGACAGACGCCT-1_contig_1	TRUE	565	TRA	TRAV5-1		TRAJ39	TRAC	TRUE	TRUE	GEQVEQLTSSLIVQEGASVLINCSYT	GGTGAGCAGGTGGAACAGCTCACTTCCTCCCTGATTGTCCAGGAGGGAGCCAGTGTTCTGATCAACTGCTCCTACACA	DSASVY	GACAGTGCCTCTGTCTAC	FPWYKQEPGKRLQFIID	TTCCCTTGGTATAAGCAAGAGCCTGGGAAGCGTCTTCAGTTCATCATAGAC	IRSNMER	ATCCGTTCAAATATGGAAAGA	KQTQRLTLLFDKKTKHLSLHITATQPGDSAIYF	AAGCAGACTCAAAGACTCACCCTTTTATTTGATAAGAAAACCAAACACCTTTCCCTGCACATTACAGCCACTCAGCCTGGAGACTCAGCCATCTACTTC	CSASLNNAGAKLTF	TGCTCAGCAAGTCTCAATAATGCAGGTGCCAAGCTCACATTC	GGGTRLTVRP	GGAGGGGGAACAAGGTTAACGGTCAGACCCG	7335	5	clonotype2453	clonotype2453_consensus_2	1
ACGAGGACAGACGCCT-1	TRUE	ACGAGGACAGACGCCT-1_contig_2	TRUE	523	TRB	TRBV14	TRBD1	TRBJ1-3	TRBC1	TRUE	TRUE	EAGVTQSPRYAVLQEGQAVSFWCDPI	GAAGCTGGAGTCACCCAGTCTCCCAGATATGCAGTCCTACAGGAAGGGCAAGCTGTTTCCTTTTGGTGTGACCCTATT	SGHDT	TCTGGACATGATACC	LYWYQQPRDQGPQLLVY	CTTTACTGGTATCAGCAGCCCAGAGACCAGGGGCCCCAGCTTCTAGTTTAC	FRDEAV	TTTCGGGATGAGGCTGTT	IDNSQLPSDRFSAVRPKGTNSTLKIQSAKQGDTATYL	ATAGATAATTCACAGTTGCCCTCGGATCGATTTTCTGCTGTGAGGCCTAAAGGAACTAACTCCACTCTCAAGATCCAGTCTGCAAAGCAGGGCGACACAGCCACCTATCTC	CASSLRGRSGNTLYF	TGTGCCAGCAGTCTCAGGGGGCGTTCTGGAAATACGCTCTATTTT	GEGSRLIVV	GGAGAAGGAAGCCGGCTCATTGTTGTAG	6818	6	clonotype2453	clonotype2453_consensus_1	1
ACGAGGACAGCGAACA-1	TRUE	ACGAGGACAGCGAACA-1_contig_1	TRUE	695	TRB	TRBV19		TRBJ2-3	TRBC2	TRUE	TRUE	GGIITQTPKFLIGQEGQKLTLKCQQN	GGTGGCATCATTACTCAGACACCCAAATTCCTGATTGGTCAGGAAGGGCAAAAACTGACCTTGAAATGTCAACAGAAT	FNHDT	TTCAATCATGATACA	MYWYRQDSGKGLRLIYY	ATGTACTGGTACCGACAGGATTCAGGGAAAGGATTGAGACTGATCTACTAT	SITEND	TCAATAACTGAAAACGAT	LQKGDLSEGYDASREKKSSFSLTVTSAQKNEMAVFL	CTTCAAAAAGGCGATCTATCTGAAGGCTATGATGCGTCTCGAGAGAAGAAGTCATCTTTTTCTCTCACTGTGACATCTGCCCAGAAGAACGAGATGGCCGTTTTTCTC	CASSTTSAETLYF	TGTGCCAGCAGTACAACTAGTGCAGAAACGCTGTATTTT	GSGTRLTVL	GGCTCAGGAACCAGACTGACTGTTCTCG	11176	16	clonotype2400	clonotype2400_consensus_1	1
ACGAGGACAGCGAACA-1	TRUE	ACGAGGACAGCGAACA-1_contig_2	TRUE	597	TRA	TRAV7D-4		TRAJ53	TRAC	TRUE	TRUE	QQKVQQSPESLSVPEGGMASLNCTSS	CAGCAGAAGGTGCAGCAGAGCCCAGAATCCCTCAGTGTCCCAGAGGGAGGCATGGCCTCTCTCAACTGCACTTCAAGT	DRNFQY	GATCGTAATTTTCAGTAC	FWWYRQHSGEGPKALMS	TTCTGGTGGTACAGACAGCATTCTGGAGAAGGCCCCAAGGCACTGATGTCC	IFSDGD	ATCTTCTCTGATGGTGAC	KKEGRFTAHLNKASLHVSLHIRDSQPSDSALYF	AAGAAAGAAGGCAGATTCACAGCTCACCTCAATAAGGCCAGCCTGCATGTTTCCCTGCACATCAGAGACTCCCAGCCCAGTGACTCCGCTCTCTACTTC	CAARNSGGSNYKLTF	TGTGCAGCTAGGAACAGTGGAGGCAGCAATTACAAACTGACATTT	GKGTLLTVTP	GGGAAAGGAACTCTCTTAACTGTGACTCCAA	3434	4	clonotype2400	clonotype2400_consensus_2	1
ACGAGGACAGGAATCG-1	TRUE	ACGAGGACAGGAATCG-1_contig_1	TRUE	521	TRA	TRAV6-4		TRAJ23	TRAC	TRUE	TRUE	GDSVTQKQGQVTLSEDDFLFINCTYS	GGAGATTCAGTGACCCAGAAACAAGGTCAAGTGACCCTTTCAGAAGATGACTTCCTATTTATAAATTGCACTTATTCT	TTTYPT	ACCACAACATACCCAACT	LLWYVQYPGQGPQLLLK	CTTTTGTGGTATGTCCAATATCCTGGACAAGGTCCACAGCTCCTTCTGAAA	VTTANNK	GTGACAACTGCCAACAACAAG	GISRGFEATYDKGTTSFHLQKASVQESDSAVYF	GGAATCAGCAGAGGCTTTGAAGCTACATATGACAAAGGGACCACGTCCTTCCACTTGCAGAAAGCCTCAGTGCAGGAGTCAGATTCAGCCGTGTACTTC	CALVDYNQGKLIF	TGTGCTCTGGTTGATTATAACCAGGGGAAGCTTATCTTT	GQGTKLSIKP	GGACAGGGAACCAAGTTATCTATCAAGCCCA	6154	5	clonotype156	clonotype156_consensus_2	1
ACGAGGACAGGAATCG-1	TRUE	ACGAGGACAGGAATCG-1_contig_2	TRUE	522	TRB	TRBV5		TRBJ1-1	TRBC1	TRUE	TRUE	NTKITQSPRYLILGRANKSLECEQH	AACACTAAAATTACTCAGTCACCAAGATATCTAATCCTGGGAAGAGCAAATAAGTCTTTGGAATGTGAGCAACAT	LGHNA	CTGGGACATAATGCT	MYWYKQSAEKPPELMFL	ATGTACTGGTATAAACAGAGCGCTGAGAAGCCGCCAGAGCTCATGTTTCTC	YNLKQL	TACAATCTTAAACAGTTG	IRNETVPSRFIPECPDSSKLLLHISAVDPEDSAVYF	ATTCGAAATGAGACGGTGCCCAGTCGTTTTATACCTGAATGCCCAGACAGCTCCAAGCTACTTTTACATATATCTGCCGTGGATCCAGAAGACTCAGCTGTCTATTTT	CASSQDRGRDTEVFF	TGTGCCAGCAGCCAAGACAGGGGAAGGGACACAGAAGTCTTCTTT	GKGTRLTVV	GGTAAAGGAACCAGACTCACAGTTGTAG	9863	7	clonotype156	clonotype156_consensus_1	1
ACGAGGACATATACCG-1	TRUE	ACGAGGACATATACCG-1_contig_1	TRUE	522	TRB	TRBV5	TRBD1	TRBJ1-3	TRBC1	TRUE	TRUE	NTKITQSPRYLILGRANKSLECEQH	AACACTAAAATTACTCAGTCACCAAGATATCTAATCCTGGGAAGAGCAAATAAGTCTTTGGAATGTGAGCAACAT	LGHNA	CTGGGACATAATGCT	MYWYKQSAEKPPELMFL	ATGTACTGGTATAAACAGAGCGCTGAGAAGCCGCCAGAGCTCATGTTTCTC	YNLKQL	TACAATCTTAAACAGTTG	IRNETVPSRFIPECPDSSKLLLHISAVDPEDSAVYF	ATTCGAAATGAGACGGTGCCCAGTCGTTTTATACCTGAATGCCCAGACAGCTCCAAGCTACTTTTACATATATCTGCCGTGGATCCAGAAGACTCAGCTGTCTATTTT	CASSQLQGAGNTLYF	TGTGCCAGCAGCCAATTACAGGGGGCTGGAAATACGCTCTATTTT	GEGSRLIVV	GGAGAAGGAAGCCGGCTCATTGTTGTAG	23521	28	clonotype141	clonotype141_consensus_1	2
ACGAGGAGTCGAAAGC-1	TRUE	ACGAGGAGTCGAAAGC-1_contig_1	TRUE	547	TRB	TRBV10	TRBD2	TRBJ2-5	TRBC2	TRUE	TRUE	ETAVFQTPNYHVTQVGNEVSFNCKQT	GAGACGGCTGTTTTCCAGACTCCAAACTATCATGTCACACAGGTGGGAAATGAAGTGTCTTTCAATTGTAAGCAAACT	LGHDT	CTGGGCCACGATACT	MYWYKQDSKKLLKIMFS	ATGTATTGGTACAAGCAAGACTCTAAGAAATTGCTGAAGATTATGTTTAGC	YNNKQL	TACAATAATAAGCAACTC	IVNETVPRRFSPQSSDKAHLNLRIKSVEPEDSAVYL	ATTGTAAACGAAACAGTTCCAAGGCGCTTCTCACCTCAGTCTTCAGATAAAGCTCATTTGAATCTTCGAATCAAGTCTGTAGAGCCGGAGGACTCTGCTGTGTATCTC	CASSWRLGGRDTQYF	TGTGCCAGCAGCTGGCGACTGGGGGGGCGAGACACCCAGTACTTT	GPGTRLLVL	GGGCCAGGCACTCGGCTCCTCGTGTTAG	12054	9	clonotype2082	clonotype2082_consensus_1	1
ACGAGGAGTCGAAAGC-1	TRUE	ACGAGGAGTCGAAAGC-1_contig_2	TRUE	666	TRA	TRAV9N-3		TRAJ17	TRAC	TRUE	TRUE	AQSVTQPDARVTVSEGVSLQLRCKYS	GCTCAGTCAGTGACGCAGCCCGATGCTCGTGTCACTGTCTCTGAAGGAGTCTCTCTGCAGCTGAGATGCAAGTATTCC	YFGTPY	TACTTTGGGACACCTTAT	LFWYVQYPRQGLQLLLK	CTGTTCTGGTATGTCCAGTACCCGCGGCAGGGGCTGCAGCTGCTCCTCAAG	YYPGDPVV	TACTATCCAGGAGACCCAGTGGTT	QGVNGFEAEFSKSNSSFHLRKASVHWSDSAVYF	CAAGGAGTGAATGGCTTTGAGGCTGAGTTCAGCAAGAGTAACTCTTCCTTCCACCTGCGGAAAGCCTCCGTGCACTGGAGCGACTCGGCTGTGTACTTC	CAVSASSAGNKLTF	TGTGCTGTGAGCGCGAGTAGTGCAGGGAACAAGCTAACTTTT	GIGTRVLVRP	GGAATTGGAACCAGGGTGCTGGTCAGGCCAG	1231	1	clonotype2082	clonotype2082_consensus_2	1
ACGAGGAGTCGGCATC-1	TRUE	ACGAGGAGTCGGCATC-1_contig_1	TRUE	546	TRB	TRBV16		TRBJ1-1	TRBC1	TRUE	TRUE	NAGVIQTPRHKVTGKGQEATLWCEPI	AATGCTGGTGTCATCCAAACACCTAGGCACAAGGTGACAGGGAAGGGACAAGAAGCAACTCTGTGGTGTGAGCCAATT	SGHSA	TCAGGACATAGTGCT	VFWYRQTIVQGLEFLTY	GTTTTCTGGTACAGACAGACCATTGTGCAGGGCCTGGAGTTCCTGACTTAC	FRNQAP	TTTCGAAATCAAGCTCCT	IDDSGMPKERFSAQMPNQSHSTLKIQSTQPQDSAVYL	ATAGATGATTCAGGGATGCCCAAGGAACGATTCTCAGCTCAGATGCCCAATCAGTCGCACTCAACTCTGAAGATCCAGAGCACGCAACCCCAGGACTCAGCGGTGTATCTT	CASSLGGPTEVFF	TGTGCAAGCAGCTTAGGGGGGCCCACAGAAGTCTTCTTT	GKGTRLTVV	GGTAAAGGAACCAGACTCACAGTTGTAG	5844	8	clonotype1691	clonotype1691_consensus_1	1
ACGAGGAGTCGGCATC-1	TRUE	ACGAGGAGTCGGCATC-1_contig_2	TRUE	552	TRA	TRAV16N		TRAJ43	TRAC	TRUE	TRUE	AQKVTQTQTSISVMEKTTVTMDCVYE	GCCCAGAAGGTAACACAGACTCAGACTTCAATTTCTGTGATGGAGAAGACAACGGTGACAATGGACTGTGTGTATGAA	TQDSSYF	ACCCAGGACAGTTCTTACTTC	LFWYKQTASGEIVFLIR	TTATTCTGGTACAAGCAAACAGCAAGTGGGGAAATAGTTTTCCTTATTCGT	QDSYKKEN	CAGGACTCTTACAAAAAGGAAAAT	ATVGHYSLNFQKPKSSIGLIITATQIEDSAVYF	GCAACAGTGGGTCATTATTCTCTGAACTTTCAGAAGCCAAAAAGTTCCATCGGACTCATCATCACCGCCACACAGATTGAGGACTCAGCAGTATATTTC	CAMREKNNNAPRF	TGTGCTATGAGAGAAAAAAACAACAATGCCCCACGATTT	GAGTKLTVKP	GGAGCGGGAACCAAATTAACAGTAAAACCAA	2699	3	clonotype1691	clonotype1691_consensus_2	1
ACGAGGAGTGCTCTTC-1	TRUE	ACGAGGAGTGCTCTTC-1_contig_1	TRUE	519	TRB	TRBV17		TRBJ1-1	TRBC1	TRUE	TRUE	DTTVKQNPRYKLARVGKPVNLICSQT	GATACTACGGTTAAGCAGAACCCAAGATACAAGCTTGCAAGAGTTGGAAAACCAGTGAATTTGATCTGTTCTCAGACT	MNHDT	ATGAATCATGATACC	MYWYQKKPNQAPKLLLF	ATGTACTGGTACCAAAAGAAGCCAAACCAAGCACCAAAGCTTCTTCTTTTC	YYDKIL	TACTATGATAAGATTTTG	NREADTFEKFQSSRPNNSFCSLYIGSAGLEYSAMYL	AACAGGGAAGCTGACACTTTTGAGAAGTTCCAATCCAGTCGGCCTAACAATTCTTTCTGCTCTCTCTACATTGGCTCTGCAGGCCTAGAGTATTCTGCCATGTACCTC	CASSRWNTEVFF	TGTGCTAGCAGTAGATGGAACACAGAAGTCTTCTTT	GKGTRLTVV	GGTAAAGGAACCAGACTCACAGTTGTAG	23263	19	clonotype717	clonotype717_consensus_1	1
ACGAGGAGTGCTCTTC-1	TRUE	ACGAGGAGTGCTCTTC-1_contig_2	TRUE	542	TRA	TRAV9-1		TRAJ49	TRAC	TRUE	TRUE	TQTVSQSDAHVTVFEGDSVELRCNYS	ACACAGACAGTTTCCCAGTCTGATGCCCATGTCACTGTCTTCGAAGGAGACTCGGTGGAGCTGAGATGCAACTATTCC	YGGSIY	TATGGTGGATCCATTTAC	LSWYIQHHGRGLQFLLK	CTCTCCTGGTACATCCAGCACCATGGCCGTGGCCTCCAGTTTCTCCTCAAG	YYSGNPVV	TACTATTCGGGAAACCCAGTGGTT	QGVNGFEAEFSKSDSSFHLRKASVHWSDSAVYF	CAAGGAGTGAACGGCTTCGAGGCTGAGTTCAGCAAGAGCGACTCTTCCTTCCACCTGCGGAAAGCCTCCGTGCACTGGAGCGACTCGGCTGTGTACTTC	CAVSHTGYQNFYF	TGTGCTGTGAGCCACACGGGTTACCAGAACTTCTATTTT	GKGTSLTVIP	GGGAAAGGAACAAGTTTGACTGTCATTCCAA	2350	4	clonotype717	clonotype717_consensus_2	1
ACGAGGATCCCAAGAT-1	TRUE	ACGAGGATCCCAAGAT-1_contig_1	TRUE	518	TRB	TRBV13-1	TRBD1	TRBJ2-7	TRBC2	TRUE	TRUE	EAAVTQSPRNKVTVTGGNVTLSCRQT	GAGGCTGCAGTCACCCAAAGCCCTAGAAACAAGGTGACAGTAACAGGAGGAAACGTGACATTGAGCTGTCGCCAGACT	NSHNY	AATAGCCACAACTAC	MYWYRQDTGHGLRLIHY	ATGTACTGGTATCGGCAGGACACTGGGCATGGGCTGAGGCTGATCCATTAC	SYGAGN	TCATATGGTGCTGGCAAC	LQIGDVPDGYKATRTTQEDFFLLLELASPSQTSLYF	CTTCAAATAGGAGATGTCCCTGATGGGTACAAGGCCACCAGAACAACGCAAGAAGACTTCTTCCTCCTGCTGGAATTGGCTTCTCCCTCTCAGACATCTTTGTACTTC	CASSLGQGSYEQYF	TGTGCCAGCAGTCTTGGACAGGGGTCCTATGAACAGTACTTC	GPGTRLTVL	GGTCCCGGCACCAGGCTCACGGTTTTAG	11165	11	clonotype2	clonotype2_consensus_1	1
ACGAGGATCCCAAGAT-1	TRUE	ACGAGGATCCCAAGAT-1_contig_2	TRUE	563	TRA	TRAV8D-2		TRAJ50	TRAC	TRUE	TRUE	SQWGEENLQALSIQEGEDVTVNCSYK	AGCCAATGGGGAGAAGAGAATCTTCAGGCTCTGAGCATCCAGGAGGGTGAAGATGTCACCGTGAACTGCAGCTACAAG	TYTAA	ACTTACACAGCTGCT	VHWYRQDSGRGPALIIL	GTACACTGGTACAGGCAAGACTCAGGCAGAGGCCCTGCCCTGATAATCTTA	IRSNERE	ATACGTTCAAATGAGCGAGAG	KRSGGLRATLDTSSQSSSLSITAAQCEDTAVYF	AAGCGCAGTGGAGGACTAAGAGCCACCCTTGACACCTCCAGCCAGAGCAGCTCCCTGTCCATCACTGCTGCTCAGTGTGAAGACACTGCTGTGTACTTC	CATDPIASSSFSKLVF	TGTGCTACAGATCCTATAGCATCCTCCTCCTTCAGCAAGCTGGTGTTT	GQGTSLSVVP	GGGCAGGGGACATCCTTATCAGTCGTTCCAA	14075	14	clonotype2	clonotype2_consensus_2	1
ACGAGGATCCTTTCTC-1	TRUE	ACGAGGATCCTTTCTC-1_contig_1	TRUE	539	TRA	TRAV6D-3		TRAJ22	TRAC	TRUE	TRUE	GDSVIQMQGQVTLSENDFLFINCTYS	GGAGACTCAGTGATCCAGATGCAAGGTCAAGTGACCCTTTCAGAAAACGACTTCTTATTTATAAACTGCACTTATTCA	TTGYPT	ACCACAGGGTACCCGACT	LFWYVQYSGEGPQLLLQ	CTTTTCTGGTATGTCCAATATTCTGGAGAAGGTCCACAGCTCCTTCTGCAA	VTTANNK	GTCACAACTGCCAACAACAAG	GSSRGFEATYDKGTTSFHLQKTSVQEIDSAVYY	GGAAGCAGCAGAGGTTTTGAAGCTACATATGATAAAGGAACCACTTCCTTCCACTTGCAGAAAACCTCAGTGCAAGAGATAGATTCGGCTGTGTACTAC	CAMSASSGSWQLIF	TGTGCTATGAGTGCATCTTCTGGCAGCTGGCAACTCATCTTT	GSGTQLTVMP	GGATCTGGAACCCAACTGACAGTTATGCCTG	8716	8	clonotype2907	clonotype2907_consensus_2	1
ACGAGGATCCTTTCTC-1	TRUE	ACGAGGATCCTTTCTC-1_contig_2	TRUE	562	TRB	TRBV12-2+TRBV13-2		TRBJ2-4	TRBC2	TRUE	TRUE	EAAVTQSPRNKVAVTGGKVTLSCNQT	GAGGCTGCAGTCACCCAAAGCCCAAGAAACAAGGTGGCAGTAACAGGAGGAAAGGTGACATTGAGCTGTAATCAGACT	NNHNN	AATAACCACAACAAC	MYWYRQDTGHGLRLIHY	ATGTACTGGTATCGGCAGGACACGGGGCATGGGCTGAGGCTGATCCATTAT	SYGAGS	TCATATGGTGCTGGCAGC	TEKGDIPDGYKASRPSQENFSLILELATPSQTSVYF	ACTGAGAAAGGAGATATCCCTGATGGATACAAGGCCTCCAGACCAAGCCAAGAGAACTTCTCCCTCATTCTGGAGTTGGCTACCCCCTCTCAGACATCAGTGTACTTC	CASGGGQNTLYF	TGTGCCAGCGGTGGGGGTCAAAACACCTTGTACTTT	GAGTRLSVL	GGTGCGGGCACCCGACTATCGGTGCTAG	7305	7	clonotype2907	clonotype2907_consensus_1	1
ACGATACAGACTGTAA-1	TRUE	ACGATACAGACTGTAA-1_contig_1	TRUE	529	TRB	TRBV10		TRBJ1-6	TRBC1	TRUE	TRUE	ETAVFQTPNYHVTQVGNEVSFNCKQT	GAGACGGCTGTTTTCCAGACTCCAAACTATCATGTCACACAGGTGGGAAATGAAGTGTCTTTCAATTGTAAGCAAACT	LGHDT	CTGGGCCACGATACT	MYWYKQDSKKLLKIMFS	ATGTATTGGTACAAGCAAGACTCTAAGAAATTGCTGAAGATTATGTTTAGC	YNNKQL	TACAATAATAAGCAACTC	IVNETVPRRFSPQSSDKAHLNLRIKSVEPEDSAVYL	ATTGTAAACGAAACAGTTCCAAGGCGCTTCTCACCTCAGTCTTCAGATAAAGCTCATTTGAATCTTCGAATCAAGTCTGTAGAGCCGGAGGACTCTGCTGTGTATCTC	CASSGSYNSPLYF	TGTGCCAGCAGCGGTTCCTATAATTCGCCCCTCTACTTT	AAGTRLTVT	GCGGCAGGCACCCGGCTCACTGTGACAG	4899	4	clonotype1059	clonotype1059_consensus_1	1
ACGATACAGACTGTAA-1	TRUE	ACGATACAGACTGTAA-1_contig_2	TRUE	520	TRA	TRAV4-2		TRAJ12	TRAC	TRUE	TRUE	GMPVEQNPPALSLYEGADSGLRCNFS	GGAATGCCGGTGGAACAGAATCCTCCAGCCCTGAGTCTTTATGAAGGAGCTGACTCTGGTCTGAGATGCAATTTTTCT	TTMKS	ACCACCATGAAAAGT	VQWFQQNHRGRLITLFY	GTCCAGTGGTTTCAACAAAATCACAGAGGCAGACTTATCACTCTGTTTTAC	LAQGT	CTGGCTCAAGGAACA	KENGRLKSTFNSKERYSTLHIKDAQLEDSGTYF	AAGGAGAATGGAAGGTTAAAGTCAACATTCAATTCTAAGGAGCGCTACAGCACCCTGCACATCAAGGATGCACAGCTGGAGGACTCAGGCACTTACTTC	CAAEAYGTGGYKVVF	TGTGCTGCTGAGGCCTACGGGACTGGAGGCTATAAAGTGGTCTTT	GSGTRLLVSP	GGAAGTGGGACTCGATTGCTGGTAAGCCCTG	5706	5	clonotype1059	clonotype1059_consensus_2	1
ACGATACAGACTGTAA-1	TRUE	ACGATACAGACTGTAA-1_contig_3	TRUE	549	TRA	TRAV8N-2		TRAJ15	TRAC	TRUE	TRUE	SQWGEENLQALSIQEGEDVTMNCSYK	AGCCAATGGGGAGAAGAGAATCTTCAGGCTCTGAGCATCCAGGAGGGTGAAGATGTCACCATGAACTGCAGTTACAAG	TYTTV	ACTTACACAACTGTT	VQWYRQKSGKGPALIIL	GTTCAGTGGTACAGACAGAAGTCAGGCAAAGGCCCTGCCCTGATAATCTTA	IRSNERE	ATACGTTCAAATGAGCGAGAG	KRSGRLRATLDTSSQSSSLSITGTLATDTAVYF	AAGCGCAGTGGAAGACTCAGAGCCACCCTTGACACTTCCAGCCAGAGCAGCTCCCTGTCCATCACTGGTACTCTAGCTACAGACACTGCTGTGTACTTC	CATDAGGRALIF	TGTGCTACTGATGCGGGGGGCAGAGCTCTGATATTT	GTGTTVSVSP	GGAACAGGAACCACGGTATCAGTCAGCCCCA	6536	6	clonotype1059	clonotype1059_consensus_3	1
ACGATACAGGAGTTGC-1	TRUE	ACGATACAGGAGTTGC-1_contig_1	TRUE	509	TRB	TRBV5		TRBJ1-1	TRBC1	TRUE	TRUE	NTKITQSPRYLILGRANKSLECEQH	AACACTAAAATTACTCAGTCACCAAGATATCTAATCCTGGGAAGAGCAAATAAGTCTTTGGAATGTGAGCAACAT	LGHNA	CTGGGACATAATGCT	MYWYKQSAEKPPELMFL	ATGTACTGGTATAAACAGAGCGCTGAGAAGCCGCCAGAGCTCATGTTTCTC	YNLKQL	TACAATCTTAAACAGTTG	IRNETVPSRFIPECPDSSKLLLHISAVDPEDSAVYF	ATTCGAAATGAGACGGTGCCCAGTCGTTTTATACCTGAATGCCCAGACAGCTCCAAGCTACTTTTACATATATCTGCCGTGGATCCAGAAGACTCAGCTGTCTATTTT	CASSQDRGRDTEVFF	TGTGCCAGCAGCCAAGACAGGGGAAGGGACACAGAAGTCTTCTTT	GKGTRLTVV	GGTAAAGGAACCAGACTCACAGTTGTAG	9830	9	clonotype156	clonotype156_consensus_1	1
ACGATACAGGAGTTGC-1	TRUE	ACGATACAGGAGTTGC-1_contig_2	TRUE	512	TRA	TRAV6-4		TRAJ23	TRAC	TRUE	TRUE	GDSVTQKQGQVTLSEDDFLFINCTYS	GGAGATTCAGTGACCCAGAAACAAGGTCAAGTGACCCTTTCAGAAGATGACTTCCTATTTATAAATTGCACTTATTCT	TTTYPT	ACCACAACATACCCAACT	LLWYVQYPGQGPQLLLK	CTTTTGTGGTATGTCCAATATCCTGGACAAGGTCCACAGCTCCTTCTGAAA	VTTANNK	GTGACAACTGCCAACAACAAG	GISRGFEATYDKGTTSFHLQKASVQESDSAVYF	GGAATCAGCAGAGGCTTTGAAGCTACATATGACAAAGGGACCACGTCCTTCCACTTGCAGAAAGCCTCAGTGCAGGAGTCAGATTCAGCCGTGTACTTC	CALVDYNQGKLIF	TGTGCTCTGGTTGATTATAACCAGGGGAAGCTTATCTTT	GQGTKLSIKP	GGACAGGGAACCAAGTTATCTATCAAGCCCA	3009	3	clonotype156	clonotype156_consensus_2	1
ACGATACCACATCCAA-1	TRUE	ACGATACCACATCCAA-1_contig_1	TRUE	574	TRB	TRBV12-2		TRBJ1-2	TRBC1	TRUE	TRUE	NSGVVQSPRYIIKGKGERSILKCIPI	AATTCTGGGGTTGTCCAGTCTCCAAGATACATAATCAAAGGAAAGGGAGAAAGGTCCATTCTAAAATGTATTCCCATC	SGHLS	TCTGGACATCTCTCT	VAWYQQTQGQELKFFIQ	GTGGCCTGGTATCAACAGACTCAGGGGCAGGAACTAAAGTTCTTCATTCAG	HYDKME	CATTATGATAAAATGGAG	RDKGNLPSRFSVQQFDDYHSEMNMSALELEDSAVYF	AGAGATAAAGGAAACCTGCCCAGCAGATTCTCAGTCCAACAGTTTGATGACTATCACTCTGAGATGAACATGAGTGCCTTGGAGCTAGAGGACTCTGCCGTGTACTTC	CASSPPTGANSDYTF	TGTGCCAGCTCTCCCCCGACAGGGGCAAACTCCGACTACACCTTC	GSGTRLLVI	GGCTCAGGGACCAGGCTTTTGGTAATAG	26119	18	clonotype3196	clonotype3196_consensus_1	1
ACGATACCACATCCAA-1	TRUE	ACGATACCACATCCAA-1_contig_2	TRUE	581	TRA	TRAV16N		TRAJ9	TRAC	TRUE	TRUE	AQKVTQTQTSISVMEKTTVTMDCVYE	GCCCAGAAGGTAACACAGACTCAGACTTCAATTTCTGTGATGGAGAAGACAACGGTGACAATGGACTGTGTGTATGAA	TQDSSYF	ACCCAGGACAGTTCTTACTTC	LFWYKQTASGEIVFLIR	TTATTCTGGTACAAGCAAACAGCAAGTGGGGAAATAGTTTTCCTTATTCGT	QDSYKKEN	CAGGACTCTTACAAAAAGGAAAAT	ATVGHYSLNFQKPKSSIGLIITATQIEDSAVYF	GCAACAGTGGGTCATTATTCTCTGAACTTTCAGAAGCCAAAAAGTTCCATCGGACTCATCATCACCGCCACACAGATTGAGGACTCAGCAGTATATTTC	CAMRENMGYKLTF	TGTGCTATGAGAGAGAACATGGGCTACAAACTTACCTTC	GTGTSLLVDP	GGGACAGGAACAAGCCTGTTGGTTGATCCAA	10023	13	clonotype3196	clonotype3196_consensus_2	1
ACGATACTCCAAACAC-1	TRUE	ACGATACTCCAAACAC-1_contig_1	TRUE	704	TRA	TRAV9-2		TRAJ12	TRAC	TRUE	TRUE	AQSVTQPDARVTVSEGASLQLRCKYS	GCTCAGTCAGTGACGCAGCCCGATGCTCGTGTCACTGTCTCTGAAGGAGCCTCTCTGCAGCTGAGATGCAAGTATTCC	YSATPY	TACTCTGCGACACCTTAT	LFWYVQYPRQGLQLLLK	CTGTTCTGGTATGTCCAGTACCCGCGGCAGGGGCTGCAGCTGCTCCTCAAG	YYSGDPVV	TACTATTCTGGAGACCCAGTGGTT	QGVNGFEAEFSKSNSSFHLRKASVHWSDSAVYF	CAAGGAGTGAATGGCTTCGAGGCTGAGTTCAGCAAGAGTAACTCTTCCTTCCACCTGCGGAAAGCCTCCGTGCACTGGAGCGACTCGGCTGTGTACTTC	CAARVTGGYKVVF	TGTGCTGCGAGGGTAACTGGAGGCTATAAAGTGGTCTTT	GSGTRLLVSP	GGAAGTGGGACTCGATTGCTGGTAAGCCCTG	1171	3	clonotype1608	clonotype1608_consensus_2	1
ACGATACTCCAAACAC-1	TRUE	ACGATACTCCAAACAC-1_contig_2	TRUE	562	TRB	TRBV2		TRBJ2-1	TRBC2	TRUE	TRUE	DPKIIQKPKYLVAVTGSEKILICEQY	GACCCGAAAATTATCCAGAAACCAAAATATCTGGTGGCAGTCACAGGGAGCGAAAAAATCCTGATATGCGAACAGTAT	LGHNA	CTAGGCCACAATGCT	MYWYRQSAKKPLEFMFS	ATGTATTGGTATAGACAAAGTGCTAAGAAGCCTCTAGAGTTCATGTTTTCC	YSYQKL	TACAGCTATCAAAAACTT	MDNQTASSRFQPQSSKKNHLDLQITALKPDDSATYF	ATGGACAATCAGACTGCCTCAAGTCGCTTCCAACCTCAAAGTTCAAAGAAAAACCATTTAGACCTTCAGATCACAGCTCTAAAGCCTGATGACTCGGCCACATACTTC	CASSQDTRYAEQFF	TGTGCCAGCAGCCAAGATACCCGGTATGCTGAGCAGTTCTTC	GPGTRLTVL	GGACCAGGGACACGACTCACCGTCCTAG	5529	9	clonotype1608	clonotype1608_consensus_1	1
ACGATACTCCATGAGT-1	TRUE	ACGATACTCCATGAGT-1_contig_1	TRUE	627	TRB	TRBV12-2+TRBV13-2		TRBJ1-4	TRBC1	TRUE	TRUE	EAAVTQSPRNKVAVTGGKVTLSCNQT	GAGGCTGCAGTCACCCAAAGCCCAAGAAACAAGGTGGCAGTAACAGGAGGAAAGGTGACATTGAGCTGTAATCAGACT	NNHNN	AATAACCACAACAAC	MYWYRQDTGHGLRLIHY	ATGTACTGGTATCGGCAGGACACGGGGCATGGGCTGAGGCTGATCCATTAT	SYGAGS	TCATATGGTGCTGGCAGC	TEKGDIPDGYKASRPSQENFSLILELATPSQTSVYF	ACTGAGAAAGGAGATATCCCTGATGGATACAAGGCCTCCAGACCAAGCCAAGAGAACTTCTCCCTCATTCTGGAGTTGGCTACCCCCTCTCAGACATCAGTGTACTTC	CASGSDNERLFF	TGTGCCAGCGGCTCTGACAACGAAAGATTATTTTTC	GHGTKLSVL	GGTCATGGAACCAAGCTGTCTGTCCTGG	2389	6	clonotype2886	clonotype2886_consensus_1	1
ACGATACTCGGTGTCG-1	TRUE	ACGATACTCGGTGTCG-1_contig_1	TRUE	571	TRB	TRBV12-2+TRBV13-2		TRBJ2-3	TRBC2	TRUE	TRUE	EAAVTQSPRNKVAVTGGKVTLSCNQT	GAGGCTGCAGTCACCCAAAGCCCAAGAAACAAGGTGGCAGTAACAGGAGGAAAGGTGACATTGAGCTGTAATCAGACT	NNHNN	AATAACCACAACAAC	MYWYRQDTGHGLRLIHY	ATGTACTGGTATCGGCAGGACACGGGGCATGGGCTGAGGCTGATCCATTAT	SYGAGS	TCATATGGTGCTGGCAGC	TEKGDIPDGYKASRPSQENFSLILELATPSQTSVYF	ACTGAGAAAGGAGATATCCCTGATGGATACAAGGCCTCCAGACCAAGCCAAGAGAACTTCTCCCTCATTCTGGAGTTGGCTACCCCCTCTCAGACATCAGTGTACTTC	CASGDAREGAETLYF	TGTGCCAGCGGTGATGCAAGGGAGGGTGCAGAAACGCTGTATTTT	GSGTRLTVL	GGCTCAGGAACCAGACTGACTGTTCTCG	1709	5	clonotype3116	clonotype3116_consensus_1	1
ACGATGTAGGCAATTA-1	TRUE	ACGATGTAGGCAATTA-1_contig_1	TRUE	547	TRA	TRAV10D		TRAJ34	TRAC	TRUE	TRUE	GEKVEQHESTLSVREGDSAVINCTYT	GGAGAGAAGGTCGAGCAACACGAGTCTACACTGAGTGTTCGAGAGGGAGACAGCGCTGTCATCAACTGCACTTACACA	DTASSY	GATACTGCTTCATCATAC	FPWYKQEAGKGLHFVID	TTCCCTTGGTACAAGCAAGAAGCTGGAAAGGGTCTCCACTTTGTGATAGAC	IRSNVDR	ATTCGTTCAAATGTGGACAGA	KQSQRLIVLLDKKAKRFSLHITATQPEDSAIYF	AAACAGAGCCAAAGACTTATAGTTTTGTTGGATAAGAAAGCCAAACGATTCTCCCTGCACATCACAGCCACACAGCCTGAAGATTCAGCCATCTACTTC	CAASPNTDKVVF	TGTGCAGCAAGCCCCAATACCGACAAAGTCGTCTTT	GTGTRLQVSP	GGAACAGGGACCAGATTACAAGTCTCACCAA	2468	4	clonotype1602	clonotype1602_consensus_2	1
ACGATGTAGGCAATTA-1	TRUE	ACGATGTAGGCAATTA-1_contig_2	TRUE	525	TRB	TRBV13-3		TRBJ1-3	TRBC1	TRUE	TRUE	EAAVTQSPRSKVAVTGGKVTLSCHQT	GAGGCTGCAGTCACCCAAAGTCCAAGAAGCAAGGTGGCAGTAACAGGAGGAAAGGTGACATTGAGCTGTCACCAGACT	NNHDY	AATAACCATGACTAT	MYWYRQDTGHGLRLIHY	ATGTACTGGTATCGGCAGGACACGGGGCATGGGCTGAGGCTGATCCATTAC	SYVADS	TCATATGTCGCTGACAGC	TEKGDIPDGYKASRPSQENFSLILELASLSQTAVYF	ACGGAGAAAGGAGATATCCCTGATGGGTACAAGGCCTCCAGACCAAGCCAAGAGAATTTCTCTCTCATTCTGGAGTTGGCTTCCCTTTCTCAGACAGCTGTATATTTC	CASSWRDYSGNTLYF	TGTGCCAGCAGTTGGAGGGATTATTCTGGAAATACGCTCTATTTT	GEGSRLIVV	GGAGAAGGAAGCCGGCTCATTGTTGTAG	11569	12	clonotype1602	clonotype1602_consensus_1	1
ACGATGTAGGCTCTTA-1	TRUE	ACGATGTAGGCTCTTA-1_contig_1	TRUE	517	TRB	TRBV13-1		TRBJ2-7	TRBC2	TRUE	TRUE	EAAVTQSPRNKVTVTGGNVTLSCRQT	GAGGCTGCAGTCACCCAAAGCCCTAGAAACAAGGTGACAGTAACAGGAGGAAACGTGACATTGAGCTGTCGCCAGACT	NSHNY	AATAGCCACAACTAC	MYWYRQDTGHGLRLIHY	ATGTACTGGTATCGGCAGGACACTGGGCATGGGCTGAGGCTGATCCATTAC	SYGAGN	TCATATGGTGCTGGCAAC	LQIGDVPDGYKATRTTQEDFFLLLELASPSQTSLYF	CTTCAAATAGGAGATGTCCCTGATGGGTACAAGGCCACCAGAACAACGCAAGAAGACTTCTTCCTCCTGCTGGAATTGGCTTCTCCCTCTCAGACATCTTTGTACTTC	CASSPGTGGSSYEQYF	TGTGCCAGCAGTCCCGGGACTGGGGGTAGCTCCTATGAACAGTACTTC	GPGTRLTVL	GGTCCCGGCACCAGGCTCACGGTTTTAG	18465	19	clonotype1605	clonotype1605_consensus_1	1
ACGATGTAGGCTCTTA-1	TRUE	ACGATGTAGGCTCTTA-1_contig_2	TRUE	545	TRA	TRAV9-1		TRAJ12	TRAC	TRUE	TRUE	TQTVSQSDAHVTVFEGDSVELRCNYS	ACACAGACAGTTTCCCAGTCTGATGCCCATGTCACTGTCTTCGAAGGAGACTCGGTGGAGCTGAGATGCAACTATTCC	YGGSIY	TATGGTGGATCCATTTAC	LSWYIQHHGRGLQFLLK	CTCTCCTGGTACATCCAGCACCATGGCCGTGGCCTCCAGTTTCTCCTCAAG	YYSGNPVV	TACTATTCGGGAAACCCAGTGGTT	QGVNGFEAEFSKSDSSFHLRKASVHWSDSAVYF	CAAGGAGTGAACGGCTTCGAGGCTGAGTTCAGCAAGAGCGACTCTTCCTTCCACCTGCGGAAAGCCTCCGTGCACTGGAGCGACTCGGCTGTGTACTTC	CAVSPGTGGYKVVF	TGTGCTGTGAGTCCCGGGACTGGAGGCTATAAAGTGGTCTTT	GSGTRLLVSP	GGAAGTGGGACTCGATTGCTGGTAAGCCCTG	6046	10	clonotype1605	clonotype1605_consensus_2	1
ACGATGTAGTGGTAAT-1	TRUE	ACGATGTAGTGGTAAT-1_contig_1	TRUE	552	TRA	TRAV4-3		TRAJ56	TRAC	TRUE	TRUE	GDKVKQSPSALSLQEGTNSALRCNFS	GGAGATAAGGTGAAGCAAAGTCCCTCAGCGCTGAGTCTCCAAGAGGGAACCAATTCTGCTCTGAGATGCAATTTTTCT	FAATT	TTCGCCGCGACAACT	VQWFLQNPRGSLMNHFY	GTGCAGTGGTTCCTACAGAATCCCAGGGGCAGCCTCATGAATCATTTTTAC	LVPGT	CTGGTTCCAGGAACA	KENGRLKSTFNSKESYSTLHIRDAQLEDSGTYF	AAGGAGAATGGGAGGTTAAAGTCAACATTCAATTCTAAGGAGAGCTACAGCACCCTGCACATCAGGGATGCCCAGCTGGAAGACTCAGGCACTTACTTC	CAATGGNNKLTF	TGTGCTGCTACTGGAGGCAATAATAAGCTGACTTTT	GQGTVLSVIP	GGTCAAGGAACCGTTCTGAGTGTTATACCAG	4895	5	clonotype3010	clonotype3010_consensus_2	1
ACGATGTAGTGGTAAT-1	TRUE	ACGATGTAGTGGTAAT-1_contig_2	TRUE	567	TRB	TRBV12-2+TRBV13-2		TRBJ2-7	TRBC2	TRUE	TRUE	EAAVTQSPRNKVAVTGGKVTLSCNQT	GAGGCTGCAGTCACCCAAAGCCCAAGAAACAAGGTGGCAGTAACAGGAGGAAAGGTGACATTGAGCTGTAATCAGACT	NNHNN	AATAACCACAACAAC	MYWYRQDTGHGLRLIHY	ATGTACTGGTATCGGCAGGACACGGGGCATGGGCTGAGGCTGATCCATTAT	SYGAGS	TCATATGGTGCTGGCAGC	TEKGDIPDGYKASRPSQENFSLILELATPSQTSVYF	ACTGAGAAAGGAGATATCCCTGATGGATACAAGGCCTCCAGACCAAGCCAAGAGAACTTCTCCCTCATTCTGGAGTTGGCTACCCCCTCTCAGACATCAGTGTACTTC	CASGALGQDYEQYF	TGTGCCAGCGGTGCCCTTGGACAGGACTATGAACAGTACTTC	GPGTRLTVL	GGTCCCGGCACCAGGCTCACGGTTTTAG	8422	9	clonotype3010	clonotype3010_consensus_1	1
ACGATGTGTAGAGTGC-1	TRUE	ACGATGTGTAGAGTGC-1_contig_1	TRUE	529	TRA	TRAV6N-7		TRAJ26	TRAC	TRUE	TRUE	GDSVTQTEGQVALSEEDFLTIHCNYS	GGGGACTCAGTGACTCAGACGGAAGGTCAAGTGGCCCTCTCAGAAGAGGACTTTCTTACGATACACTGCAACTACTCA	ASGYPA	GCCTCAGGGTACCCAGCT	LFWYVQYPGEGPQFLFR	CTGTTCTGGTATGTGCAGTATCCCGGAGAAGGGCCACAGTTCCTCTTTAGA	ASRDKEK	GCCTCAAGGGACAAAGAGAAA	GSSRGFEATYNKEATSFHLQKASVQESDSAVYY	GGAAGCAGCAGAGGGTTTGAAGCCACATACAATAAAGAAGCCACCTCCTTCCACTTGCAGAAAGCCTCAGTGCAAGAGTCAGACTCGGCTGTGTACTAC	CALSSNNYAQGLTF	TGCGCTCTGAGCTCAAATAACTATGCCCAGGGATTAACCTTC	GLGTRVSVFP	GGTCTTGGCACCAGAGTATCTGTGTTTCCCT	3868	9	clonotype885	clonotype885_consensus_2	1
ACGATGTGTAGAGTGC-1	TRUE	ACGATGTGTAGAGTGC-1_contig_2	TRUE	511	TRB	TRBV13-1		TRBJ2-1	TRBC2	TRUE	TRUE	EAAVTQSPRNKVTVTGGNVTLSCRQT	GAGGCTGCAGTCACCCAAAGCCCTAGAAACAAGGTGACAGTAACAGGAGGAAACGTGACATTGAGCTGTCGCCAGACT	NSHNY	AATAGCCACAACTAC	MYWYRQDTGHGLRLIHY	ATGTACTGGTATCGGCAGGACACTGGGCATGGGCTGAGGCTGATCCATTAC	SYGAGN	TCATATGGTGCTGGCAAC	LQIGDVPDGYKATRTTQEDFFLLLELASPSQTSLYF	CTTCAAATAGGAGATGTCCCTGATGGGTACAAGGCCACCAGAACAACGCAAGAAGACTTCTTCCTCCTGCTGGAATTGGCTTCTCCCTCTCAGACATCTTTGTACTTC	CASSDAGNYAEQFF	TGTGCCAGCAGTGATGCAGGCAATTATGCTGAGCAGTTCTTC	GPGTRLTVL	GGACCAGGGACACGACTCACCGTCCTAG	1378	4	clonotype885	clonotype885_consensus_1	1
ACGATGTGTAGCTTGT-1	TRUE	ACGATGTGTAGCTTGT-1_contig_1	TRUE	519	TRB	TRBV13-2		TRBJ2-3	TRBC2	TRUE	TRUE	EAAVTQSPRNKVAVTGGKVTLSCNQT	GAGGCTGCAGTCACCCAAAGCCCAAGAAACAAGGTGGCAGTAACAGGAGGAAAGGTGACATTGAGCTGTAATCAGACT	NNHNN	AATAACCACAACAAC	MYWYRQDTGHGLRLIHY	ATGTACTGGTATCGGCAGGACACGGGGCATGGGCTGAGGCTGATCCATTAT	SYGAGS	TCATATGGTGCTGGCAGC	TEKGDIPDGYKASRPSQENFSLILELATPSQTSVYF	ACTGAGAAAGGAGATATCCCTGATGGATACAAGGCCTCCAGACCAAGCCAAGAGAACTTCTCCCTCATTCTGGAGTTGGCTACCCCCTCTCAGACATCAGTGTACTTC	CASGDTVSAETLYF	TGTGCCAGCGGTGATACTGTTAGTGCAGAAACGCTGTATTTT	GSGTRLTVL	GGCTCAGGAACCAGACTGACTGTTCTCG	10832	15	clonotype137	clonotype137_consensus_1	1
ACGATGTGTAGCTTGT-1	TRUE	ACGATGTGTAGCTTGT-1_contig_2	TRUE	548	TRA	TRAV9-1		TRAJ42	TRAC	TRUE	TRUE	TQTVSQSDAHVTVFEGDSVELRCNYS	ACACAGACAGTTTCCCAGTCTGATGCCCATGTCACTGTCTTCGAAGGAGACTCGGTGGAGCTGAGATGCAACTATTCC	YGGSIY	TATGGTGGATCCATTTAC	LSWYIQHHGRGLQFLLK	CTCTCCTGGTACATCCAGCACCATGGCCGTGGCCTCCAGTTTCTCCTCAAG	YYSGNPVV	TACTATTCGGGAAACCCAGTGGTT	QGVNGFEAEFSKSDSSFHLRKASVHWSDSAVYF	CAAGGAGTGAACGGCTTCGAGGCTGAGTTCAGCAAGAGCGACTCTTCCTTCCACCTTCGGAAAGCCTCCGTGCACTGGAGCGACTCGGCTGTGTACTTC	CAARDSGGSNAKLTF	TGTGCTGCGAGGGATTCTGGAGGAAGCAATGCAAAGCTAACCTTC	GKGTKLSVKS	GGGAAAGGCACTAAACTCTCTGTTAAATCAA	2499	6	clonotype137	clonotype137_consensus_2	1
ACGATGTGTCACTTCC-1	TRUE	ACGATGTGTCACTTCC-1_contig_1	TRUE	643	TRB	TRBV1		TRBJ1-4	TRBC1	TRUE	TRUE	VTLLEQNPRWRLVPRGQAVNLRCILK	GTGACTTTGCTGGAGCAAAACCCAAGGTGGCGTCTGGTACCACGTGGTCAAGCTGTGAACCTACGCTGCATCTTGAAG	NSQYPW	AATTCCCAGTATCCCTGG	MSWYQQDLQKQLQWLFT	ATGAGCTGGTATCAGCAGGATCTCCAAAAGCAACTACAGTGGCTGTTCACT	LRSPGD	CTGCGGAGTCCTGGGGAC	KEVKSLPGADYLATRVTDTELRLQVANMSQGRTLY	AAAGAGGTCAAATCTCTTCCCGGTGCTGATTACCTGGCCACACGGGTCACTGATACGGAGCTGAGGCTGCAAGTGGCCAACATGAGCCAGGGCAGAACCTTGTAC	CTCSAGGAANERLFF	TGCACCTGCAGTGCAGGGGGGGCTGCCAACGAAAGATTATTTTTC	GHGTKLSVL	GGTCATGGAACCAAGCTGTCTGTCCTGG	5997	7	clonotype2623	clonotype2623_consensus_1	1
ACGATGTGTCACTTCC-1	TRUE	ACGATGTGTCACTTCC-1_contig_2	TRUE	567	TRA	TRAV12N-2		TRAJ56	TRAC	TRUE	TRUE	GDSVTQTEGLVTLTEGLPVMLNCTYQ	GGAGACTCAGTGACCCAGACAGAAGGCCTGGTCACTCTCACCGAGGGGTTGCCTGTGATGCTGAACTGCACCTATCAG	TAYSTF	ACTGCTTACTCAACTTTC	LFWYVQHLNEAPKLLLK	CTTTTCTGGTATGTGCAACATCTCAATGAAGCCCCTAAACTACTCCTGAAG	SSTDNKR	AGCTCCACAGACAACAAGAGG	TEHQGFHATLHKSSSSFHLQKSSAQLSDSALYY	ACCGAGCACCAAGGGTTCCACGCCACTCTCCATAAGAGCAGCAGCTCCTTCCATCTGCAGAAGTCCTCAGCGCAGCTGTCAGACTCTGCCCTGTACTAC	CALATGGNNKLTF	TGTGCTCTGGCTACTGGAGGCAATAATAAGCTGACTTTT	GQGTVLSVIP	GGTCAAGGAACCGTTCTGAGTGTTATACCAG	3236	3	clonotype2623	clonotype2623_consensus_2	1
ACGATGTGTGCGCTTG-1	TRUE	ACGATGTGTGCGCTTG-1_contig_1	TRUE	552	TRA	TRAV16N		TRAJ48	TRAC	TRUE	TRUE	AQKVTQTQTSISVMEKTTVTMDCVYE	GCCCAGAAGGTAACACAGACTCAGACTTCAATTTCTGTGATGGAGAAGACAACGGTGACAATGGACTGTGTGTATGAA	TQDSSYF	ACCCAGGACAGTTCTTACTTC	LFWYKQTASGEIVFLIR	TTATTCTGGTACAAGCAAACAGCAAGTGGGGAAATAGTTTTCCTTATTCGT	QDSYKKEN	CAGGACTCTTACAAAAAGGAAAAT	ATVGHYSLNFQKPKSSIGLIITATQIEDSAVYF	GCAACAGTGGGTCATTATTCTCTGAACTTTCAGAAGCCAAAAAGTTCCATCGGACTCATCATCACCGCCACACAGATTGAGGACTCAGCAGTATATTTC	CAMREYGNEKITF	TGTGCTATGAGAGAGTATGGAAATGAGAAAATAACTTTT	GAGTKLTIKP	GGGGCTGGAACCAAACTCACCATTAAACCCA	3807	5	clonotype2098	clonotype2098_consensus_2	1
ACGATGTGTGCGCTTG-1	TRUE	ACGATGTGTGCGCTTG-1_contig_2	TRUE	503	TRB	TRBV16		TRBJ2-5	TRBC2	TRUE	TRUE	NAGVIQTPRHKVTGKGQEATLWCEPI	AATGCTGGTGTCATCCAAACACCTAGGCACAAGGTGACAGGGAAGGGACAAGAAGCAACTCTGTGGTGTGAGCCAATT	SGHSA	TCAGGACATAGTGCT	VFWYRQTIVQGLEFLTY	GTTTTCTGGTACAGACAGACCATTGTGCAGGGCCTGGAGTTCCTGACTTAC	FRNQAP	TTTCGAAATCAAGCTCCT	IDDSGMPKERFSAQMPNQSHSTLKIQSTQPQDSAVYL	ATAGATGATTCAGGGATGCCCAAGGAACGATTCTCAGCTCAGATGCCCAATCAGTCGCACTCAACTCTGAAGATCCAGAGCACGCAACCCCAGGACTCAGCGGTGTATCTT	CASSLRGHQDTQYF	TGTGCAAGCAGCTTAAGGGGACATCAAGACACCCAGTACTTT	GPGTRLLVL	GGGCCAGGCACTCGGCTCCTCGTGTTAG	1541	1	clonotype2098	clonotype2098_consensus_1	1
ACGATGTGTTGTGGAG-1	TRUE	ACGATGTGTTGTGGAG-1_contig_1	TRUE	547	TRA	TRAV10D		TRAJ12	TRAC	TRUE	TRUE	GEKVEQHESTLSVREGDSAVINCTYT	GGAGAGAAGGTCGAGCAACACGAGTCTACACTGAGTGTTCGAGAGGGAGACAGCGCTGTCATCAACTGCACTTACACA	DTASSY	GATACTGCTTCATCATAC	FPWYKQEAGKGLHFVID	TTCCCTTGGTACAAGCAAGAAGCTGGAAAGGGTCTCCACTTTGTGATAGAC	IRSNVDR	ATTCGTTCAAATGTGGACAGA	KQSQRLIVLLDKKAKRFSLHITATQPEDSAIYF	AAACAGAGCCAAAGACTTATAGTTTTGTTGGATAAGAAAGCCAAACGATTCTCCCTGCACATCACAGCCACACAGCCTGAAGATTCAGCCATCTACTTC	CAARTGGYKVVF	TGTGCAGCAAGAACTGGAGGCTATAAAGTGGTCTTT	GSGTRLLVSP	GGAAGTGGGACTCGATTGCTGGTAAGCCCTG	2397	3	clonotype742	clonotype742_consensus_2	1
ACGATGTGTTGTGGAG-1	TRUE	ACGATGTGTTGTGGAG-1_contig_2	TRUE	516	TRB	TRBV31		TRBJ2-7	TRBC2	TRUE	TRUE	AQTIHQWPVAEIKAVGSPLSLGCTIK	GCTCAGACTATCCATCAATGGCCAGTTGCCGAGATCAAGGCTGTGGGCAGCCCACTGTCTCTGGGGTGTACCATAAAG	GKSSPN	GGGAAATCAAGCCCTAAC	LYWYWQATGGTLQQLFY	CTCTACTGGTACTGGCAGGCCACAGGAGGCACCCTCCAGCAACTCTTCTAC	SITVG	TCTATTACTGTTGGC	QVESVVQLNLSASRPKDDQFILSTEKLLLSHSGFYL	CAGGTAGAGTCGGTGGTGCAACTGAACCTCTCAGCTTCCAGGCCGAAGGACGACCAATTCATCCTAAGCACGGAGAAGCTGCTTCTCAGCCACTCTGGCTTCTACCTC	CAWSLAQSSYEQYF	TGTGCCTGGAGTCTAGCACAGAGCTCCTATGAACAGTACTTC	GPGTRLTVL	GGTCCCGGCACCAGGCTCACGGTTTTAG	1627	3	clonotype742	clonotype742_consensus_1	1
ACGATGTTCGCACTCT-1	TRUE	ACGATGTTCGCACTCT-1_contig_1	TRUE	524	TRA	TRAV14-3		TRAJ40	TRAC	TRUE	TRUE	QQQVRQSPQSLTVWEGETAILNCSYE	CAGCAGCAGGTGAGACAAAGTCCCCAATCTCTGACAGTCTGGGAAGGAGAGACCGCAATTCTGAACTGCAGTTATGAG	NSAFDY	AACAGTGCTTTTGACTAC	FLWYQQFPGEGPALLIA	TTCCTATGGTACCAGCAGTTCCCTGGGGAAGGCCCTGCTCTCCTGATAGCC	IRSVSDK	ATACGATCAGTGTCCGATAAA	KEDGRFTIFFNKREQKLSLHITDSQPGDSATYF	AAGGAAGATGGACGATTCACAATCTTCTTCAATAAAAGGGAGCAAAAGCTCTCCTTGCACATCACAGACTCTCAGCCTGGAGACTCAGCCACCTACTTT	CAASKGNTGNYKYVF	TGTGCAGCAAGTAAAGGGAATACAGGAAACTACAAATACGTCTTT	GAGTRLKVIA	GGAGCAGGTACCAGACTGAAGGTTATAGCAC	1088	4	clonotype1323	clonotype1323_consensus_2	1
ACGATGTTCGCACTCT-1	TRUE	ACGATGTTCGCACTCT-1_contig_2	TRUE	543	TRB	TRBV16		TRBJ1-1	TRBC1	TRUE	TRUE	NAGVIQTPRHKVTGKGQEATLWCEPI	AATGCTGGTGTCATCCAAACACCTAGGCACAAGGTGACAGGGAAGGGACAAGAAGCAACTCTGTGGTGTGAGCCAATT	SGHSA	TCAGGACATAGTGCT	VFWYRQTIVQGLEFLTY	GTTTTCTGGTACAGACAGACCATTGTGCAGGGCCTGGAGTTCCTGACTTAC	FRNQAP	TTTCGAAATCAAGCTCCT	IDDSGMPKERFSAQMPNQSHSTLKIQSTQPQDSAVYL	ATAGATGATTCAGGGATGCCCAAGGAACGATTCTCAGCTCAGATGCCCAATCAGTCGCACTCAACTCTGAAGATCCAGAGCACGCAACCCCAGGACTCAGCGGTGTATCTT	CASSLAGTEVFF	TGTGCAAGCAGCTTAGCAGGGACAGAAGTCTTCTTT	GKGTRLTVV	GGTAAAGGAACCAGACTCACAGTTGTAG	4325	5	clonotype1323	clonotype1323_consensus_1	1
ACGATGTTCTGCCCTA-1	TRUE	ACGATGTTCTGCCCTA-1_contig_1	TRUE	557	TRB	TRBV12-2+TRBV13-2	TRBD2	TRBJ2-7	TRBC2	TRUE	TRUE	EAAVTQSPRNKVAVTGGKVTLSCNQT	GAGGCTGCAGTCACCCAAAGCCCAAGAAACAAGGTGGCAGTAACAGGAGGAAAGGTGACATTGAGCTGTAATCAGACT	NNHNN	AATAACCACAACAAC	MYWYRQDTGHGLRLIHY	ATGTACTGGTATCGGCAGGACACGGGGCATGGGCTGAGGCTGATCCATTAT	SYGAGS	TCATATGGTGCTGGCAGC	TEKGDIPDGYKASRPSQENFSLILELATPSQTSVYF	ACTGAGAAAGGAGATATCCCTGATGGATACAAGGCCTCCAGACCAAGCCAAGAGAACTTCTCCCTCATTCTGGAGTTGGCTACCCCCTCTCAGACATCAGTGTACTTC	CASGGLGGREQYF	TGTGCCAGCGGGGGACTGGGGGGGCGAGAACAGTACTTC	GPGTRLTVL	GGTCCCGGCACCAGGCTCACGGTTTTAG	8084	8	clonotype2987	clonotype2987_consensus_1	1
ACGATGTTCTGCCCTA-1	TRUE	ACGATGTTCTGCCCTA-1_contig_2	TRUE	536	TRA	TRAV16N		TRAJ52	TRAC	TRUE	TRUE	AQKVTQTQTSISVMEKTTVTMDCVYE	GCCCAGAAGGTAACACAGACTCAGACTTCAATTTCTGTGATGGAGAAGACAACGGTGACAATGGACTGTGTGTATGAA	TRESSYY	ACCCGGGAAAGTTCTTACTAC	LFWYKQTASGKIVFLIR	TTATTCTGGTACAAGCAAACAGCAAGTGGGAAAATAGTTTTCCTTATTCGT	QDSYKKEN	CAGGACTCTTACAAAAAGGAAAAT	ATVGHYSLNFQKPKSSIGLIITTTQIEDSAVYF	GCAACAGTGGGTCATTATTCTCTGAACTTTCAGAAGCCAAAAAGTTCCATCGGACTCATCATCACCACCACACAGATTGAGGACTCGGCAGTATATTTC	CAMREGHTGANTGKLTF	TGTGCTATGAGAGAGGGGCACACTGGAGCTAACACTGGAAAGCTCACGTTT	GHGTILRVHP	GGACACGGCACCATCCTTAGGGTCCATCCAA	2494	3	clonotype2987	clonotype2987_consensus_2	1
ACGCAGCAGGGATGGG-1	TRUE	ACGCAGCAGGGATGGG-1_contig_1	TRUE	527	TRA	TRAV6N-7		TRAJ34	TRAC	TRUE	TRUE	GDSVTQTEGQVALSEEDFLTIHCNYS	GGGGACTCAGTGACTCAGACGGAAGGTCAAGTGGCCCTCTCAGAAGAGGACTTTCTTACGATACACTGCAACTACTCA	ASGYPA	GCCTCAGGGTACCCAGCT	LFWYVQYPGEGPQFLFR	CTGTTCTGGTATGTGCAGTATCCCGGAGAAGGGCCACAGTTCCTCTTTAGA	ASRDKEK	GCCTCAAGGGACAAAGAGAAA	GSSRGFEATYNKEATSFHLQKASVQESDSAVYY	GGAAGCAGCAGAGGGTTTGAAGCCACATACAATAAAGAAGCCACCTCCTTCCACTTGCAGAAAGCCTCAGTGCAAGAGTCAGACTCGGCTGTGTACTAC	CALSESNTDKVVF	TGTGCTCTGAGTGAGTCCAATACCGACAAAGTCGTCTTT	GTGTRLQVSP	GGAACAGGGACCAGATTACAAGTCTCACCAA	4369	4	clonotype2837	clonotype2837_consensus_2	1
ACGCAGCAGGGATGGG-1	TRUE	ACGCAGCAGGGATGGG-1_contig_2	TRUE	577	TRB	TRBV1		TRBJ2-4	TRBC2	TRUE	TRUE	VTLLEQNPRWRLVPRGQAVNLRCILK	GTGACTTTGCTGGAGCAAAACCCAAGGTGGCGTCTGGTACCACGTGGTCAAGCTGTGAACCTACGCTGCATCTTGAAG	NSQYPW	AATTCCCAGTATCCCTGG	MSWYQQDLQKQLQWLFT	ATGAGCTGGTATCAGCAGGATCTCCAAAAGCAACTACAGTGGCTGTTCACT	LRSPGD	CTGCGGAGTCCTGGGGAC	KEVKSLPGADYLATRVTDTELRLQVANMSQGRTLY	AAAGAGGTCAAATCTCTTCCCGGTGCTGATTACCTGGCCACACGGGTCACTGATACGGAGCTGAGGCTGCAAGTGGCCAACATGAGCCAGGGCAGAACCTTGTAC	CTCSAPWGGSGQNTLYF	TGCACCTGCAGTGCGCCTTGGGGGGGCAGTGGTCAAAACACCTTGTACTTT	GAGTRLSVL	GGTGCGGGCACCCGACTATCGGTGCTAG	4829	5	clonotype2837	clonotype2837_consensus_1	1
ACGCAGCCATGTCGAT-1	TRUE	ACGCAGCCATGTCGAT-1_contig_1	TRUE	539	TRA	TRAV6N-7		TRAJ12	TRAC	TRUE	TRUE	GDSVTQTEGQVALSEEDFLTIHCNYS	GGGGACTCAGTGACTCAGACGGAAGGTCAAGTGGCCCTCTCAGAAGAGGACTTTCTTACGATACACTGCAACTACTCA	ASGYPA	GCCTCAGGGTACCCAGCT	LFWYVQYPGEGPQFLFR	CTGTTCTGGTATGTGCAGTATCCCGGAGAAGGGCCACAGTTCCTCTTTAGA	ASRDKEK	GCCTCAAGGGACAAAGAGAAA	GSSRGFEATYNKEATSFHLQKASVQESDSAVYY	GGAAGCAGCAGAGGGTTTGAAGCCACATACAATAAAGAAGCCACCTCCTTCCACTTGCAGAAAGCCTCAGTGCAAGAGTCAGACTCGGCTGTGTACTAC	CALSGTGGYKVVF	TGCGCTCTGAGTGGGACTGGAGGCTATAAAGTGGTCTTT	GSGTRLLVSP	GGAAGTGGGACTCGATTGCTGGTAAGCCCTG	9202	6	clonotype3182	clonotype3182_consensus_2	1
ACGCAGCCATGTCGAT-1	TRUE	ACGCAGCCATGTCGAT-1_contig_2	TRUE	571	TRB	TRBV12-2+TRBV13-2		TRBJ2-1	TRBC2	TRUE	TRUE	EAAVTQSPRNKVAVTGGKVTLSCNQT	GAGGCTGCAGTCACCCAAAGCCCAAGAAACAAGGTGGCAGTAACAGGAGGAAAGGTGACATTGAGCTGTAATCAGACT	NNHNN	AATAACCACAACAAC	MYWYRQDTGHGLRLIHY	ATGTACTGGTATCGGCAGGACACGGGGCATGGGCTGAGGCTGATCCATTAT	SYGAGS	TCATATGGTGCTGGCAGC	TEKGDIPDGYKASRPSQENFSLILELATPSQTSVYF	ACTGAGAAAGGAGATATCCCTGATGGATACAAGGCCTCCAGACCAAGCCAAGAGAACTTCTCCCTCATTCTGGAGTTGGCTACCCCCTCTCAGACATCAGTGTACTTC	CASGGDWGNYAEQFF	TGTGCCAGCGGGGGGGACTGGGGGAACTATGCTGAGCAGTTCTTC	GPGTRLTVL	GGACCAGGGACACGACTCACCGTCCTAG	21808	22	clonotype3182	clonotype3182_consensus_1	1
ACGCAGCGTCATCGGC-1	TRUE	ACGCAGCGTCATCGGC-1_contig_1	TRUE	560	TRA	TRAV3-3		TRAJ45	TRAC	TRUE	TRUE	GEQVEQRPPHLSVREGDSAVITCTYT	GGCGAGCAGGTGGAGCAGCGCCCTCCTCACCTGAGTGTCCGGGAGGGAGACAGTGCCGTTATCACCTGCACCTACACA	DPNSYY	GACCCTAACAGTTATTAC	FFWYKQEPGASLQLLMK	TTCTTCTGGTACAAGCAAGAGCCGGGGGCAAGTCTTCAGTTGCTTATGAAG	VFSSTEI	GTTTTCTCAAGTACGGAAATA	NEGQGFTVLLNKKDKRLSLNLTAAHPGDSAAYF	AACGAAGGACAAGGATTCACTGTCCTACTGAACAAGAAAGACAAACGACTCTCTCTGAACCTCACAGCTGCCCATCCTGGGGACTCAGCCGCGTACTTC	CAVRGGADRLTF	TGCGCAGTCAGAGGAGGTGCAGATAGACTCACCTTT	GKGTQLIIQP	GGGAAAGGAACTCAGCTGATCATCCAGCCCT	2729	8	clonotype112	clonotype112_consensus_3	2
ACGCAGCGTCATCGGC-1	TRUE	ACGCAGCGTCATCGGC-1_contig_2	TRUE	545	TRB	TRBV13-3	TRBD1	TRBJ1-6	TRBC1	TRUE	TRUE	EAAVTQSPRSKVAVTGGKVTLSCHQT	GAGGCTGCAGTCACCCAAAGTCCAAGAAGCAAGGTGGCAGTAACAGGAGGAAAGGTGACATTGAGCTGTCACCAGACT	NNHDY	AATAACCATGACTAT	MYWYRQDTGHGLRLIHY	ATGTACTGGTATCGGCAGGACACGGGGCATGGGCTGAGGCTGATCCATTAC	SYVADS	TCATATGTCGCTGACAGC	TEKGDIPDGYKASRPSQENFSLILELASLSQTAVYF	ACGGAGAAAGGAGATATCCCTGATGGGTACAAGGCCTCCAGACCAAGCCAAGAGAATTTCTCTCTCATTCTGGAGTTGGCTTCCCTTTCTCAGACAGCTGTATATTTC	CASRGTGDSPLYF	TGTGCCAGCAGGGGGACAGGGGATTCGCCCCTCTACTTT	AAGTRLTVT	GCGGCAGGCACCCGGCTCACTGTGACAG	3163	8	clonotype112	clonotype112_consensus_1	2
ACGCAGCGTTGCTCCT-1	TRUE	ACGCAGCGTTGCTCCT-1_contig_1	TRUE	724	TRB	TRBV19	TRBD1	TRBJ2-3	TRBC2	TRUE	TRUE	GGIITQTPKFLIGQEGQKLTLKCQQN	GGTGGCATCATTACTCAGACACCCAAATTCCTGATTGGTCAGGAAGGGCAAAAACTGACCTTGAAATGTCAACAGAAT	FNHDT	TTCAATCATGATACA	MYWYRQDSGKGLRLIYY	ATGTACTGGTACCGACAGGATTCAGGGAAAGGATTGAGACTGATCTACTAT	SITEND	TCAATAACTGAAAACGAT	LQKGDLSEGYDASREKKSSFSLTVTSAQKNEMAVFL	CTTCAAAAAGGCGATCTATCTGAAGGCTATGATGCGTCTCGAGAGAAGAAGTCATCTTTTTCTCTCACTGTGACATCTGCCCAGAAGAACGAGATGGCCGTTTTTCTC	CASSSDRGRGAETLYF	TGTGCCAGCAGTTCGGACAGGGGGCGCGGGGCAGAAACGCTGTATTTT	GSGTRLTVL	GGCTCAGGAACCAGACTGACTGTTCTCG	8776	9	clonotype234	clonotype234_consensus_1	1
ACGCAGCGTTGCTCCT-1	TRUE	ACGCAGCGTTGCTCCT-1_contig_2	TRUE	539	TRA	TRAV9-1		TRAJ49	TRAC	TRUE	TRUE	TQTVSQSDAHVTVFEGDSVELRCNYS	ACACAGACAGTTTCCCAGTCTGATGCCCATGTCACTGTCTTCGAAGGAGACTCGGTGGAGCTGAGATGCAACTATTCC	YGGSIY	TATGGTGGATCCATTTAC	LSWYIQHHGRGLQFLLK	CTCTCCTGGTACATCCAGCACCATGGCCGTGGCCTCCAGTTTCTCCTCAAG	YYSGNPVV	TACTATTCGGGAAACCCAGTGGTT	QGVNGFEAEFSKSDSSFHLRKASVHWSDSAVYF	CAAGGAGTGAACGGCTTCGAGGCTGAGTTCAGCAAGAGCGACTCTTCCTTCCACCTTCGGAAAGCCTCCGTGCACTGGAGCGACTCGGCTGTGTACTTC	CAASMGYQNFYF	TGTGCTGCGAGCATGGGTTACCAGAACTTCTATTTT	GKGTSLTVIP	GGGAAAGGAACAAGTTTGACTGTCATTCCAA	8120	12	clonotype234	clonotype234_consensus_2	1
ACGCAGCTCAAAGACA-1	TRUE	ACGCAGCTCAAAGACA-1_contig_1	TRUE	518	TRB	TRBV29		TRBJ2-1	TRBC2	TRUE	TRUE	DMKVTQMPRYLIKRMGENVLLECGQD	GACATGAAAGTAACCCAGATGCCAAGATACCTGATCAAAAGAATGGGAGAGAATGTTTTGCTGGAATGTGGACAGGAC	MSHET	ATGAGCCATGAAACA	MYWYRQDPGLGLQLIYI	ATGTACTGGTATCGACAAGACCCTGGTCTGGGGCTACAGCTGATTTATATC	SYDVDS	TCATACGATGTTGATAGT	NSEGDIPKGYRVSRKKREHFSLILDSAKTNQTSVYF	AACAGCGAAGGAGACATCCCTAAAGGATACAGGGTCTCACGGAAGAAGCGGGAGCATTTCTCCCTGATTCTGGATTCTGCTAAAACAAACCAGACATCTGTGTACTTC	CASSLWTGNYAEQFF	TGTGCTAGCAGTTTATGGACAGGAAACTATGCTGAGCAGTTCTTC	GPGTRLTVL	GGACCAGGGACACGACTCACCGTCCTAG	43493	37	clonotype1966	clonotype1966_consensus_1	1
ACGCAGCTCAAAGACA-1	TRUE	ACGCAGCTCAAAGACA-1_contig_2	TRUE	577	TRA	TRAV6N-7		TRAJ56	TRAC	TRUE	TRUE	GDSVTQTEGQVALSEEDFLTIHCNYS	GGGGACTCAGTGACTCAGACGGAAGGTCAAGTGGCCCTCTCAGAAGAGGACTTTCTTACGATACACTGCAACTACTCA	ASGYPA	GCCTCAGGGTACCCAGCT	LFWYVQYPGEGPQFLFR	CTGTTCTGGTATGTGCAGTATCCCGGAGAAGGGCCACAGTTCCTCTTTAGA	ASRDKEK	GCCTCAAGGGACAAAGAGAAA	GSSRGFEATYNKEATSFHLQKASVQESDSAVYY	GGAAGCAGCAGAGGGTTTGAAGCCACATACAATAAAGAAGCCACCTCCTTCCACTTGCAGAAAGCCTCAGTGCAAGAGTCAGACTCGGCTGTGTACTAC	CALSDKREATGGNNKLTF	TGCGCTCTGAGTGATAAAAGGGAGGCTACTGGAGGCAATAATAAGCTGACTTTT	GQGTVLSVIP	GGTCAAGGAACCGTTCTGAGTGTTATACCAG	13280	11	clonotype1966	clonotype1966_consensus_2	1
ACGCAGCTCAAAGACA-1	TRUE	ACGCAGCTCAAAGACA-1_contig_3	TRUE	535	TRA	TRAV13-4-DV7		TRAJ58	TRAC	TRUE	TRUE	GQQVEQSPASLVLQEGEKAELQCNFS	GGACAGCAAGTGGAGCAGAGTCCCGCGTCCTTGGTTCTGCAGGAGGGGGAGAAAGCAGAGCTGCAGTGTAACTTTTCC	STATE	TCCACAGCAACCGAG	LQWFYQSPGGRLVSLLY	CTGCAGTGGTTTTACCAAAGTCCTGGGGGAAGACTCGTCAGCCTGTTGTAC	NPSGT	AATCCTTCTGGGACA	KQSGRLISTTVIKERRSSLHISSSQITDSGTYL	AAGCAGAGTGGGAGACTGATATCCACAACAGTCATTAAAGAACGTCGCAGCTCTTTGCACATTTCCTCCTCCCAGATCACAGACTCAGGCACTTATCTC	CAMEQQQGTGSKLSF	TGTGCTATGGAACAGCAGCAAGGCACTGGGTCTAAGCTGTCATTT	GKGAKLTVSP	GGGAAGGGGGCAAAGCTCACAGTGAGTCCAG	12901	12	clonotype1966	clonotype1966_consensus_3	1
ACGCAGCTCAATCTCT-1	TRUE	ACGCAGCTCAATCTCT-1_contig_1	TRUE	508	TRB	TRBV13-1		TRBJ2-3	TRBC2	TRUE	TRUE	EAAVTQSPRNKVTVTGGNVTLSCRQT	GAGGCTGCAGTCACCCAAAGCCCTAGAAACAAGGTGACAGTAACAGGAGGAAACGTGACATTGAGCTGTCGCCAGACT	NSHNY	AATAGCCACAACTAC	MYWYRQDTGHGLRLIHY	ATGTACTGGTATCGGCAGGACACTGGGCATGGGCTGAGGCTGATCCATTAC	SYGAGN	TCATATGGTGCTGGCAAC	LQIGDVPDGYKATRTTQEDFFLLLELASPSQTSLYF	CTTCAAATAGGAGATGTCCCTGATGGGTACAAGGCCACCAGAACAACGCAAGAAGACTTCTTCCTCCTGCTGGAATTGGCTTCTCCCTCTCAGACATCTTTGTACTTC	CASSSGQAETLYF	TGTGCCAGCAGTTCTGGACAGGCAGAAACGCTGTATTTT	GSGTRLTVL	GGCTCAGGAACCAGACTGACTGTTCTCG	51873	34	clonotype551	clonotype551_consensus_1	1
ACGCAGCTCAATCTCT-1	TRUE	ACGCAGCTCAATCTCT-1_contig_2	TRUE	584	TRA	TRAV3-1		TRAJ48	TRAC	TRUE	TRUE	GEQVEQRPPHLSVREGDSAIIICTYT	GGGGAGCAGGTGGAGCAGCGCCCTCCTCACCTGAGTGTCCGGGAGGGAGACAGCGCCATTATCATCTGCACCTACACA	DSATVY	GACAGTGCCACTGTTTAC	FYWYKQEAGAGLQLLMS	TTCTACTGGTACAAGCAAGAGGCGGGGGCAGGTCTTCAGTTGCTTATGAGT	VLSNVDR	GTCCTTTCAAATGTGGACAGA	KEEQGLTVLLNKKDKQLSLNLTAAHPGDSAVYF	AAAGAAGAACAAGGACTCACTGTCTTACTGAACAAGAAAGACAAACAACTCTCTCTGAACCTCACAGCTGCCCATCCTGGGGACTCAGCCGTGTACTTC	CAVSEDYGNEKITF	TGCGCAGTCAGTGAAGACTATGGAAATGAGAAAATAACTTTT	GAGTKLTIKP	GGGGCTGGAACCAAACTCACCATTAAACCCA	7630	7	clonotype551	clonotype551_consensus_2	1
ACGCAGCTCCGTTGTC-1	TRUE	ACGCAGCTCCGTTGTC-1_contig_1	TRUE	548	TRA	TRAV13-1		TRAJ32	TRAC	TRUE	TRUE	GQQVQQSPASLVLQEGENAELQCNFS	GGACAGCAAGTGCAGCAGAGCCCTGCATCCTTGGTTCTGCAGGAGGGGGAGAACGCAGAGCTGCAGTGTAACTTTTCC	TSLNS	ACATCTTTGAACAGT	MQWFYQRPGGSLVSLFY	ATGCAGTGGTTTTACCAACGTCCTGGGGGAAGTCTCGTCAGCCTGTTCTAC	NPSGT	AATCCTTCTGGGACA	KQSGRLTSTTVIKERRSSLHISSSQTTDSGTYL	AAGCAGAGTGGGAGACTGACATCCACTACAGTCATCAAAGAACGTCGCAGCTCTTTGCACATTTCCTCCTCCCAGACAACAGACTCAGGCACTTATCTC	CAMGNYGGSGNKLIF	TGTGCTATGGGGAATTATGGGGGCAGTGGCAACAAGCTCATCTTT	GTGTLLSVKP	GGAACTGGCACTCTGCTTTCTGTCAAGCCAA	3099	4	clonotype1096	clonotype1096_consensus_2	1
ACGCAGCTCCGTTGTC-1	TRUE	ACGCAGCTCCGTTGTC-1_contig_2	TRUE	559	TRB	TRBV2		TRBJ2-7	TRBC2	TRUE	TRUE	DPKIIQKPKYLVAVTGSEKILICEQY	GACCCGAAAATTATCCAGAAACCAAAATATCTGGTGGCAGTCACAGGGAGCGAAAAAATCCTGATATGCGAACAGTAT	LGHNA	CTAGGCCACAATGCT	MYWYRQSAKKPLEFMFS	ATGTATTGGTATAGACAAAGTGCTAAGAAGCCTCTAGAGTTCATGTTTTCC	YSYQKL	TACAGCTATCAAAAACTT	MDNQTASSRFQPQSSKKNHLDLQITALKPDDSATYF	ATGGACAATCAGACTGCCTCAAGTCGCTTCCAACCTCAAAGTTCAAAGAAAAACCATTTAGACCTTCAGATCACAGCTCTAAAGCCTGATGACTCGGCCACATACTTC	CASSQPGGYEQYF	TGTGCCAGCAGCCAACCTGGGGGGTATGAACAGTACTTC	GPGTRLTVL	GGTCCCGGCACCAGGCTCACGGTTTTAG	3696	5	clonotype1096	clonotype1096_consensus_1	1
ACGCAGCTCGAATGGG-1	TRUE	ACGCAGCTCGAATGGG-1_contig_1	TRUE	521	TRB	TRBV15		TRBJ2-4	TRBC2	TRUE	TRUE	DAGVTQTPRHEVAEKGQTIILKCEPV	GATGCTGGAGTTACCCAGACACCCAGACATGAGGTGGCAGAGAAAGGACAAACAATAATCCTGAAGTGTGAGCCAGTT	SGHND	TCAGGCCACAATGAC	LFWYRQTKIQGLELLSY	CTTTTCTGGTACAGACAGACCAAGATACAGGGACTAGAGTTGCTGAGCTAC	FRSKSL	TTCCGCAGCAAGTCTCTT	MEDGGAFKDRFKAEMLNSSFSTLKIQPTEPKDSAVYL	ATGGAAGATGGTGGGGCTTTCAAGGATCGATTCAAAGCTGAGATGCTAAATTCATCCTTCTCCACTCTGAAGATTCAACCTACAGAACCCAAGGACTCAGCTGTGTATCTG	CASSLDNSQNTLYF	TGTGCCAGCAGTCTGGACAATAGTCAAAACACCTTGTACTTT	GAGTRLSVL	GGTGCGGGCACCCGACTATCGGTGCTAG	13685	10	clonotype1861	clonotype1861_consensus_1	1
ACGCAGCTCGAGAGCA-1	TRUE	ACGCAGCTCGAGAGCA-1_contig_1	TRUE	521	TRA	TRAV6-5		TRAJ30	TRAC	TRUE	TRUE	GDSVTQTEGPVTLSEGTSLTVNCSYE	GGAGACTCGGTGACTCAGACAGAAGGTCCAGTGACATTGTCTGAAGGAACTTCTCTGACTGTGAACTGTTCCTATGAA	TKQYPT	ACCAAACAGTACCCAACC	LFWYVQYPGEGPQLLFK	CTGTTCTGGTATGTGCAGTATCCCGGAGAAGGTCCACAGCTCCTCTTTAAA	VPKANEK	GTCCCAAAGGCCAACGAGAAG	GSSRGFEATYNKEATSFHLQKASVQESDSAVYY	GGAAGCAGCAGAGGGTTTGAAGCCACATACAATAAAGAAGCCACCTCCTTCCACTTGCAGAAAGCCTCAGTGCAAGAGTCAGACTCGGCTGTGTACTAC	CALRRSTNAYKVIF	TGTGCTCTGAGGAGGAGCACAAATGCTTACAAAGTCATCTTT	GKGTHLHVLP	GGAAAAGGGACACATCTTCATGTTCTCCCTA	5446	4	clonotype509	clonotype509_consensus_2	1
ACGCAGCTCGAGAGCA-1	TRUE	ACGCAGCTCGAGAGCA-1_contig_2	TRUE	513	TRB	TRBV5		TRBJ1-1	TRBC1	TRUE	TRUE	NTKITQSPRYLILGRANKSLECEQH	AACACTAAAATTACTCAGTCACCAAGATATCTAATCCTGGGAAGAGCAAATAAGTCTTTGGAATGTGAGCAACAT	LGHNA	CTGGGACATAATGCT	MYWYKQSAEKPPELMFL	ATGTACTGGTATAAACAGAGCGCTGAGAAGCCGCCAGAGCTCATGTTTCTC	YNLKQL	TACAATCTTAAACAGTTG	IRNETVPSRFIPECPDSSKLLLHISAVDPEDSAVYF	ATTCGAAATGAGACGGTGCCCAGTCGTTTTATACCTGAATGCCCAGACAGCTCCAAGCTACTTTTACATATATCTGCCGTGGATCCAGAAGACTCAGCTGTCTATTTT	CASSPQGTEVFF	TGTGCCAGCAGCCCACAGGGGACAGAAGTCTTCTTT	GKGTRLTVV	GGTAAAGGAACCAGACTCACAGTTGTAG	6641	8	clonotype509	clonotype509_consensus_1	1
ACGCAGCTCTGCGGCA-1	TRUE	ACGCAGCTCTGCGGCA-1_contig_1	TRUE	607	TRA	TRAV5-4		TRAJ43	TRAC	TRUE	TRUE	GEQVEQLPSILRVQEGSSASINCSYE	GGCGAGCAGGTGGAGCAGCTTCCTTCCATCCTGAGAGTCCAGGAGGGATCCAGTGCCAGCATCAACTGCAGTTATGAA	DSASNY	GACAGTGCCTCCAACTAC	FPWYKQEPGENPKLIID	TTCCCTTGGTATAAGCAAGAACCTGGAGAGAATCCTAAGCTCATCATTGAC	IRSNMER	ATTCGTTCAAATATGGAAAGA	KQTQGLIVLLDKKAKRFSLHITDTQPGDSAMYF	AAGCAGACCCAAGGACTCATCGTTTTACTGGATAAGAAAGCCAAACGCTTCTCCCTGCACATCACAGACACCCAGCCTGGAGACTCAGCCATGTACTTC	CAASRNNNNAPRF	TGTGCTGCAAGTCGCAATAACAACAATGCCCCACGATTT	GAGTKLTVKP	GGAGCGGGAACCAAATTAACAGTAAAACCAA	3807	3	clonotype790	clonotype790_consensus_2	1
ACGCAGCTCTGCGGCA-1	TRUE	ACGCAGCTCTGCGGCA-1_contig_2	TRUE	603	TRB	TRBV13-2		TRBJ1-1	TRBC1	TRUE	TRUE	EAAVTQSPRNKVAVTGGKVTLSCNQT	GAGGCTGCAGTCACCCAAAGCCCAAGAAACAAGGTGGCAGTAACAGGAGGAAAGGTGACATTGAGCTGTAATCAGACT	NNHNN	AATAACCACAACAAC	MYWYRQDTGHGLRLIHY	ATGTACTGGTATCGGCAGGACACGGGGCATGGGCTGAGGCTGATCCATTAT	SYGAGS	TCATATGGTGCTGGCAGC	TEKGDIPDGYKASRPSQENFSLILELATPSQTSVYF	ACTGAGAAAGGAGATATCCCTGATGGATACAAGGCCTCCAGACCAAGCCAAGAGAACTTCTCCCTCATTCTGGAGTTGGCTACCCCCTCTCAGACATCAGTGTACTTC	CASGPGQNTEVFF	TGTGCCAGCGGTCCGGGACAGAACACAGAAGTCTTCTTT	GKGTRLTVV	GGTAAAGGAACCAGACTCACAGTTGTAG	1232	2	clonotype790	clonotype790_consensus_1	1
ACGCAGCTCTGTACGA-1	TRUE	ACGCAGCTCTGTACGA-1_contig_1	TRUE	597	TRA	TRAV12-3		TRAJ37	TRAC	TRUE	TRUE	GDSVTQTEGLVTLTEGLPVMLNCTYQ	GGAGACTCCGTGACCCAGACAGAAGGCCTGGTCACTCTCACAGAAGGGTTGCCTGTGATGCTGAACTGCACCTATCAG	TIYSNAF	ACTATTTACTCAAATGCTTTC	LFWYVHYLNESPRLLLR	CTTTTCTGGTATGTGCACTATCTCAATGAATCCCCTCGGCTACTCCTGCGG	SSTDNKR	AGCTCCACAGACAACAAGAGG	TEHQGFHATLHKSSSSFHLQKSSAQLSDSGLYY	ACCGAGCACCAAGGGTTCCACGCCACTCTCCATAAGAGCAGCAGCTCCTTCCATCTGCAGAAGTCCTCAGCGCAGCTGTCAGACTCTGGCCTGTACTAC	CAGAGNTRKLIF	TGTGCTGGGGCAGGCAATACTAGAAAACTCATCTTT	GLGTTLQVQP	GGGCTGGGGACAACTTTACAAGTGCAACCAG	6233	3	clonotype1178	clonotype1178_consensus_2	1
ACGCAGCTCTGTACGA-1	TRUE	ACGCAGCTCTGTACGA-1_contig_2	TRUE	515	TRB	TRBV15	TRBD2	TRBJ2-7	TRBC2	TRUE	TRUE	DAGVTQTPRHEVAEKGQTIILKCEPV	GATGCTGGAGTTACCCAGACACCCAGACATGAGGTGGCAGAGAAAGGACAAACAATAATCCTGAAGTGTGAGCCAGTT	SGHND	TCAGGCCACAATGAC	LFWYRQTKIQGLELLSY	CTTTTCTGGTACAGACAGACCAAGATACAGGGACTAGAGTTGCTGAGCTAC	FRSKSL	TTCCGCAGCAAGTCTCTT	MEDGGAFKDRFKAEMLNSSFSTLKIQPTEPKDSAVYL	ATGGAAGATGGTGGGGCTTTCAAGGATCGATTCAAAGCTGAGATGCTAAATTCATCCTTCTCCACTCTGAAGATTCAACCTACAGAACCCAAGGACTCAGCTGTGTATCTG	CASRLGGYEQYF	TGTGCCAGCAGACTGGGGGGGTATGAACAGTACTTC	GPGTRLTVL	GGTCCCGGCACCAGGCTCACGGTTTTAG	17231	13	clonotype1178	clonotype1178_consensus_1	1
ACGCAGCTCTTGCAAG-1	TRUE	ACGCAGCTCTTGCAAG-1_contig_1	TRUE	515	TRB	TRBV15	TRBD2	TRBJ2-7	TRBC2	TRUE	TRUE	DAGVTQTPRHEVAEKGQTIILKCEPV	GATGCTGGAGTTACCCAGACACCCAGACATGAGGTGGCAGAGAAAGGACAAACAATAATCCTGAAGTGTGAGCCAGTT	SGHND	TCAGGCCACAATGAC	LFWYRQTKIQGLELLSY	CTTTTCTGGTACAGACAGACCAAGATACAGGGACTAGAGTTGCTGAGCTAC	FRSKSL	TTCCGCAGCAAGTCTCTT	MEDGGAFKDRFKAEMLNSSFSTLKIQPTEPKDSAVYL	ATGGAAGATGGTGGGGCTTTCAAGGATCGATTCAAAGCTGAGATGCTAAATTCATCCTTCTCCACTCTGAAGATTCAACCTACAGAACCCAAGGACTCAGCTGTGTATCTG	CASSFTGGAQYF	TGTGCCAGCAGTTTTACTGGGGGGGCGCAGTACTTC	GPGTRLTVL	GGTCCCGGCACCAGGCTCACGGTTTTAG	15800	12	clonotype134	clonotype134_consensus_1	1
ACGCAGCTCTTGCAAG-1	TRUE	ACGCAGCTCTTGCAAG-1_contig_2	TRUE	549	TRA	TRAV8N-2		TRAJ6	TRAC	TRUE	TRUE	SQWGEENLQALSIQEGEDVTMNCSYK	AGCCAATGGGGAGAAGAGAATCTTCAGGCTCTGAGCATCCAGGAGGGTGAAGATGTCACCATGAACTGCAGTTACAAG	TYTTV	ACTTACACAACTGTT	VQWYRQKSGKGPALIIL	GTTCAGTGGTACAGACAGAAGTCAGGCAAAGGCCCTGCCCTGATAATCTTA	IRSNERE	ATACGTTCAAATGAGCGAGAG	KRSGRLRATLDTSSQSSSLSITGTLATDTAVYF	AAGCGCAGTGGAAGACTCAGAGCCACCCTTGACACTTCCAGCCAGAGCAGCTCCCTGTCCATCACTGGTACTCTAGCTACAGACACTGCTGTGTACTTC	CASSGGNYKPTF	TGTGCTTCCTCAGGAGGAAACTACAAACCTACGTTT	GKGTSLVVHP	GGGAAAGGGACCAGCCTCGTGGTTCATCCAT	11472	7	clonotype134	clonotype134_consensus_2	1
ACGCCAGAGAGTTGGC-1	TRUE	ACGCCAGAGAGTTGGC-1_contig_1	TRUE	516	TRB	TRBV5	TRBD1	TRBJ2-4	TRBC2	TRUE	TRUE	NTKITQSPRYLILGRANKSLECEQH	AACACTAAAATTACTCAGTCACCAAGATATCTAATCCTGGGAAGAGCAAATAAGTCTTTGGAATGTGAGCAACAT	LGHNA	CTGGGACATAATGCT	MYWYKQSAEKPPELMFL	ATGTACTGGTATAAACAGAGCGCTGAGAAGCCGCCAGAGCTCATGTTTCTC	YNLKQL	TACAATCTTAAACAGTTG	IRNETVPSRFIPECPDSSKLLLHISAVDPEDSAVYF	ATTCGAAATGAGACGGTGCCCAGTCGTTTTATACCTGAATGCCCAGACAGCTCCAAGCTACTTTTACATATATCTGCCGTGGATCCAGAAGACTCAGCTGTCTATTTT	CASSQWTGGGLYF	TGTGCCAGCAGCCAATGGACAGGGGGCGGGCTGTACTTT	GAGTRLSVL	GGTGCGGGCACCCGACTATCGGTGCTAG	5261	7	clonotype809	clonotype809_consensus_1	1
ACGCCAGAGAGTTGGC-1	TRUE	ACGCCAGAGAGTTGGC-1_contig_2	TRUE	619	TRA	TRAV5-4		TRAJ49	TRAC	TRUE	TRUE	GEQVEQLPSILRVQEGSSASINCSYE	GGCGAGCAGGTGGAGCAGCTTCCTTCCATCCTGAGAGTCCAGGAGGGATCCAGTGCCAGCATCAACTGCAGTTATGAA	DSASNY	GACAGTGCCTCCAACTAC	FPWYKQEPGENPKLIID	TTCCCTTGGTATAAGCAAGAACCTGGAGAGAATCCTAAGCTCATCATTGAC	IRSNMER	ATTCGTTCAAATATGGAAAGA	KQTQGLIVLLDKKAKRFSLHITDTQPGDSAMYF	AAGCAGACCCAAGGACTCATCGTTTTACTGGATAAGAAAGCCAAACGCTTCTCCCTGCACATCACAGACACCCAGCCTGGAGACTCAGCCATGTACTTC	CAASEDTGYQNFYF	TGTGCTGCAAGTGAGGACACGGGTTACCAGAACTTCTATTTT	GKGTSLTVIP	GGGAAAGGAACAAGTTTGACTGTCATTCCAA	1161	2	clonotype809	clonotype809_consensus_2	1
ACGCCAGCATATACCG-1	TRUE	ACGCCAGCATATACCG-1_contig_1	TRUE	551	TRB	TRBV13-2		TRBJ1-2	TRBC1	TRUE	TRUE	EAAVTQSPRNKVAVTGGKVTLSCNQT	GAGGCTGCAGTCACCCAAAGCCCAAGAAACAAGGTGGCAGTAACAGGAGGAAAGGTGACATTGAGCTGTAATCAGACT	NNHNN	AATAACCACAACAAC	MYWYRQDTGHGLRLIHY	ATGTACTGGTATCGGCAGGACACGGGGCATGGGCTGAGGCTGATCCATTAT	SYGAGS	TCATATGGTGCTGGCAGC	TEKGDIPDGYKASRPSQENFSLILELATPSQTSVYF	ACTGAGAAAGGAGATATCCCTGATGGATACAAGGCCTCCAGACCAAGCCAAGAGAACTTCTCCCTCATTCTGGAGTTGGCTACCCCCTCTCAGACATCAGTGTACTTC	CASGDPTGTNSDYTF	TGTGCCAGCGGTGACCCGACAGGGACGAACTCCGACTACACCTTC	GSGTRLLVI	GGCTCAGGGACCAGGCTTTTGGTAATAG	6484	5	clonotype1661	clonotype1661_consensus_1	1
ACGCCAGCATATACCG-1	TRUE	ACGCCAGCATATACCG-1_contig_2	TRUE	552	TRA	TRAV7D-3		TRAJ50	TRAC	TRUE	TRUE	QQKVQQSPESLIVPEGAMTSLNCTFS	CAGCAGAAGGTGCAGCAGAGCCCAGAATCCCTCATTGTCCCAGAGGGAGCCATGACCTCTCTCAACTGCACTTTCAGC	DSASQY	GACAGTGCTTCTCAGTAT	FAWYRQHSGKAPKALMS	TTTGCATGGTACAGACAGCATTCTGGGAAAGCCCCCAAGGCACTGATGTCC	IFSNGE	ATCTTCTCCAATGGTGAA	KEEGRFTIHLNKASLHFSLHIRDSQPSDSALYL	AAAGAAGAAGGCAGATTCACAATTCACCTCAATAAAGCCAGTCTGCATTTCTCGCTACACATCAGAGACTCCCAGCCCAGTGACTCTGCTCTCTACCTC	CAVSNPSSSFSKLVF	TGTGCAGTGAGCAATCCATCCTCCTCCTTCAGCAAGCTGGTGTTT	GQGTSLSVVP	GGGCAGGGGACATCCTTATCAGTCGTTCCAA	5884	6	clonotype1661	clonotype1661_consensus_2	1
ACGCCAGGTAGAGTGC-1	TRUE	ACGCCAGGTAGAGTGC-1_contig_1	TRUE	573	TRB	TRBV12-2+TRBV13-2		TRBJ1-1	TRBC1	TRUE	TRUE	EAAVTQSPRNKVAVTGGKVTLSCNQT	GAGGCTGCAGTCACCCAAAGCCCAAGAAACAAGGTGGCAGTAACAGGAGGAAAGGTGACATTGAGCTGTAATCAGACT	NNHNN	AATAACCACAACAAC	MYWYRQDTGHGLRLIHY	ATGTACTGGTATCGGCAGGACACGGGGCATGGGCTGAGGCTGATCCATTAT	SYGAGS	TCATATGGTGCTGGCAGC	TEKGDIPDGYKASRPSQENFSLILELATPSQTSVYF	ACTGAGAAAGGAGATATCCCTGATGGATACAAGGCCTCCAGACCAAGCCAAGAGAACTTCTCCCTCATTCTGGAGTTGGCTACCCCCTCTCAGACATCAGTGTACTTC	CASGPGTTNTEVFF	TGTGCCAGCGGCCCCGGGACAACAAACACAGAAGTCTTCTTT	GKGTRLTVV	GGTAAAGGAACCAGACTCACAGTTGTAG	10122	10	clonotype3027	clonotype3027_consensus_1	1
ACGCCAGGTAGAGTGC-1	TRUE	ACGCCAGGTAGAGTGC-1_contig_2	TRUE	542	TRA	TRAV9-1		TRAJ30	TRAC	TRUE	TRUE	TQTVSQSDAHVTVFEGDSVELRCNYS	ACACAGACAGTTTCCCAGTCTGATGCCCATGTCACTGTCTTCGAAGGAGACTCGGTGGAGCTGAGATGCAACTATTCC	YGGSIY	TATGGTGGATCCATTTAC	LSWYIQHHGRGLQFLLK	CTCTCCTGGTACATCCAGCACCATGGCCGTGGCCTCCAGTTTCTCCTCAAG	YYSGNPVV	TACTATTCGGGAAACCCAGTGGTT	QGVNGFEAEFSKSDSSFHLRKASVHWSDSAVYF	CAAGGAGTGAACGGCTTCGAGGCTGAGTTCAGCAAGAGCGACTCTTCCTTCCACCTTCGGAAAGCCTCCGTGCACTGGAGCGACTCGGCTGTGTACTTC	CAAVDTNAYKVIF	TGTGCTGCGGTTGACACAAATGCTTACAAAGTCATCTTT	GKGTHLHVLP	GGAAAAGGGACACATCTTCATGTTCTCCCTA	2982	4	clonotype3027	clonotype3027_consensus_2	1
ACGCCAGGTCAGGACA-1	TRUE	ACGCCAGGTCAGGACA-1_contig_1	TRUE	568	TRB	TRBV1		TRBJ2-2	TRBC2	TRUE	TRUE	VTLLEQNPRWRLVPRGQAVNLRCILK	GTGACTTTGCTGGAGCAAAACCCAAGGTGGCGTCTGGTACCACGTGGTCAAGCTGTGAACCTACGCTGCATCTTGAAG	NSQYPW	AATTCCCAGTATCCCTGG	MSWYQQDLQKQLQWLFT	ATGAGCTGGTATCAGCAGGATCTCCAAAAGCAACTACAGTGGCTGTTCACT	LRSPGD	CTGCGGAGTCCTGGGGAC	KEVKSLPGADYLATRVTDTELRLQVANMSQGRTLY	AAAGAGGTCAAATCTCTTCCCGGTGCTGATTACCTGGCCACACGGGTCACTGATACGGAGCTGAGGCTGCAAGTGGCCAACATGAGCCAGGGCAGAACCTTGTAC	CTCSADINTGQLYF	TGCACCTGCAGTGCAGACATAAACACCGGGCAGCTCTACTTT	GEGSKLTVL	GGTGAAGGCTCAAAGCTGACAGTGCTGG	21545	17	clonotype210	clonotype210_consensus_1	1
ACGCCAGGTCAGGACA-1	TRUE	ACGCCAGGTCAGGACA-1_contig_2	TRUE	540	TRA	TRAV16N		TRAJ56	TRAC	TRUE	TRUE	AQKVTQTQTSISVMEKTTVTMDCVYE	GCCCAGAAGGTAACACAGACTCAGACTTCAATTTCTGTGATGGAGAAGACAACGGTGACAATGGACTGTGTGTATGAA	TQDSSYF	ACCCAGGACAGTTCTTACTTC	LFWYKQTASGKIVFLIR	TTATTCTGGTACAAGCAAACAGCAAGTGGGAAAATAGTTTTCCTTATTCGT	QDSYKKEN	CAGGACTCTTACAAAAAGGAAAAT	ATVGHYSLNFQKPKSSIGLIITATQIEDSAVYF	GCAACAGTGGGTCATTATTCTCTGAACTTTCAGAAGCCAAAAAGTTCCATCGGACTCATCATCACCGCCACACAGATTGAGGACTCGGCAGTATATTTC	CAMREGHGGNNKLTF	TGTGCTATGAGAGAGGGCCATGGAGGCAATAATAAGCTGACTTTT	GQGTVLSVIP	GGTCAAGGAACCGTTCTGAGTGTTATACCAG	4981	4	clonotype210	clonotype210_consensus_2	1
ACGCCAGTCAGGATCT-1	TRUE	ACGCCAGTCAGGATCT-1_contig_1	TRUE	507	TRA	TRAV21-DV12		TRAJ58	TRAC	TRUE	TRUE	DAKTTQPDSMESTEGETVHLPCSHA	GATGCTAAGACTACACAACCAGATTCAATGGAAAGTACTGAAGGAGAAACGGTGCACTTGCCTTGTAGCCACGCC	TISGNEY	ACAATCAGTGGAAACGAGTAC	IYWYRQVPLQGPEYVTH	ATCTATTGGTACCGACAGGTTCCTCTTCAGGGTCCAGAATACGTGACTCAC	GLQQN	GGTCTACAACAAAAT	TTNSMAFLAIASDRKSSTLILTHVSLRDAAVYH	ACAACCAATAGTATGGCTTTCCTGGCTATTGCCTCTGACAGAAAGTCAAGCACCTTGATCCTGACTCATGTCAGCCTGAGAGACGCGGCTGTGTACCAC	CILRVQQGTGSKLSF	TGTATCCTGAGGGTGCAGCAAGGCACTGGGTCTAAGCTGTCATTT	GKGAKLTVSP	GGGAAGGGGGCAAAGCTCACAGTGAGTCCAG	5270	3	clonotype1034	clonotype1034_consensus_2	1
ACGCCAGTCAGGATCT-1	TRUE	ACGCCAGTCAGGATCT-1_contig_2	TRUE	615	TRB	TRBV2		TRBJ2-7	TRBC2	TRUE	TRUE	DPKIIQKPKYLVAVTGSEKILICEQY	GACCCGAAAATTATCCAGAAACCAAAATATCTGGTGGCAGTCACAGGGAGCGAAAAAATCCTGATATGCGAACAGTAT	LGHNA	CTAGGCCACAATGCT	MYWYRQSAKKPLEFMFS	ATGTATTGGTATAGACAAAGTGCTAAGAAGCCTCTAGAGTTCATGTTTTCC	YSYQKL	TACAGCTATCAAAAACTT	MDNQTASSRFQPQSSKKNHLDLQITALKPDDSATYF	ATGGACAATCAGACTGCCTCAAGTCGCTTCCAACCTCAAAGTTCAAAGAAAAACCATTTAGACCTTCAGATCACAGCTCTAAAGCCTGATGACTCGGCCACATACTTC	CASSQVQGREQYF	TGTGCCAGCAGCCAAGTCCAGGGAAGGGAACAGTACTTC	GPGTRLTVL	GGTCCCGGCACCAGGCTCACGGTTTTAG	2513	3	clonotype1034	clonotype1034_consensus_1	1
ACGCCGAAGCGTTTAC-1	TRUE	ACGCCGAAGCGTTTAC-1_contig_1	TRUE	565	TRB	TRBV2		TRBJ1-2	TRBC1	TRUE	TRUE	DPKIIQKPKYLVAVTGSEKILICEQY	GACCCGAAAATTATCCAGAAACCAAAATATCTGGTGGCAGTCACAGGGAGCGAAAAAATCCTGATATGCGAACAGTAT	LGHNA	CTAGGCCACAATGCT	MYWYRQSAKKPLEFMFS	ATGTATTGGTATAGACAAAGTGCTAAGAAGCCTCTAGAGTTCATGTTTTCC	YSYQKL	TACAGCTATCAAAAACTT	MDNQTASSRFQPQSSKKNHLDLQITALKPDDSATYF	ATGGACAATCAGACTGCCTCAAGTCGCTTCCAACCTCAAAGTTCAAAGAAAAACCATTTAGACCTTCAGATCACAGCTCTAAAGCCTGATGACTCGGCCACATACTTC	CASSQDGQGNSDYTF	TGTGCCAGCAGCCAAGATGGACAGGGAAACTCCGACTACACCTTC	GSGTRLLVI	GGCTCAGGGACCAGGCTTTTGGTAATAG	5512	12	clonotype74	clonotype74_consensus_1	1
ACGCCGAAGCGTTTAC-1	TRUE	ACGCCGAAGCGTTTAC-1_contig_2	TRUE	623	TRA	TRAV5-4		TRAJ42	TRAC	TRUE	TRUE	GEQVEQLPSILRVQEGSSASINCSYE	GGCGAGCAGGTGGAGCAGCTTCCTTCCATCCTGAGAGTCCAGGAGGGATCCAGTGCCAGCATCAACTGCAGTTATGAA	DSASNY	GACAGTGCCTCCAACTAC	FPWYKQEPGENPKLIID	TTCCCTTGGTATAAGCAAGAACCTGGAGAGAATCCTAAGCTCATCATTGAC	IRSNMER	ATTCGTTCAAATATGGAAAGA	KQTQGLIVLLDKKAKRFSLHITDTQPGDSAMYF	AAGCAGACCCAAGGACTCATCGTTTTACTGGATAAGAAAGCCAAACGCTTCTCCCTGCACATCACAGACACCCAGCCTGGAGACTCAGCCATGTACTTC	CAASVGSGGSNAKLTF	TGTGCTGCAAGTGTGGGTTCTGGAGGAAGCAATGCAAAGCTAACCTTC	GKGTKLSVKS	GGGAAAGGCACTAAACTCTCTGTTAAATCAA	5602	6	clonotype74	clonotype74_consensus_2	1
ACGCCGACAATGGATA-1	TRUE	ACGCCGACAATGGATA-1_contig_1	TRUE	512	TRB	TRBV29		TRBJ2-2	TRBC2	TRUE	TRUE	DMKVTQMPRYLIKRMGENVLLECGQD	GACATGAAAGTAACCCAGATGCCAAGATACCTGATCAAAAGAATGGGAGAGAATGTTTTGCTGGAATGTGGACAGGAC	MSHET	ATGAGCCATGAAACA	MYWYRQDPGLGLQLIYI	ATGTACTGGTATCGACAAGACCCTGGTCTGGGGCTACAGCTGATTTATATC	SYDVDS	TCATACGATGTTGATAGT	NSEGDIPKGYRVSRKKREHFSLILDSAKTNQTSVYF	AACAGCGAAGGAGACATCCCTAAAGGATACAGGGTCTCACGGAAGAAGCGGGAGCATTTCTCCCTGATTCTGGATTCTGCTAAAACAAACCAGACATCTGTGTACTTC	CARGQGRTGQLYF	TGTGCTAGGGGACAGGGAAGGACCGGGCAGCTCTACTTT	GEGSKLTVL	GGTGAAGGCTCAAAGCTGACAGTGCTGG	10494	8	clonotype1065	clonotype1065_consensus_1	1
ACGCCGACAATGGATA-1	TRUE	ACGCCGACAATGGATA-1_contig_2	TRUE	498	TRA	TRAV7N-5		TRAJ9	TRAC	TRUE	TRUE	QQKVQQSPESLTVSEGAMASLNCTFS	CAGCAGAAGGTGCAGCAGAGCCCAGAATCCCTCACTGTCTCAGAGGGAGCCATGGCCTCTCTCAACTGCACTTTCAGT	DGTSDN	GATGGTACTTCTGACAAC	FRWYRQHSGKGLEVLVS	TTCAGGTGGTACAGACAGCATTCTGGGAAAGGCCTTGAGGTGCTAGTGTCC	IFSDGE	ATCTTCTCTGATGGTGAA	KEEGRFTAHLNRASLHVSLHIREPQPSDSAVYL	AAGGAAGAAGGCAGATTTACAGCTCACCTCAATAGAGCCAGCCTGCATGTTTCCCTACACATCAGAGAGCCGCAACCCAGTGACTCTGCTGTCTACCTC	CAMARNMGYKLTF	TGTGCAATGGCTAGGAACATGGGCTACAAACTTACCTTC	GTGTSLLVDP	GGGACAGGAACAAGCCTGTTGGTTGATCCAA	5900	5	clonotype1065	clonotype1065_consensus_2	1
ACGCCGACAGCAGTTT-1	TRUE	ACGCCGACAGCAGTTT-1_contig_1	TRUE	512	TRB	TRBV26		TRBJ2-7	TRBC2	TRUE	TRUE	NSKVIQTPRYLVKGQGQKAKMRCIPE	AATTCAAAAGTCATTCAGACTCCAAGATATCTGGTGAAAGGGCAAGGACAAAAAGCAAAGATGAGGTGTATCCCTGAA	KGHPV	AAGGGACATCCAGTT	VFWYQQNKNNEFKFLIN	GTATTCTGGTATCAACAAAATAAGAACAATGAGTTTAAATTTTTGATTAAC	FQNQEV	TTTCAGAATCAAGAAGTT	LQQIDMTEKRFSAECPSNSPCSLEIQSSEAGDSALYL	CTTCAGCAAATAGACATGACTGAAAAACGATTCTCTGCTGAGTGTCCTTCAAACTCACCTTGCAGCCTAGAAATTCAGTCCTCTGAGGCAGGAGACTCAGCACTGTACCTC	CASRDSSYEQYF	TGTGCCAGCAGGGACAGCTCCTATGAACAGTACTTC	GPGTRLTVL	GGTCCCGGCACCAGGCTCACGGTTTTAG	6281	5	clonotype951	clonotype951_consensus_1	1
ACGCCGAGTGGCGAAT-1	TRUE	ACGCCGAGTGGCGAAT-1_contig_1	TRUE	497	TRB	TRBV29		TRBJ2-2	TRBC2	TRUE	TRUE	DMKVTQMPRYLIKRMGENVLLECGQD	GACATGAAAGTAACCCAGATGCCAAGATACCTGATCAAAAGAATGGGAGAGAATGTTTTGCTGGAATGTGGACAGGAC	MSHET	ATGAGCCATGAAACA	MYWYRQDPGLGLQLIYI	ATGTACTGGTATCGACAAGACCCTGGTCTGGGGCTACAGCTGATTTATATC	SYDVDS	TCATACGATGTTGATAGT	NSEGDIPKGYRVSRKKREHFSLILDSAKTNQTSVYF	AACAGCGAAGGAGACATCCCTAAAGGATACAGGGTCTCACGGAAGAAGCGGGAGCATTTCTCCCTGATTCTGGATTCTGCTAAAACAAACCAGACATCTGTGTACTTC	CVTGGGTGQLYF	TGTGTGACAGGGGGCGGCACCGGGCAGCTCTACTTT	GEGSKLTVL	GGTGAAGGCTCAAAGCTGACAGTGCTGG	3113	14	clonotype805	clonotype805_consensus_1	1
ACGCCGAGTGGCGAAT-1	TRUE	ACGCCGAGTGGCGAAT-1_contig_2	TRUE	598	TRA	TRAV3-1		TRAJ48	TRAC	TRUE	TRUE	GEQVEQRPPHLSVREGDSAIIICTYT	GGGGAGCAGGTGGAGCAGCGCCCTCCTCACCTGAGTGTCCGGGAGGGAGACAGCGCCATTATCATCTGCACCTACACA	DSATVY	GACAGTGCCACTGTTTAC	FYWYKQEAGAGLQLLMS	TTCTACTGGTACAAGCAAGAGGCGGGGGCAGGTCTTCAGTTGCTTATGAGT	VLSNVDR	GTCCTTTCAAATGTGGACAGA	KEEQGLTVLLNKKDKQLSLNLTAAHPGDSAVYF	AAAGAAGAACAAGGACTCACTGTCTTACTGAACAAGAAAGACAAACAACTCTCTCTGAACCTCACAGCTGCCCATCCTGGGGACTCAGCCGTGTACTTC	CAVSIDYGNEKITF	TGCGCAGTCAGTATCGACTATGGAAATGAGAAAATAACTTTT	GAGTKLTIKP	GGGGCTGGAACCAAACTCACCATTAAACCCA	6371	9	clonotype805	clonotype805_consensus_2	1
ACGCCGATCACCCGAG-1	TRUE	ACGCCGATCACCCGAG-1_contig_1	TRUE	535	TRB	TRBV20	TRBD2	TRBJ2-1	TRBC2	TRUE	TRUE	GALVYQYPRRTICKSGTSMRMECQAV	GGAGCACTCGTCTATCAATATCCCAGAAGAACCATCTGTAAGAGTGGAACTTCCATGAGGATGGAGTGTCAAGCTGTG	GFQATS	GGTTTTCAGGCAACTTCT	VAWYRQSPQKTFELIAL	GTAGCTTGGTATCGTCAATCGCCTCAAAAGACATTTGAACTGATAGCACTT	STVNSAI	TCTACTGTGAACTCAGCAATC	KYEQNFTQEKFPISHPNLSFSSMTVLNAYLEDRGLYL	AAATATGAACAAAATTTTACCCAGGAAAAATTTCCCATCAGTCATCCCAACTTATCCTTTTCATCTATGACAGTTTTAAATGCATATCTTGAAGACAGAGGCTTATATCTC	CGARGWGDYAEQFF	TGTGGTGCTAGGGGCTGGGGGGACTATGCTGAGCAGTTCTTC	GPGTRLTVL	GGACCAGGGACACGACTCACCGTCCTAG	14332	13	clonotype650	clonotype650_consensus_1	1
ACGCCGATCAGTTGAC-1	TRUE	ACGCCGATCAGTTGAC-1_contig_1	TRUE	534	TRB	TRBV20	TRBD1	TRBJ2-7	TRBC2	TRUE	TRUE	GALVYQYPRRTICKSGTSMRMECQAV	GGAGCACTCGTCTATCAATATCCCAGAAGAACCATCTGTAAGAGTGGAACTTCCATGAGGATGGAGTGTCAAGCTGTG	GFQATS	GGTTTTCAGGCAACTTCT	VAWYRQSPQKTFELIAL	GTAGCTTGGTATCGTCAATCGCCTCAAAAGACATTTGAACTGATAGCACTT	STVNSAI	TCTACTGTGAACTCAGCAATC	KYEQNFTQEKFPISHPNLSFSSMTVLNAYLEDRGLYL	AAATATGAACAAAATTTTACCCAGGAAAAATTTCCCATCAGTCATCCCAACTTATCCTTTTCATCTATGACAGTTTTAAATGCATATCTTGAAGACAGAGGCTTATATCTC	CGAQGARYEQYF	TGTGGTGCACAGGGGGCGCGGTATGAACAGTACTTC	GPGTRLTVL	GGTCCCGGCACCAGGCTCACGGTTTTAG	11394	10	clonotype387	clonotype387_consensus_1	1
ACGCCGATCAGTTGAC-1	TRUE	ACGCCGATCAGTTGAC-1_contig_2	TRUE	513	TRA	TRAV10D		TRAJ7	TRAC	TRUE	TRUE	GEKVEQHESTLSVREGDSAVINCTYT	GGAGAGAAGGTCGAGCAACACGAGTCTACACTGAGTGTTCGAGAGGGAGACAGCGCTGTCATCAACTGCACTTACACA	DTASSY	GATACTGCTTCATCATAC	FPWYKQEAGKGLHFVID	TTCCCTTGGTACAAGCAAGAAGCTGGAAAGGGTCTCCACTTTGTGATAGAC	IRSNVDR	ATTCGTTCAAATGTGGACAGA	KQSQRLIVLLDKKAKRFSLHITATQPEDSAIYF	AAACAGAGCCAAAGACTTATAGTTTTGTTGGATAAGAAAGCCAAACGATTCTCCCTGCACATCACAGCCACACAGCCTGAAGATTCAGCCATCTACTTC	CAARPNYSNNRLTL	TGTGCAGCAAGACCGAACTACAGCAACAACAGACTTACTTTG	GKGTQVVVLP	GGGAAGGGAACCCAGGTGGTGGTGTTACCAA	1237	1	clonotype387	clonotype387_consensus_2	1
ACGCCGATCCAATGGT-1	TRUE	ACGCCGATCCAATGGT-1_contig_1	TRUE	505	TRB	TRBV13-1		TRBJ2-7	TRBC2	TRUE	TRUE	EAAVTQSPRNKVTVTGGNVTLSCRQT	GAGGCTGCAGTCACCCAAAGCCCTAGAAACAAGGTGACAGTAACAGGAGGAAACGTGACATTGAGCTGTCGCCAGACT	NSHNY	AATAGCCACAACTAC	MYWYRQDTGHGLRLIHY	ATGTACTGGTATCGGCAGGACACTGGGCATGGGCTGAGGCTGATCCATTAC	SYGAGN	TCATATGGTGCTGGCAAC	LQIGDVPDGYKATRTTQEDFFLLLELASPSQTSLYF	CTTCAAATAGGAGATGTCCCTGATGGGTACAAGGCCACCAGAACAACGCAAGAAGACTTCTTCCTCCTGCTGGAATTGGCTTCTCCCTCTCAGACATCTTTGTACTTC	CASSDWEYEQYF	TGTGCCAGCAGTGACTGGGAGTATGAACAGTACTTC	GPGTRLTVL	GGTCCCGGCACCAGGCTCACGGTTTTAG	14509	24	clonotype337	clonotype337_consensus_1	1
ACGCCGATCCAATGGT-1	TRUE	ACGCCGATCCAATGGT-1_contig_2	TRUE	555	TRA	TRAV4-3		TRAJ37	TRAC	TRUE	TRUE	GDKVKQSPSALSLQEGTNSALRCNFS	GGAGATAAGGTGAAGCAAAGTCCCTCAGCGCTGAGTCTCCAAGAGGGAACCAATTCTGCTCTGAGATGCAATTTTTCT	IAATT	ATCGCCGCGACAACT	VQWFLQNPRGSLINLFY	GTGCAGTGGTTCCTACAGAATCCCAGGGGCAGCCTCATCAATCTTTTTTAC	LVPGT	CTGGTTCCAGGAACA	KENGRLKSTFNSKESYSTLHIRDAQLEDSGTYF	AAGGAGAATGGGAGGTTAAAGTCAACATTCAATTCTAAGGAGAGCTACAGCACCCTGCACATCAGGGATGCCCAGCTGGAGGACTCAGGCACTTACTTC	CAAERGNTRKLIF	TGTGCTGCTGAACGAGGCAATACTAGAAAACTCATCTTT	GLGTTLQVQP	GGGCTGGGGACAACTTTACAAGTGCAACCAG	35741	30	clonotype337	clonotype337_consensus_2	1
ACGCCGATCCACTCCA-1	TRUE	ACGCCGATCCACTCCA-1_contig_1	TRUE	554	TRB	TRBV12-2+TRBV13-2		TRBJ2-7	TRBC2	TRUE	TRUE	EAAVTQSPRNKVAVTGGKVTLSCNQT	GAGGCTGCAGTCACCCAAAGCCCAAGAAACAAGGTGGCAGTAACAGGAGGAAAGGTGACATTGAGCTGTAATCAGACT	NNHNN	AATAACCACAACAAC	MYWYRQDTGHGLRLIHY	ATGTACTGGTATCGGCAGGACACGGGGCATGGGCTGAGGCTGATCCATTAT	SYGAGS	TCATATGGTGCTGGCAGC	TEKGDIPDGYKASRPSQENFSLILELATPSQTSVYF	ACTGAGAAAGGAGATATCCCTGATGGATACAAGGCCTCCAGACCAAGCCAAGAGAACTTCTCCCTCATTCTGGAGTTGGCTACCCCCTCTCAGACATCAGTGTACTTC	CASGSYEQYF	TGTGCCAGCGGTTCCTATGAACAGTACTTC	GPGTRLTVL	GGTCCCGGCACCAGGCTCACGGTTTTAG	3703	10	clonotype2845	clonotype2845_consensus_1	1
ACGCCGATCGCTGATA-1	TRUE	ACGCCGATCGCTGATA-1_contig_1	TRUE	533	TRA	TRAV16N		TRAJ57	TRAC	TRUE	TRUE	AQKVTQTQTSISVMEKTTVTMDCVYE	GCCCAGAAGGTAACACAGACTCAGACTTCAATTTCTGTGATGGAGAAGACAACGGTGACAATGGACTGTGTGTATGAA	TQDSSYF	ACCCAGGACAGTTCTTACTTC	LFWYKQTASGKIVFLIR	TTATTCTGGTACAAGCAAACAGCAAGTGGGAAAATAGTTTTCCTTATTCGT	QDSYKKEN	CAGGACTCTTACAAAAAGGAAAAT	ATVGHYSLNFQKPKSSIGLIITATQIEDSAVYF	GCAACAGTGGGTCATTATTCTCTGAACTTTCAGAAGCCAAAAAGTTCCATCGGACTCATCATCACCGCCACACAGATTGAGGACTCGGCAGTATATTTC	CAMREGNQGGSAKLIF	TGTGCTATGAGAGAGGGGAATCAAGGAGGGTCTGCGAAGCTCATCTTT	GEGTKLTVSS	GGGGAGGGGACAAAGCTGACAGTGAGCTCAT	5483	5	clonotype25	clonotype25_consensus_2	1
ACGCCGATCGCTGATA-1	TRUE	ACGCCGATCGCTGATA-1_contig_2	TRUE	604	TRB	TRBV19		TRBJ2-4	TRBC2	TRUE	TRUE	GGIITQTPKFLIGQEGQKLTLKCQQN	GGTGGCATCATTACTCAGACACCCAAATTCCTGATTGGTCAGGAAGGGCAAAAACTGACCTTGAAATGTCAACAGAAT	FNHDT	TTCAATCATGATACA	MYWYRQDSGKGLRLIYY	ATGTACTGGTACCGACAGGATTCAGGGAAAGGATTGAGACTGATCTACTAT	SITEND	TCAATAACTGAAAACGAT	LQKGDLSEGYDASREKKSSFSLTVTSAQKNEMAVFL	CTTCAAAAAGGCGATCTATCTGAAGGCTATGATGCGTCTCGAGAGAAGAAGTCATCTTTTTCTCTCACTGTGACATCTGCCCAGAAGAACGAGATGGCCGTTTTTCTC	CASSRTGGWDTLYF	TGTGCCAGCAGTAGGACTGGGGGTTGGGACACCTTGTACTTT	GAGTRLSVL	GGTGCGGGCACCCGACTATCGGTGCTAG	7275	11	clonotype25	clonotype25_consensus_1	1
ACGCCGATCGTTTAGG-1	TRUE	ACGCCGATCGTTTAGG-1_contig_1	TRUE	536	TRB	TRBV13-3		TRBJ1-1	TRBC1	TRUE	TRUE	EAAVTQSPRSKVAVTGGKVTLSCHQT	GAGGCTGCAGTCACCCAAAGTCCAAGAAGCAAGGTGGCAGTAACAGGAGGAAAGGTGACATTGAGCTGTCACCAGACT	NNHDY	AATAACCATGACTAT	MYWYRQDTGHGLRLIHY	ATGTACTGGTATCGGCAGGACACGGGGCATGGGCTGAGGCTGATCCATTAC	SYVADS	TCATATGTCGCTGACAGC	TEKGDIPDGYKASRPSQENFSLILELASLSQTAVYF	ACGGAGAAAGGAGATATCCCTGATGGGTACAAGGCCTCCAGACCAAGCCAAGAGAATTTCTCTCTCATTCTGGAGTTGGCTTCCCTTTCTCAGACAGCTGTATATTTC	CASSPGENPEVFF	TGTGCCAGCAGCCCAGGGGAGAATCCAGAAGTCTTCTTT	GKGTRLTVV	GGTAAAGGAACCAGACTCACAGTTGTAG	16603	23	clonotype627	clonotype627_consensus_1	1
ACGGAGAAGGGTTTCT-1	TRUE	ACGGAGAAGGGTTTCT-1_contig_1	TRUE	663	TRA	TRAV7N-4		TRAJ48	TRAC	TRUE	TRUE	QQKVQQSPESLSVPEGGMASLNCTSS	CAGCAGAAGGTGCAGCAGAGCCCAGAATCCCTCAGTGTCCCAGAGGGAGGCATGGCCTCTCTCAACTGCACTTCAAGT	DRNFQY	GATCGTAATTTTCAGTAT	FWWYRQHSGEGPKALMS	TTCTGGTGGTACAGACAGCATTCTGGAGAAGGCCCCAAAGCACTGATGTCC	IFSDGD	ATCTTCTCTGATGGTGAC	KKEGRFTAHLNKASLHVSLHIRDSQPSDSALYF	AAGAAGGAAGGCAGATTCACAGCTCACCTCAATAAGGCCAGCCTGCATGTTTCCCTGCACATCAGAGACTCCCAGCCCAGTGACTCTGCTCTCTACTTC	CAVRCYGNEKITF	TGTGCAGTTAGATGCTATGGAAATGAGAAAATAACTTTT	GAGTKLTIKP	GGGGCTGGAACCAAACTCACCATTAAACCCA	2849	5	clonotype3031	clonotype3031_consensus_2	1
ACGGAGAAGGGTTTCT-1	TRUE	ACGGAGAAGGGTTTCT-1_contig_2	TRUE	573	TRB	TRBV12-2+TRBV13-2		TRBJ2-7	TRBC2	TRUE	TRUE	EAAVTQSPRNKVAVTGGKVTLSCNQT	GAGGCTGCAGTCACCCAAAGCCCAAGAAACAAGGTGGCAGTAACAGGAGGAAAGGTGACATTGAGCTGTAATCAGACT	NNHNN	AATAACCACAACAAC	MYWYRQDTGHGLRLIHY	ATGTACTGGTATCGGCAGGACACGGGGCATGGGCTGAGGCTGATCCATTAT	SYGAGS	TCATATGGTGCTGGCAGC	TEKGDIPDGYKASRPSQENFSLILELATPSQTSVYF	ACTGAGAAAGGAGATATCCCTGATGGATACAAGGCCTCCAGACCAAGCCAAGAGAACTTCTCCCTCATTCTGGAGTTGGCTACCCCCTCTCAGACATCAGTGTACTTC	CASGDDLGAYEQYF	TGTGCCAGCGGTGATGACCTGGGGGCTTATGAACAGTACTTC	GPGTRLTVL	GGTCCCGGCACCAGGCTCACGGTTTTAG	5844	6	clonotype3031	clonotype3031_consensus_1	1
ACGGAGACAAGTTCTG-1	TRUE	ACGGAGACAAGTTCTG-1_contig_1	TRUE	717	TRB	TRBV19		TRBJ2-4	TRBC2	TRUE	TRUE	GGIITQTPKFLIGQEGQKLTLKCQQN	GGTGGCATCATTACTCAGACACCCAAATTCCTGATTGGTCAGGAAGGGCAAAAACTGACCTTGAAATGTCAACAGAAT	FNHDT	TTCAATCATGATACA	MYWYRQDSGKGLRLIYY	ATGTACTGGTACCGACAGGATTCAGGGAAAGGATTGAGACTGATCTACTAT	SITEND	TCAATAACTGAAAACGAT	LQKGDLSEGYDASREKKSSFSLTVTSAQKNEMAVFL	CTTCAAAAAGGCGATCTATCTGAAGGCTATGATGCGTCTCGAGAGAAGAAGTCATCTTTTTCTCTCACTGTGACATCTGCCCAGAAGAACGAGATGGCCGTTTTTCTC	CASSIDRGQNTLYF	TGTGCCAGCAGTATAGATAGGGGACAAAACACCTTGTACTTT	GAGTRLSVL	GGTGCGGGCACCCGACTATCGGTGCTAG	6997	6	clonotype2573	clonotype2573_consensus_1	1
ACGGAGACAAGTTCTG-1	TRUE	ACGGAGACAAGTTCTG-1_contig_2	TRUE	553	TRA	TRAV8D-2		TRAJ32	TRAC	TRUE	TRUE	SQWGEENLQALSIQEGEDVTVNCSYK	AGCCAATGGGGAGAAGAGAATCTTCAGGCTCTGAGCATCCAGGAGGGTGAAGATGTCACCGTGAACTGCAGCTACAAG	TYTAA	ACTTACACAGCTGCT	VHWYRQDSGRGPALIIL	GTACACTGGTACAGGCAAGACTCAGGCAGAGGCCCTGCCCTGATAATCTTA	IRSNERE	ATACGTTCAAATGAGCGAGAG	KRSGGLRATLDTSSQSSSLSITAAQCEDTAVYF	AAGCGCAGTGGAGGACTAAGAGCCACCCTTGACACCTCCAGCCAGAGCAGCTCCCTGTCCATCACTGCTGCTCAGTGTGAAGACACTGCTGTGTACTTC	CDGGSGNKLIF	TGTGATGGGGGCAGTGGCAACAAGCTCATCTTT	GTGTLLSVKP	GGAACTGGCACTCTGCTTTCTGTCAAGCCAA	6108	6	clonotype2573	clonotype2573_consensus_2	1
ACGGAGACAAGTTGTC-1	TRUE	ACGGAGACAAGTTGTC-1_contig_1	TRUE	518	TRB	TRBV13-1	TRBD2	TRBJ2-3	TRBC2	TRUE	TRUE	EAAVTQSPRNKVTVTGGNVTLSCRQT	GAGGCTGCAGTCACCCAAAGCCCTAGAAACAAGGTGACAGTAACAGGAGGAAACGTGACATTGAGCTGTCGCCAGACT	NSHNY	AATAGCCACAACTAC	MYWYRQDTGHGLRLIHY	ATGTACTGGTATCGGCAGGACACTGGGCATGGGCTGAGGCTGATCCATTAC	SYGAGN	TCATATGGTGCTGGCAAC	LQIGDVPDGYKATRTTQEDFFLLLELASPSQTSLYF	CTTCAAATAGGAGATGTCCCTGATGGGTACAAGGCCACCAGAACAACGCAAGAAGACTTCTTCCTCCTGCTGGAATTGGCTTCTCCCTCTCAGACATCTTTGTACTTC	CASRKTGGAETLYF	TGTGCCAGCAGAAAGACTGGGGGGGCAGAAACGCTGTATTTT	GSGTRLTVL	GGCTCAGGAACCAGACTGACTGTTCTCG	16100	12	clonotype635	clonotype635_consensus_1	1
ACGGAGAGTTCGAATC-1	TRUE	ACGGAGAGTTCGAATC-1_contig_1	TRUE	529	TRA	TRAV7N-5		TRAJ24	TRAC	TRUE	TRUE	QQKVQQSPESLTVSEGAMASLNCTFS	CAGCAGAAGGTGCAGCAGAGCCCAGAATCCCTCACTGTCTCAGAGGGAGCCATGGCCTCTCTCAACTGCACTTTCAGT	DGTSDN	GATGGTACTTCTGACAAC	FRWYRQHSGKGLEMLVS	TTCAGGTGGTACAGACAGCATTCTGGGAAAGGCCTTGAGATGCTAGTGTCC	IFSDGE	ATCTTCTCTGATGGTGAA	KEEGRFTAHLNRASLHVSLHIREPQPSDSAVYL	AAGGAAGAAGGCAGATTTACAGCTCACCTCAATAGAGCCAGCCTGCATGTTTCCCTACACATCAGAGAGCCGCAACCCAGTGACTCTGCTGTCTACCTC	CAVSEMTTASLGKLQF	TGTGCAGTGAGTGAGATGACAACTGCCAGTTTGGGGAAACTGCAGTTT	GTGTQVVVTP	GGAACAGGAACCCAGGTTGTGGTGACCCCAG	11917	13	clonotype101	clonotype101_consensus_2	1
ACGGAGAGTTCGAATC-1	TRUE	ACGGAGAGTTCGAATC-1_contig_2	TRUE	513	TRB	TRBV31	TRBD1	TRBJ2-1	TRBC2	TRUE	TRUE	AQTIHQWPVAEIKAVGSPLSLGCTIK	GCTCAGACTATCCATCAATGGCCAGTTGCCGAGATCAAGGCTGTGGGCAGCCCACTGTCTCTGGGGTGTACCATAAAG	GKSSPN	GGGAAATCAAGCCCTAAC	LYWYWQATGGTLQQLFY	CTCTACTGGTACTGGCAGGCCACAGGAGGCACCCTCCAGCAACTCTTCTAC	SITVG	TCTATTACTGTTGGC	QVESVVQLNLSASRPKDDQFILSTEKLLLSHSGFYL	CAGGTAGAGTCGGTGGTGCAACTGAACCTCTCAGCTTCCAGGCCGAAGGACGACCAATTCATCCTAAGCACGGAGAAGCTGCTTCTCAGCCACTCTGGCTTCTACCTC	CAWSTGGYAEQFF	TGTGCCTGGAGTACAGGGGGCTATGCTGAGCAGTTCTTC	GPGTRLTVL	GGACCAGGGACACGACTCACCGTCCTAG	3972	4	clonotype101	clonotype101_consensus_1	1
ACGGAGAGTTGTACAC-1	TRUE	ACGGAGAGTTGTACAC-1_contig_1	TRUE	498	TRA	TRAV1		TRAJ33	TRAC	TRUE	TRUE	GQGVEQPDNLMSVEGTFARVNCTYS	GGACAGGGCGTGGAGCAGCCTGACAACTTGATGTCTGTAGAGGGAACCTTTGCTCGGGTCAACTGCACATACAGC	TSGFNG	ACCTCAGGGTTCAATGGG	LSWYQQREGHAPVFLSY	TTATCCTGGTACCAGCAACGTGAAGGCCACGCCCCCGTATTTCTTTCTTAT	VVLDGL	GTTGTTTTGGATGGTTTG	KDSGHFSTFLSRSNGYSYLLLTELQIKDSASYL	AAGGACAGTGGGCATTTCTCCACATTCCTGAGCCGCTCGAATGGGTACAGTTACCTGCTTCTGACAGAGCTCCAGATCAAAGACTCTGCCTCATACCTC	CAVRVMDSNYQLIW	TGTGCTGTGAGGGTCATGGATAGCAACTATCAGTTGATCTGG	GSGTKLIIKP	GGCTCTGGGACCAAGCTAATTATAAAGCCAG	10290	9	clonotype2586	clonotype2586_consensus_3	1
ACGGAGAGTTGTACAC-1	TRUE	ACGGAGAGTTGTACAC-1_contig_2	TRUE	613	TRA	TRAV14N-2		TRAJ4	TRAC	TRUE	TRUE	QQQVRQSPQSLTVWEGETTILNCSYE	CAGCAGCAGGTGAGACAAAGTCCCCAATCTCTGACAGTCTGGGAAGGAGAGACCACAATTCTGAACTGCAGTTATGAG	DSTFDY	GACAGCACTTTTGACTAC	FPWYRQFPGKSPALLIA	TTCCCATGGTACCGGCAGTTCCCTGGGAAAAGCCCTGCACTCCTGATAGCC	ISLVSNK	ATAAGTTTGGTGTCCAATAAA	KEDGRFTIFFNKREKKLSLHITDSQPGDSATYF	AAGGAAGATGGACGATTCACAATCTTCTTCAATAAAAGGGAGAAAAAGCTCTCCTTGCACATCACAGACTCTCAGCCTGGAGACTCAGCCACCTACTTC	CAASEGSGSFNKLTF	TGTGCAGCAAGTGAGGGGTCTGGTAGCTTCAATAAGTTGACCTTT	GAGTRLAVCP	GGAGCAGGGACCAGACTGGCTGTGTGCCCAT	22345	15	clonotype2586	clonotype2586_consensus_2	1
ACGGAGAGTTGTACAC-1	TRUE	ACGGAGAGTTGTACAC-1_contig_3	TRUE	718	TRB	TRBV19		TRBJ2-2	TRBC2	TRUE	TRUE	GGIITQTPKFLIGQEGQKLTLKCQQN	GGTGGCATCATTACTCAGACACCCAAATTCCTGATTGGTCAGGAAGGGCAAAAACTGACCTTGAAATGTCAACAGAAT	FNHDT	TTCAATCATGATACA	MYWYRQDSGKGLRLIYY	ATGTACTGGTACCGACAGGATTCAGGGAAAGGATTGAGACTGATCTACTAT	SITEND	TCAATAACTGAAAACGAT	LQKGDLSEGYDASREKKSSFSLTVTSAQKNEMAVFL	CTTCAAAAAGGCGATCTATCTGAAGGCTATGATGCGTCTCGAGAGAAGAAGTCATCTTTTTCTCTCACTGTGACATCTGCCCAGAAGAACGAGATGGCCGTTTTTCTC	CASRDWGNTGQLYF	TGTGCCAGCAGGGACTGGGGAAACACCGGGCAGCTCTACTTT	GEGSKLTVL	GGTGAAGGCTCAAAGCTGACAGTGCTGG	20136	18	clonotype2586	clonotype2586_consensus_1	1
ACGGAGATCCCATTTA-1	TRUE	ACGGAGATCCCATTTA-1_contig_1	TRUE	592	TRA	TRAV12N-2		TRAJ52	TRAC	TRUE	TRUE	GDSVTQTEGLVTLTEGLPVMLNCTYQ	GGAGACTCAGTGACCCAGACAGAAGGCCTGGTCACTCTCACCGAGGGGTTGCCTGTGATGCTGAACTGCACCTATCAG	TAYSTF	ACTGCTTACTCAACTTTC	LFWYVQHLNEAPKLLLK	CTTTTCTGGTATGTGCAACATCTCAATGAAGCCCCTAAACTACTCCTGAAG	SSTDNKR	AGCTCCACAGACAACAAGAGG	TEHQGFHATLHKSSSSFHLQKSSAQLSDSALYY	ACCGAGCACCAAGGGTTCCACGCCACTCTCCATAAGAGCAGCAGCTCCTTCCATCTGCAGAAGTCCTCAGCGCAGCTGTCAGACTCTGCCCTGTACTAC	CALFRGANTGKLTF	TGTGCTCTGTTTAGGGGAGCTAACACTGGAAAGCTCACGTTT	GHGTILRVHP	GGACACGGCACCATCCTTAGGGTCCATCCAA	5029	6	clonotype1359	clonotype1359_consensus_1	1
ACGGAGATCGAACTGT-1	TRUE	ACGGAGATCGAACTGT-1_contig_1	TRUE	530	TRA	TRAV6N-7		TRAJ49	TRAC	TRUE	TRUE	GDSVTQTEGQVALSEEDFLTIHCNYS	GGGGACTCAGTGACTCAGACGGAAGGTCAAGTGGCCCTCTCAGAAGAGGACTTTCTTACGATACACTGCAACTACTCA	ASGYPA	GCCTCAGGGTACCCAGCT	LFWYVQYPGEGPQFLFR	CTGTTCTGGTATGTGCAGTATCCCGGAGAAGGGCCACAGTTCCTCTTTAGA	ASRDKEK	GCCTCAAGGGACAAAGAGAAA	GSSRGFEATYNKEATSFHLQKASVQESDSAVYY	GGAAGCAGCAGAGGGTTTGAAGCCACATACAATAAAGAAGCCACCTCCTTCCACTTGCAGAAAGCCTCAGTGCAAGAGTCAGACTCGGCTGTGTACTAC	CATGYQNFYF	TGCGCCACGGGTTACCAGAACTTCTATTTT	GKGTSLTVIP	GGGAAAGGAACAAGTTTGACTGTCATTCCAA	3606	7	clonotype2651	clonotype2651_consensus_2	1
ACGGAGATCGAACTGT-1	TRUE	ACGGAGATCGAACTGT-1_contig_2	TRUE	571	TRB	TRBV1		TRBJ2-7	TRBC2	TRUE	TRUE	VTLLEQNPRWRLVPRGQAVNLRCILK	GTGACTTTGCTGGAGCAAAACCCAAGGTGGCGTCTGGTACCACGTGGTCAAGCTGTGAACCTACGCTGCATCTTGAAG	NSQYPW	AATTCCCAGTATCCCTGG	MSWYQQDLQKQLQWLFT	ATGAGCTGGTATCAGCAGGATCTCCAAAAGCAACTACAGTGGCTGTTCACT	LRSPGD	CTGCGGAGTCCTGGGGAC	KEVKSLPGADYLATRVTDTELRLQVANMSQGRTLY	AAAGAGGTCAAATCTCTTCCCGGTGCTGATTACCTGGCCACACGGGTCACTGATACGGAGCTGAGGCTGCAAGTGGCCAACATGAGCCAGGGCAGAACCTTGTAC	CTCSAVGTGAYEQYF	TGCACCTGCAGTGCAGTAGGGACTGGGGCTTATGAACAGTACTTC	GPGTRLTVL	GGTCCCGGCACCAGGCTCACGGTTTTAG	32337	24	clonotype2651	clonotype2651_consensus_1	1
ACGGAGATCGGAAATA-1	TRUE	ACGGAGATCGGAAATA-1_contig_1	TRUE	632	TRA	TRAV5-4		TRAJ49	TRAC	TRUE	TRUE	GEQVEQLPSILRVQEGSSASINCSYE	GGCGAGCAGGTGGAGCAGCTTCCTTCCATCCTGAGAGTCCAGGAGGGATCCAGTGCCAGCATCAACTGCAGTTATGAA	DSASNY	GACAGTGCCTCCAACTAC	FPWYKQEPGENPKLIID	TTCCCTTGGTATAAGCAAGAACCTGGAGAGAATCCTAAGCTCATCATTGAC	IRSNMER	ATTCGTTCAAATATGGAAAGA	KQTQGLIVLLDKKAKRFSLHITDTQPGDSAMYF	AAGCAGACCCAAGGACTCATCGTTTTACTGGATAAGAAAGCCAAACGCTTCTCCCTGCACATCACAGACACCCAGCCTGGAGACTCAGCCATGTACTTC	CAASAMNTGYQNFYF	TGTGCTGCAAGTGCAATGAACACGGGTTACCAGAACTTCTATTTT	GKGTSLTVIP	GGGAAAGGAACAAGTTTGACTGTCATTCCAA	4461	5	clonotype2466	clonotype2466_consensus_2	1
ACGGAGATCGGAAATA-1	TRUE	ACGGAGATCGGAAATA-1_contig_2	TRUE	528	TRB	TRBV5		TRBJ2-1	TRBC2	TRUE	TRUE	NTKITQSPRYLILGRANKSLECEQH	AACACTAAAATTACTCAGTCACCAAGATATCTAATCCTGGGAAGAGCAAATAAGTCTTTGGAATGTGAGCAACAT	LGHNA	CTGGGACATAATGCT	MYWYKQSAEKPPELMFL	ATGTACTGGTATAAACAGAGCGCTGAGAAGCCGCCAGAGCTCATGTTTCTC	YNLKQL	TACAATCTTAAACAGTTG	IRNETVPSRFIPECPDSSKLLLHISAVDPEDSAVYF	ATTCGAAATGAGACGGTGCCCAGTCGTTTTATACCTGAATGCCCAGACAGCTCCAAGCTACTTTTACATATATCTGCCGTGGATCCAGAAGACTCAGCTGTCTATTTT	CASSQDFRGLNYAEQFF	TGTGCCAGCAGCCAAGATTTCAGGGGGCTTAACTATGCTGAGCAGTTCTTC	GPGTRLTVL	GGACCAGGGACACGACTCACCGTCCTAG	1553	4	clonotype2466	clonotype2466_consensus_1	1
ACGGAGATCTATCCTA-1	TRUE	ACGGAGATCTATCCTA-1_contig_1	TRUE	623	TRA	TRAV14N-3		TRAJ49	TRAC	TRUE	TRUE	QQQVRQSPQSLTVWEGETAILNCSYE	CAGCAGCAGGTGAGACAAAGTCCCCAATCTCTGACAGTCTGGGAAGGAGAGACCGCAATTCTGAACTGCAGTTATGAG	NSAFDY	AACAGTGCTTTTGACTAC	FPWYQQFPGEGPALLIA	TTCCCATGGTACCAGCAGTTCCCTGGGGAAGGCCCTGCTCTCCTGATAGCC	IRSVSDK	ATACGTTCAGTGTCCGATAAA	KEDGGFTIFFNKREKNLSLHIKDSQPGDSATYF	AAGGAAGATGGAGGATTCACAATCTTCTTCAATAAAAGGGAGAAAAATCTCTCCTTGCACATCAAAGACTCTCAGCCTGGAGACTCAGCCACCTACTTC	CAASGAGYQNFYF	TGTGCAGCAAGTGGAGCGGGTTACCAGAACTTCTATTTT	GKGTSLTVIP	GGGAAAGGAACAAGTTTGACTGTCATTCCAA	503	1	clonotype2839	clonotype2839_consensus_2	1
ACGGAGATCTATCCTA-1	TRUE	ACGGAGATCTATCCTA-1_contig_2	TRUE	656	TRB	TRBV19		TRBJ2-5	TRBC2	TRUE	TRUE	GGIITQTPKFLIGQEGQKLTLKCQQN	GGTGGCATCATTACTCAGACACCCAAATTCCTGATTGGTCAGGAAGGGCAAAAACTGACCTTGAAATGTCAACAGAAT	FNHDT	TTCAATCATGATACA	MYWYRQDSGKGLRLIYY	ATGTACTGGTACCGACAGGATTCAGGGAAAGGATTGAGACTGATCTACTAT	SITEND	TCAATAACTGAAAACGAT	LQKGDLSEGYDASREKKSSFSLTVTSAQKNEMAVFL	CTTCAAAAAGGCGATCTATCTGAAGGCTATGATGCGTCTCGAGAGAAGAAGTCATCTTTTTCTCTCACTGTGACATCTGCCCAGAAGAACGAGATGGCCGTTTTTCTC	CASSIKGGINQDTQYF	TGTGCCAGCAGTATAAAGGGGGGAATTAACCAAGACACCCAGTACTTT	GPGTRLLVL	GGGCCAGGCACTCGGCTCCTCGTGTTAG	1334	2	clonotype2839	clonotype2839_consensus_1	1
ACGGAGATCTCTGAGA-1	TRUE	ACGGAGATCTCTGAGA-1_contig_1	TRUE	572	TRA	TRAV14D-3-DV8		TRAJ42	TRAC	TRUE	TRUE	QQQVRQSPQSLTVWEGETAILNCSYE	CAGCAGCAGGTGAGACAAAGTCCCCAATCTCTGACAGTCTGGGAAGGAGAGACCGCAATTCTGAACTGCAGTTATGAG	NSAFDY	AACAGTGCTTTTGACTAC	FLWYQQFPGEGPALLIF	TTCCTATGGTACCAGCAGTTCCCTGGGGAAGGCCCTGCTCTCCTGATATTC	IRSVSDK	ATACGATCAGTGTCCGATAAA	KEDGRFTIFFNKREQKLSLHITDSQPGDSATYF	AAGGAAGATGGACGATTCACAATCTTCTTCAATAAAAGGGAGCAAAAGCTCTCCTTGCACATCACAGACTCTCAGCCTGGAGACTCAGCCACCTACTTT	CAASDYSGGSNAKLTF	TGTGCAGCAAGTGACTATTCTGGAGGAAGCAATGCAAAGCTAACCTTC	GKGTKLSVKS	GGGAAAGGCACTAAACTCTCTGTTAAATCAA	5343	5	clonotype751	clonotype751_consensus_3	1
ACGGAGATCTCTGAGA-1	TRUE	ACGGAGATCTCTGAGA-1_contig_2	TRUE	634	TRA	TRAV5-4		TRAJ33	TRAC	TRUE	TRUE	GEQVEQLPSILRVQEGSSASINCSYE	GGCGAGCAGGTGGAGCAGCTTCCTTCCATCCTGAGAGTCCAGGAGGGATCCAGTGCCAGCATCAACTGCAGTTATGAA	DSASNY	GACAGTGCCTCCAACTAC	FPWYKQEPGENPKLIID	TTCCCTTGGTATAAGCAAGAACCTGGAGAGAATCCTAAGCTCATCATTGAC	IRSNMER	ATTCGTTCAAATATGGAAAGA	KQTQGLIVLLDKKAKRFSLHITDTQPGDSAMYF	AAGCAGACCCAAGGACTCATCGTTTTACTGGATAAGAAAGCCAAACGCTTCTCCCTGCACATCACAGACACCCAGCCTGGAGACTCAGCCATGTACTTC	CAAFNSNYQLIW	TGTGCTGCCTTCAATAGCAACTATCAGTTGATCTGG	GSGTKLIIKP	GGCTCTGGGACCAAGCTAATTATAAAGCCAG	5013	6	clonotype751	clonotype751_consensus_2	1
ACGGAGATCTCTGAGA-1	TRUE	ACGGAGATCTCTGAGA-1_contig_3	TRUE	511	TRB	TRBV13-1	TRBD2	TRBJ2-1	TRBC2	TRUE	TRUE	EAAVTQSPRNKVTVTGGNVTLSCRQT	GAGGCTGCAGTCACCCAAAGCCCTAGAAACAAGGTGACAGTAACAGGAGGAAACGTGACATTGAGCTGTCGCCAGACT	NSHNY	AATAGCCACAACTAC	MYWYRQDTGHGLRLIHY	ATGTACTGGTATCGGCAGGACACTGGGCATGGGCTGAGGCTGATCCATTAC	SYGAGN	TCATATGGTGCTGGCAAC	LQIGDVPDGYKATRTTQEDFFLLLELASPSQTSLYF	CTTCAAATAGGAGATGTCCCTGATGGGTACAAGGCCACCAGAACAACGCAAGAAGACTTCTTCCTCCTGCTGGAATTGGCTTCTCCCTCTCAGACATCTTTGTACTTC	CASSELGGEAEQFF	TGTGCCAGCAGTGAACTGGGGGGGGAGGCTGAGCAGTTCTTC	GPGTRLTVL	GGACCAGGGACACGACTCACCGTCCTAG	5324	4	clonotype751	clonotype751_consensus_1	1
ACGGAGATCTTCATGT-1	TRUE	ACGGAGATCTTCATGT-1_contig_1	TRUE	512	TRB	TRBV26		TRBJ2-7	TRBC2	TRUE	TRUE	NSKVIQTPRYLVKGQGQKAKMRCIPE	AATTCAAAAGTCATTCAGACTCCAAGATATCTGGTGAAAGGGCAAGGACAAAAAGCAAAGATGAGGTGTATCCCTGAA	KGHPV	AAGGGACATCCAGTT	VFWYQQNKNNEFKFLIN	GTATTCTGGTATCAACAAAATAAGAACAATGAGTTTAAATTTTTGATTAAC	FQNQEV	TTTCAGAATCAAGAAGTT	LQQIDMTEKRFSAECPSNSPCSLEIQSSEAGDSALYL	CTTCAGCAAATAGACATGACTGAAAAACGATTCTCTGCTGAGTGTCCTTCAAACTCACCTTGCAGCCTAGAAATTCAGTCCTCTGAGGCAGGAGACTCAGCACTGTACCTC	CASSLEGVEQYF	TGTGCCAGCAGTCTGGAGGGAGTTGAACAGTACTTC	GPGTRLTVL	GGTCCCGGCACCAGGCTCACGGTTTTAG	9831	13	clonotype954	clonotype954_consensus_1	1
ACGGCCAAGACAATAC-1	TRUE	ACGGCCAAGACAATAC-1_contig_1	TRUE	523	TRA	TRAV7N-5		TRAJ9	TRAC	TRUE	TRUE	QQKVQQSPESLTVSEGAMASLNCTFS	CAGCAGAAGGTGCAGCAGAGCCCAGAATCCCTCACTGTCTCAGAGGGAGCCATGGCCTCTCTCAACTGCACTTTCAGT	DGTSDN	GATGGTACTTCTGACAAC	FRWYRQHSGKGLEVLVS	TTCAGGTGGTACAGACAGCATTCTGGGAAAGGCCTTGAGGTGCTAGTGTCC	IFSDGE	ATCTTCTCTGATGGTGAA	KEEGRFTAHLNRASLHVSLHIREPQPSDSAVYL	AAGGAAGAAGGCAGATTTACAGCTCACCTCAATAGAGCCAGCCTGCATGTTTCCCTACACATCAGAGAGCCGCAACCCAGTGACTCTGCTGTCTACCTC	CAMSMRNMGYKLTF	TGTGCAATGAGCATGAGGAACATGGGCTACAAACTTACCTTC	GTGTSLLVDP	GGGACAGGAACAAGCCTGTTGGTTGATCCAA	3412	6	clonotype2368	clonotype2368_consensus_2	1
ACGGCCAAGACAATAC-1	TRUE	ACGGCCAAGACAATAC-1_contig_2	TRUE	715	TRB	TRBV19		TRBJ1-3	TRBC1	TRUE	TRUE	GGIITQTPKFLIGQEGQKLTLKCQQN	GGTGGCATCATTACTCAGACACCCAAATTCCTGATTGGTCAGGAAGGGCAAAAACTGACCTTGAAATGTCAACAGAAT	FNHDT	TTCAATCATGATACA	MYWYRQDSGKGLRLIYY	ATGTACTGGTACCGACAGGATTCAGGGAAAGGATTGAGACTGATCTACTAT	SITEND	TCAATAACTGAAAACGAT	LQKGDLSEGYDASREKKSSFSLTVTSAQKNEMAVFL	CTTCAAAAAGGCGATCTATCTGAAGGCTATGATGCGTCTCGAGAGAAGAAGTCATCTTTTTCTCTCACTGTGACATCTGCCCAGAAGAACGAGATGGCCGTTTTTCTC	CASSPPSGNTLYF	TGTGCCAGCAGCCCCCCTTCTGGAAATACGCTCTATTTT	GEGSRLIVV	GGAGAAGGAAGCCGGCTCATTGTTGTAG	18625	18	clonotype2368	clonotype2368_consensus_1	1
ACGGCCAAGACAGAGA-1	TRUE	ACGGCCAAGACAGAGA-1_contig_1	TRUE	524	TRA	TRAV13-1		TRAJ49	TRAC	TRUE	TRUE	GQQVQQSPASLVLQEGENAELQCNFS	GGACAGCAAGTGCAGCAGAGCCCTGCATCCTTGGTTCTGCAGGAGGGGGAGAACGCAGAGCTGCAGTGTAACTTTTCC	TSLNS	ACATCTTTGAACAGT	MQWFYQRPGGSLVSLFY	ATGCAGTGGTTTTACCAACGTCCTGGGGGAAGTCTCGTCAGCCTGTTCTAC	NPSGT	AATCCTTCTGGGACA	KQSGRLTSTTVIKERRSSLHISSSQTTDSGTYL	AAGCAGAGTGGGAGACTGACATCCACTACAGTCATCAAAGAACGTCGCAGCTCTTTGCACATTTCCTCCTCCCAGACAACAGACTCAGGCACTTATCTC	CAMERSGNTGYQNFYF	TGTGCTATGGAACGGAGTGGGAACACGGGTTACCAGAACTTCTATTTT	GKGTSLTVIP	GGGAAAGGAACAAGTTTGACTGTCATTCCAA	508	2	clonotype720	clonotype720_consensus_3	1
ACGGCCAAGACAGAGA-1	TRUE	ACGGCCAAGACAGAGA-1_contig_2	TRUE	519	TRB	TRBV13-2		TRBJ2-4	TRBC2	TRUE	TRUE	EAAVTQSPRNKVAVTGGKVTLSCNQT	GAGGCTGCAGTCACCCAAAGCCCAAGAAACAAGGTGGCAGTAACAGGAGGAAAGGTGACATTGAGCTGTAATCAGACT	NNHNN	AATAACCACAACAAC	MYWYRQDTGHGLRLIHY	ATGTACTGGTATCGGCAGGACACGGGGCATGGGCTGAGGCTGATCCATTAT	SYGAGS	TCATATGGTGCTGGCAGC	TEKGDIPDGYKASRPSQENFSLILELATPSQTSVYF	ACTGAGAAAGGAGATATCCCTGATGGATACAAGGCCTCCAGACCAAGCCAAGAGAACTTCTCCCTCATTCTGGAGTTGGCTACCCCCTCTCAGACATCAGTGTACTTC	CASGDYWGNTLYF	TGTGCCAGCGGTGATTACTGGGGAAACACCTTGTACTTT	GAGTRLSVL	GGTGCGGGCACCCGACTATCGGTGCTAG	3233	8	clonotype720	clonotype720_consensus_1	1
ACGGCCAAGACAGAGA-1	TRUE	ACGGCCAAGACAGAGA-1_contig_3	TRUE	518	TRA	TRAV6-5		TRAJ26	TRAC	TRUE	TRUE	GDSVTQTEGPVTLSEGTSLTVNCSYE	GGAGACTCGGTGACTCAGACAGAAGGTCCAGTGACATTGTCTGAAGGAACTTCTCTGACTGTGAACTGTTCCTATGAA	TKQYPT	ACCAAACAGTACCCAACC	LFWYVQYPGEGPQLLFK	CTGTTCTGGTATGTGCAGTATCCCGGAGAAGGTCCACAGCTCCTCTTTAAA	VPKANEK	GTCCCAAAGGCCAACGAGAAG	GSSRGFEATYNKEATSFHLQKASVQESDSAVYY	GGAAGCAGCAGAGGGTTTGAAGCCACATACAATAAAGAAGCCACCTCCTTCCACTTGCAGAAAGCCTCAGTGCAAGAGTCAGACTCGGCTGTGTACTAC	CALSGYYAQGLTF	TGTGCTCTGAGTGGCTACTATGCCCAGGGATTAACCTTC	GLGTRVSVFP	GGTCTTGGCACCAGAGTATCTGTGTTTCCCT	1509	1	clonotype720	clonotype720_consensus_2	1
ACGGCCACAGCCAATT-1	TRUE	ACGGCCACAGCCAATT-1_contig_1	TRUE	560	TRB	TRBV12-2+TRBV13-2		TRBJ2-7	TRBC2	TRUE	TRUE	EAAVTQSPRNKVAVTGGKVTLSCNQT	GAGGCTGCAGTCACCCAAAGCCCAAGAAACAAGGTGGCAGTAACAGGAGGAAAGGTGACATTGAGCTGTAATCAGACT	NNHNN	AATAACCACAACAAC	MYWYRQDTGHGLRLIHY	ATGTACTGGTATCGGCAGGACACGGGGCATGGGCTGAGGCTGATCCATTAT	SYGAGS	TCATATGGTGCTGGCAGC	TEKGDIPDGYKASRPSQENFSLILELATPSQTSVYF	ACTGAGAAAGGAGATATCCCTGATGGATACAAGGCCTCCAGACCAAGCCAAGAGAACTTCTCCCTCATTCTGGAGTTGGCTACCCCCTCTCAGACATCAGTGTACTTC	CASGPRTPSYEQYF	TGTGCCAGCGGTCCTCGGACACCCTCCTATGAACAGTACTTC	GPGTRLTVL	GGTCCCGGCACCAGGCTCACGGTTTTAG	9501	6	clonotype3018	clonotype3018_consensus_1	1
ACGGCCACAGCCAATT-1	TRUE	ACGGCCACAGCCAATT-1_contig_2	TRUE	630	TRA	TRAV7-1		TRAJ21	TRAC	TRUE	TRUE	QQKVQQSPESLIVPEGGMASLNCTFS	CAGCAGAAGGTGCAGCAGAGCCCAGAATCCCTCATTGTTCCAGAGGGAGGCATGGCCTCTCTCAACTGCACTTTCAGT	DRNSQY	GATCGTAATTCTCAGTAT	FWWYRQHSGEGPKALMS	TTCTGGTGGTACAGACAGCATTCTGGGGAAGGCCCCAAGGCACTGATGTCC	IFSNGD	ATCTTCTCCAATGGTGAC	KKEGRFTAHLNKASLHVSLHIKDSQPSDSALYF	AAGAAGGAAGGCAGATTCACAGCTCACCTCAATAAGGCCAGCCTGCATGTATCCCTGCACATCAAAGACTCCCAACCCAGTGACTCTGCTCTCTACTTC	CAVLPNYNVLYF	TGTGCAGTGTTGCCTAATTACAACGTGCTTTACTTC	GSGTKLTVEP	GGATCTGGCACCAAACTCACTGTAGAGCCAA	8055	8	clonotype3018	clonotype3018_consensus_2	1
ACGGCCACAGCCTGTG-1	TRUE	ACGGCCACAGCCTGTG-1_contig_1	TRUE	564	TRB	TRBV12-2+TRBV13-2		TRBJ1-2	TRBC1	TRUE	TRUE	EAAVTQSPRNKVAVTGGKVTLSCNQT	GAGGCTGCAGTCACCCAAAGCCCAAGAAACAAGGTGGCAGTAACAGGAGGAAAGGTGACATTGAGCTGTAATCAGACT	NNHNN	AATAACCACAACAAC	MYWYRQDTGHGLRLIHY	ATGTACTGGTATCGGCAGGACACGGGGCATGGGCTGAGGCTGATCCATTAT	SYGAGS	TCATATGGTGCTGGCAGC	TEKGDIPDGYKASRPSQENFSLILELATPSQTSVYF	ACTGAGAAAGGAGATATCCCTGATGGATACAAGGCCTCCAGACCAAGCCAAGAGAACTTCTCCCTCATTCTGGAGTTGGCTACCCCCTCTCAGACATCAGTGTACTTC	CASGDAGSSDYTF	TGTGCCAGCGGTGATGCAGGGTCCTCCGACTACACCTTC	GSGTRLLVI	GGCTCAGGGACCAGGCTTTTGGTAATAG	12520	11	clonotype2979	clonotype2979_consensus_1	1
ACGGCCACAGCCTGTG-1	TRUE	ACGGCCACAGCCTGTG-1_contig_2	TRUE	536	TRA	TRAV11		TRAJ18	TRAC	TRUE	TRUE	KTQVEQSPQSLVVRQGENCVLQCNYS	AAGACCCAAGTGGAGCAGAGTCCTCAGTCCCTGGTTGTCCGTCAGGGAGAGAACTGCGTCCTTCAATGTAATTACAGT	VTPDNH	GTGACCCCCGACAACCAC	LRWFKQDTGKGLVSLTV	TTAAGGTGGTTCAAACAGGACACAGGCAAAGGTCTTGTGTCCCTGACAGTC	LVHENDK	CTGGTTCATGAAAATGACAAA	TSNGRYSATLDKDAKHSTLHITATLLDDTATYI	ACGTCAAATGGGAGATACTCAGCAACTCTGGATAAAGATGCTAAGCACAGCACGCTGCACATCACAGCCACCCTGCTGGATGACACTGCCACCTACATC	CVVGDRGSALGRLHF	TGTGTGGTGGGCGATAGAGGTTCAGCCTTAGGGAGGCTGCATTTT	GAGTQLIVIP	GGAGCTGGGACTCAGCTGATTGTCATACCTG	1941	1	clonotype2979	clonotype2979_consensus_2	1
ACGGCCACAGTATCTG-1	TRUE	ACGGCCACAGTATCTG-1_contig_1	TRUE	569	TRB	TRBV12-2+TRBV13-2		TRBJ2-1	TRBC2	TRUE	TRUE	EAAVTQSPRNKVAVTGGKVTLSCNQT	GAGGCTGCAGTCACCCAAAGCCCAAGAAACAAGGTGGCAGTAACAGGAGGAAAGGTGACATTGAGCTGTAATCAGACT	NNHNN	AATAACCACAACAAC	MYWYRQDTGHGLRLIHY	ATGTACTGGTATCGGCAGGACACGGGGCATGGGCTGAGGCTGATCCATTAT	SYGAGS	TCATATGGTGCTGGCAGC	TEKGDIPDGYKASRPSQENFSLILELATPSQTSVYF	ACTGAGAAAGGAGATATCCCTGATGGATACAAGGCCTCCAGACCAAGCCAAGAGAACTTCTCCCTCATTCTGGAGTTGGCTACCCCCTCTCAGACATCAGTGTACTTC	CASGEGGAYAEQFF	TGTGCCAGCGGTGAGGGGGGGGCTTATGCTGAGCAGTTCTTC	GPGTRLTVL	GGACCAGGGACACGACTCACCGTCCTAG	7746	5	clonotype3078	clonotype3078_consensus_1	1
ACGGCCACAGTATCTG-1	TRUE	ACGGCCACAGTATCTG-1_contig_2	TRUE	624	TRA	TRAV12-3		TRAJ44	TRAC	TRUE	TRUE	GDSVTQTEGLVTLTEGLPVMLNCTYQ	GGAGACTCCGTGACCCAGACAGAAGGCCTGGTCACTCTCACAGAAGGGTTGCCTGTGATGCTGAACTGCACCTATCAG	TIYSNAF	ACTATTTACTCAAATGCTTTC	LFWYVHYLNESPRLLLR	CTTTTCTGGTATGTGCACTATCTCAATGAATCCCCTCGGCTACTCCTGCGG	SSTDNKR	AGCTCCACAGACAACAAGAGG	TEHQGFHATLHKSSSSFHLQKSSAQLSDSGLYY	ACCGAGCACCAAGGGTTCCACGCCACTCTCCATAAGAGCAGCAGCTCCTTCCATCTGCAGAAGTCCTCAGCGCAGCTGTCAGACTCTGGCCTGTACTAC	CALSDLGSGGKLTL	TGTGCTTTGAGTGATCTTGGCAGTGGTGGAAAACTCACTTTG	GTGTRLQVNL	GGGACTGGAACAAGACTTCAGGTCAACCTTG	6235	4	clonotype3078	clonotype3078_consensus_2	1
ACGGCCAGTAGAGGAA-1	TRUE	ACGGCCAGTAGAGGAA-1_contig_1	TRUE	565	TRA	TRAV14N-1		TRAJ50	TRAC	TRUE	TRUE	QQQVRQSPQSLTVWEGETAILNCSYE	CAGCAGCAGGTGAGACAAAGTCCCCAATCTCTGACAGTCTGGGAAGGAGAGACCGCAATTCTGAACTGCAGTTATGAG	DSTFNY	GACAGCACTTTTAACTAC	FPWYQQFPGEGPALLIS	TTCCCATGGTACCAGCAGTTCCCTGGGGAAGGCCCTGCACTCCTGATATCC	ISSVSDK	ATAAGTTCAGTGTCCGATAAA	KEDGRFTIFFNKREKKLSLHITDSQPGDSATYF	AAGGAAGATGGACGATTCACAATCTTCTTCAATAAAAGGGAGAAAAAGCTCTCCTTGCACATCACAGACTCTCAGCCTGGAGACTCAGCCACCTACTTC	CAASVTSSSFSKLVF	TGTGCAGCAAGTGTGACATCCTCCTCCTTCAGCAAGCTGGTGTTT	GQGTSLSVVP	GGGCAGGGGACATCCTTATCAGTCGTTCCAA	2434	3	clonotype4	clonotype4_consensus_2	1
ACGGCCAGTAGAGGAA-1	TRUE	ACGGCCAGTAGAGGAA-1_contig_2	TRUE	517	TRB	TRBV14		TRBJ2-7	TRBC2	TRUE	TRUE	EAGVTQSPRYAVLQEGQAVSFWCDPI	GAAGCTGGAGTCACCCAGTCTCCCAGATATGCAGTCCTACAGGAAGGGCAAGCTGTTTCCTTTTGGTGTGACCCTATT	SGHDT	TCTGGACATGATACC	LYWYQQPRDQGPQLLVY	CTTTACTGGTATCAGCAGCCCAGAGACCAGGGGCCCCAGCTTCTAGTTTAC	FRDEAV	TTTCGGGATGAGGCTGTT	IDNSQLPSDRFSAVRPKGTNSTLKIQSAKQGDTATYL	ATAGATAATTCACAGTTGCCCTCGGATCGATTTTCTGCTGTGAGGCCTAAAGGAACTAACTCCACTCTCAAGATCCAGTCTGCAAAGCAGGGCGACACAGCCACCTATCTC	CASSRTGFYEQYF	TGTGCCAGCAGTCGGACTGGCTTTTATGAACAGTACTTC	GPGTRLTVL	GGTCCCGGCACCAGGCTCACGGTTTTAG	1724	3	clonotype4	clonotype4_consensus_1	1
ACGGCCATCAGCACAT-1	TRUE	ACGGCCATCAGCACAT-1_contig_1	TRUE	587	TRA	TRAV5N-4		TRAJ33	TRAC	TRUE	TRUE	GEQVEQLPSILRVQEGSSASINCTYE	GGCGAGCAGGTGGAGCAGCTTCCTTCCATCCTGAGAGTCCAGGAGGGATCCAGTGCCAGCATCAACTGCACTTATGAG	NSASNY	AACAGTGCCTCCAACTAC	FPWYKQEPGENPKLIID	TTCCCTTGGTATAAGCAAGAACCTGGAGAGAATCCTAAGCTCATCATTGAC	IRSNMER	ATTCGTTCAAATATGGAAAGA	KQTQGLIVLLDKKAKRFSLHITDTQPGDSAMYF	AAGCAGACCCAAGGACTCATCGTTTTACTGGATAAGAAAGCCAAACGCTTCTCCCTGCACATCACAGACACCCAGCCTGGAGACTCAGCCATGTACTTC	CAASLDSNYQLIW	TGTGCTGCAAGTCTGGATAGCAACTATCAGTTGATCTGG	GSGTKLIIKP	GGCTCTGGGACCAAGCTAATTATAAAGCCAG	3152	3	clonotype299	clonotype299_consensus_2	1
ACGGCCATCAGCACAT-1	TRUE	ACGGCCATCAGCACAT-1_contig_2	TRUE	584	TRB	TRBV30		TRBJ2-5	TRBC2	TRUE	TRUE	SVLLYQKPNRDICQSGTSLKIQCVAD	AGTGTCCTCCTCTACCAAAAGCCAAACAGGGACATCTGTCAAAGTGGCACTTCACTGAAAATCCAGTGTGTGGCTGAC	SQVVS	AGTCAAGTTGTTTCG	MFWYQQFQEQSLMLMAT	ATGTTTTGGTACCAACAGTTCCAGGAACAGAGCTTGATGCTCATGGCAACT	ANEGSEA	GCAAATGAAGGCTCTGAAGCC	TYESGFTKDKFPISRPNLTFSTLTVNNARPGDSSIYF	ACATACGAGAGTGGATTCACCAAGGACAAGTTTCCAATCAGCCGGCCAAACCTAACATTCTCAACGTTGACAGTGAACAATGCAAGGCCTGGAGACAGCAGTATCTATTTC	CSSRGPDTQYF	TGTAGTTCTAGAGGGCCCGACACCCAGTACTTT	GPGTRLLVL	GGGCCAGGCACTCGGCTCCTCGTGTTAG	3311	5	clonotype299	clonotype299_consensus_1	1
ACGGGCTAGGAGTTTA-1	TRUE	ACGGGCTAGGAGTTTA-1_contig_1	TRUE	562	TRB	TRBV2		TRBJ2-7	TRBC2	TRUE	TRUE	DPKIIQKPKYLVAVTGSEKILICEQY	GACCCGAAAATTATCCAGAAACCAAAATATCTGGTGGCAGTCACAGGGAGCGAAAAAATCCTGATATGCGAACAGTAT	LGHNA	CTAGGCCACAATGCT	MYWYRQSAKKPLEFMFS	ATGTATTGGTATAGACAAAGTGCTAAGAAGCCTCTAGAGTTCATGTTTTCC	YSYQKL	TACAGCTATCAAAAACTT	MDNQTASSRFQPQSSKKNHLDLQITALKPDDSATYF	ATGGACAATCAGACTGCCTCAAGTCGCTTCCAACCTCAAAGTTCAAAGAAAAACCATTTAGACCTTCAGATCACAGCTCTAAAGCCTGATGACTCGGCCACATACTTC	CASSQEGQKYEQYF	TGTGCCAGCAGCCAAGAGGGACAAAAATATGAACAGTACTTC	GPGTRLTVL	GGTCCCGGCACCAGGCTCACGGTTTTAG	7606	16	clonotype1545	clonotype1545_consensus_1	1
ACGGGCTAGGAGTTTA-1	TRUE	ACGGGCTAGGAGTTTA-1_contig_2	TRUE	542	TRA	TRAV9-1		TRAJ27	TRAC	TRUE	TRUE	TQTVSQSDAHVTVFEGDSVELRCNYS	ACACAGACAGTTTCCCAGTCTGATGCCCATGTCACTGTCTTCGAAGGAGACTCGGTGGAGCTGAGATGCAACTATTCC	YGGSIY	TATGGTGGATCCATTTAC	LSWYIQHHGRGLQFLLK	CTCTCCTGGTACATCCAGCACCATGGCCGTGGCCTCCAGTTTCTCCTCAAG	YYSGNPVV	TACTATTCGGGAAACCCAGTGGTT	QGVNGFEAEFSKSDSSFHLRKASVHWSDSAVYF	CAAGGAGTGAACGGCTTCGAGGCTGAGTTCAGCAAGAGCGACTCTTCCTTCCACCTGCGGAAAGCCTCCGTGCACTGGAGCGACTCGGCTGTGTACTTC	CAVSGPNTGKLTF	TGTGCTGTGAGCGGACCCAATACAGGCAAATTAACCTTT	GDGTVLTVKP	GGGGATGGGACCGTGCTCACAGTGAAGCCAA	7309	68	clonotype1545	clonotype1545_consensus_2	1
ACGGGCTAGTGTTTGC-1	TRUE	ACGGGCTAGTGTTTGC-1_contig_1	TRUE	559	TRA	TRAV10D		TRAJ42	TRAC	TRUE	TRUE	GEKVEQHESTLSVREGDSAVINCTYT	GGAGAGAAGGTCGAGCAACACGAGTCTACACTGAGTGTTCGAGAGGGAGACAGCGCTGTCATCAACTGCACTTACACA	DTASSY	GATACTGCTTCATCATAC	FPWYKQEAGKGLHFVID	TTCCCTTGGTACAAGCAAGAAGCTGGAAAGGGTCTCCACTTTGTGATAGAC	IRSNVDR	ATTCGTTCAAATGTGGACAGA	KQSQRLIVLLDKKAKRFSLHITATQPEDSAIYF	AAACAGAGCCAAAGACTTATAGTTTTGTTGGATAAGAAAGCCAAACGATTCTCCCTGCACATCACAGCCACACAGCCTGAAGATTCAGCCATCTACTTC	CAASSNSGGSNAKLTF	TGTGCAGCAAGCTCCAATTCTGGAGGAAGCAATGCAAAGCTAACCTTC	GKGTKLSVKS	GGGAAAGGCACTAAACTCTCTGTTAAATCAA	3968	4	clonotype881	clonotype881_consensus_3	1
ACGGGCTAGTGTTTGC-1	TRUE	ACGGGCTAGTGTTTGC-1_contig_2	TRUE	516	TRB	TRBV31		TRBJ2-1	TRBC2	TRUE	TRUE	AQTIHQWPVAEIKAVGSPLSLGCTIK	GCTCAGACTATCCATCAATGGCCAGTTGCCGAGATCAAGGCTGTGGGCAGCCCACTGTCTCTGGGGTGTACCATAAAG	GKSSPN	GGGAAATCAAGCCCTAAC	LYWYWQATGGTLQQLFY	CTCTACTGGTACTGGCAGGCCACAGGAGGCACCCTCCAGCAACTCTTCTAC	SITVG	TCTATTACTGTTGGC	QVESVVQLNLSASRPKDDQFILSTEKLLLSHSGFYL	CAGGTAGAGTCGGTGGTGCAACTGAACCTCTCAGCTTCCAGGCCGAAGGACGACCAATTCATCCTAAGCACGGAGAAGCTGCTTCTCAGCCACTCTGGCTTCTACCTC	CAWSLSGGLPEQFF	TGTGCCTGGAGTCTATCTGGGGGACTCCCTGAGCAGTTCTTC	GPGTRLTVL	GGACCAGGGACACGACTCACCGTCCTAG	29993	18	clonotype881	clonotype881_consensus_2	1
ACGGGCTAGTGTTTGC-1	TRUE	ACGGGCTAGTGTTTGC-1_contig_3	TRUE	503	TRB	TRBV13-3		TRBJ2-4	TRBC2	TRUE	TRUE	EAAVTQSPRSKVAVTGGKVTLSCHQT	GAGGCTGCAGTCACCCAAAGTCCAAGAAGCAAGGTGGCAGTAACAGGAGGAAAGGTGACATTGAGCTGTCACCAGACT	NNHDY	AATAACCATGACTAT	MYWYRQDTGHGLRLIHY	ATGTACTGGTATCGGCAGGACACGGGGCATGGGCTGAGGCTGATCCATTAC	SYVADS	TCATATGTCGCTGACAGC	TEKGDIPDGYKASRPSQENFSLILELASLSQTAVYF	ACGGAGAAAGGAGATATCCCTGATGGGTACAAGGCCTCCAGACCAAGCCAAGAGAATTTCTCTCTCATTCTGGAGTTGGCTTCCCTTTCTCAGACAGCTGTATATTTC	CASSAGGQNTLYF	TGTGCCAGCAGTGCTGGGGGACAAAACACCTTGTACTTT	GAGTRLSVL	GGTGCGGGCACCCGACTATCGGTGCTAG	24632	20	clonotype881	clonotype881_consensus_1	1
ACGGGCTCAATAGAGT-1	TRUE	ACGGGCTCAATAGAGT-1_contig_1	TRUE	528	TRB	TRBV17	TRBD1	TRBJ2-1	TRBC2	TRUE	TRUE	DTTVKQNPRYKLARVGKPVNLICSQT	GATACTACGGTTAAGCAGAACCCAAGATACAAGCTTGCAAGAGTTGGAAAACCAGTGAATTTGATCTGTTCTCAGACT	MNHDT	ATGAATCATGATACC	MYWYQKKPNQAPKLLLF	ATGTACTGGTACCAAAAGAAGCCAAACCAAGCACCAAAGCTTCTTCTTTTC	YYDKIL	TACTATGATAAGATTTTG	NREADTFEKFQSSRPNNSFCSLYIGSAGLEYSAMYL	AACAGGGAAGCTGACACTTTTGAGAAGTTCCAATCCAGTCGGCCTAACAATTCTTTCTGCTCTCTCTACATTGGCTCTGCAGGCCTAGAGTATTCTGCCATGTACCTC	CASSRGTGNYAEQFF	TGTGCTAGCAGTAGGGGGACAGGGAACTATGCTGAGCAGTTCTTC	GPGTRLTVL	GGACCAGGGACACGACTCACCGTCCTAG	10097	9	clonotype1939	clonotype1939_consensus_1	1
ACGGGCTCAATAGAGT-1	TRUE	ACGGGCTCAATAGAGT-1_contig_2	TRUE	573	TRA	TRAV2		TRAJ52	TRAC	TRUE	TRUE	LAKTTQPPSMEAYEGQEVNVSCSHT	CTTGCCAAGACCACCCAGCCCCCCTCCATGGAGGCCTATGAAGGGCAAGAAGTGAACGTGTCCTGCAGCCATACA	NIATSEY	AACATTGCTACAAGTGAGTAC	IYWYRQVPHQGPQFIIQ	ATCTACTGGTACCGACAGGTTCCCCACCAGGGACCACAGTTTATCATTCAA	GYKDYVV	GGATATAAGGACTATGTGGTA	NEVASLFISADRKLSTLSLPWVSLRDAAVYY	AATGAAGTGGCATCTCTGTTTATCTCTGCTGACCGGAAGCTCAGCACTCTGAGCCTGCCCTGGGTTTCCCTGAGAGATGCTGCTGTGTATTAC	CIVTDATGANTGKLTF	TGCATTGTGACTGACGCCACTGGAGCTAACACTGGAAAGCTCACGTTT	GHGTILRVHP	GGACACGGCACCATCCTTAGGGTCCATCCAA	5661	4	clonotype1939	clonotype1939_consensus_3	1
ACGGGCTCAATAGAGT-1	TRUE	ACGGGCTCAATAGAGT-1_contig_3	TRUE	528	TRA	TRAV14-1		TRAJ15	TRAC	TRUE	TRUE	QQQVRQSPQSLTVWEGGTTVLTCSYE	CAGCAGCAGGTGAGACAAAGTCCCCAATCTCTGACAGTCTGGGAAGGAGGAACCACAGTTCTGACCTGCAGTTATGAG	DSTFNY	GACAGCACTTTTAACTAC	FPWYQQFPGEGPALLIS	TTCCCATGGTACCAACAGTTCCCTGGGGAAGGCCCTGCACTTCTGATATCC	ILSVSDK	ATACTTTCAGTGTCCGATAAA	KEDGRFTIFFNKREKKLSLHIIDSQPGDSATYF	AAGGAAGATGGACGATTCACAATCTTCTTCAATAAAAGGGAGAAAAAGCTCTCCTTGCACATCATAGACTCTCAGCCTGGAGACTCAGCCACCTACTTC	CAASVYQGGRALIF	TGTGCAGCAAGTGTCTACCAGGGAGGCAGAGCTCTGATATTT	GTGTTVSVSP	GGAACAGGAACCACGGTATCAGTCAGCCCCA	6304	7	clonotype1939	clonotype1939_consensus_2	1
ACGGGCTCAATCCAAC-1	TRUE	ACGGGCTCAATCCAAC-1_contig_1	TRUE	530	TRB	TRBV29		TRBJ2-5	TRBC2	TRUE	TRUE	DMKVTQMPRYLIKRMGENVLLECGQD	GACATGAAAGTAACCCAGATGCCAAGATACCTGATCAAAAGAATGGGAGAGAATGTTTTGCTGGAATGTGGACAGGAC	MSHET	ATGAGCCATGAAACA	MYWYRQDPGLGLQLIYI	ATGTACTGGTATCGACAAGACCCTGGTCTGGGGCTACAGCTGATTTATATC	SYDVDS	TCATACGATGTTGATAGT	NSEGDIPKGYRVSRKKREHFSLILDSAKTNQTSVYF	AACAGCGAAGGAGACATCCCTAAAGGATACAGGGTCTCACGGAAGAAGCGGGAGCATTTCTCCCTGATTCTGGATTCTGCTAAAACAAACCAGACATCTGTGTACTTC	CASSSLDRGVQDTQYF	TGTGCTAGCAGTTCACTGGACAGGGGAGTCCAAGACACCCAGTACTTT	GPGTRLLVL	GGGCCAGGCACTCGGCTCCTCGTGTTAG	20923	14	clonotype2342	clonotype2342_consensus_1	1
ACGGGCTCAATCCAAC-1	TRUE	ACGGGCTCAATCCAAC-1_contig_2	TRUE	542	TRA	TRAV9-1		TRAJ48	TRAC	TRUE	TRUE	TQTVSQSDAHVTVFEGDSVELRCNYS	ACACAGACAGTTTCCCAGTCTGATGCCCATGTCACTGTCTTCGAAGGAGACTCGGTGGAGCTGAGATGCAACTATTCC	YGGSIY	TATGGTGGATCCATTTAC	LSWYIQHHGRGLQFLLK	CTCTCCTGGTACATCCAGCACCATGGCCGTGGCCTCCAGTTTCTCCTCAAG	YYSGNPVV	TACTATTCGGGAAACCCAGTGGTT	QGVNGFEAEFSKSDSSFHLRKASVHWSDSAVYF	CAAGGAGTGAACGGCTTCGAGGCTGAGTTCAGCAAGAGCGACTCTTCCTTCCACCTGCGGAAAGCCTCCGTGCACTGGAGCGACTCGGCTGTGTACTTC	CAVRDYGNEKITF	TGTGCTGTGAGGGACTATGGAAATGAGAAAATAACTTTT	GAGTKLTIKP	GGGGCTGGAACCAAACTCACCATTAAACCCA	4108	6	clonotype2342	clonotype2342_consensus_2	1
[truncated: 6,649 more rows]

## Sheet: 20626X2_outs_filtered_contig_an
Hughes et al. Supplemental Table 5. Single-cell T cell V(D)J sequencing filtered contig annotations from Ocabfl/fl (Sheet1) and Ocabfl/fl;CD4-Cre (Sheet 2) mice at EAE relapse
[truncated: 10,722 more rows]
