# Supplementary material for: OCA-B promotes pathogenic maturation of stem-like CD4+ T cells and autoimmune demyelination
Source: J Clin Invest. 2025 Apr 29;135(13):e187862. doi: 10.1172/JCI187862 (PMC12208553; doi:10.1172/JCI187862)
Supplement: Supporting data values [file jci-135-187862-s061.xlsx]

## Sheet: Figure 1C
C57BL/6 EAE Clinical Scores
Day	Ocab (fl/fl) 1	Ocab (fl/fl) 2	Ocab (fl/fl) 3	Ocab (fl/fl) 4	Ocab (fl/fl) 5	Ocab (fl/fl) 6	Ocab (fl/fl) 7	Ocab (fl/fl) 8	Ocab (fl/fl) 9	Ocab (fl/fl) 10	Ocab (fl/fl) 11	Ocab (fl/fl) 12	Ocab (fl/fl) 13	Ocab (fl/fl) 14	Ocab (fl/fl) 15	Ocab (fl/fl) 16	Ocab (fl/fl);CD4-Cre 1	Ocab (fl/fl);CD4-Cre 2	Ocab (fl/fl);CD4-Cre 3	Ocab (fl/fl);CD4-Cre 4	Ocab (fl/fl);CD4-Cre 5	Ocab (fl/fl);CD4-Cre 6	Ocab (fl/fl);CD4-Cre 7	Ocab (fl/fl);CD4-Cre 8	Ocab (fl/fl);CD4-Cre 9	Ocab (fl/fl);CD4-Cre 10	Ocab (fl/fl);CD4-Cre 11	Ocab (fl/fl);CD4-Cre 12	Ocab (fl/fl);CD4-Cre 13	Ocab (fl/fl);CD4-Cre 14	Ocab (fl/fl);CD4-Cre 15	Ocab (fl/fl);CD4-Cre 16	Ocab (fl/fl);CD4-Cre 17	Ocab (fl/fl);CD4-Cre 18	Ocab (fl/fl);CD4-Cre 19	Ocab (fl/fl);CD4-Cre 20	Ocab (fl/fl);CD4-Cre 21	Ocab (fl/fl);CD4-Cre 22
0	0	0	0	0	0	0	0	0	0	0	0	0	0	0	0	0	0	0	0	0	0	0	0	0	0	0	0	0	0	0	0	0	0	0	0	0	0	0
1										0	0	0	0	0	0	0														0	0	0	0	0	0	0	0	0
2	0	0	0	0	0	0	0	0	0	0	0	0	0	0	0	0	0	0	0	0	0	0	0	0	0	0	0	0	0	0	0	0	0	0	0	0	0	0
3										0	0	0	0	0	0	0														0	0	0	0	0	0	0	0	0
4	0	0	0	0	0	0	0	0	0	0	0	0	0	0	0	0	0	0	0	0	0	0	0	0	0	0	0	0	0	0	0	0	0	0	0	0	0	0
5	0	0	0	0	0	0	0	0	0	0	0	0	0	0	0	0	0	0	0	0	0	0	0	0	0	0	0	0	0	0	0	0	0	0	0	0	0	0
6										0	0	0	0	0	0	0														0	0	0	0	0	0	0	0	0
7										0	0	0	0	0	0	0														0	0	0	0	0	0	0	0	0
8										0	0	0	0	0	0	0														0	0	0	0	0	0	0	0	0
9										0	0	0	0	0	0	0														0	0	0	0	0	0	0	0	0
10	0	0	0	0	0	0	0	0	0	0	0	0	0	0	0	0	0	0	0	0	0	0	0	0	0	0	0	0	0	0	0	0	0	0	0	0	0	0
11	1	1	0	0	0	1	0	0	0.5	0	0	0	0	1	0	0	0	0	0	0	0	0.5	0	0	0	0	0	1	0	0	0	0	0	1	0	0	0	0
12	1.5	2	0	0	0.5	1	0	0	1	0	1	1	0	1	0	0	1	0	1	1	0	1	0	0	0	0.5	0	1.5	0	0	0	0	1	2	0	0	0	0
13	3	3.5	0.5	1	1	2	1	0.5	3	1	3	2	0	2	1	1	2.5	0	1.5	1.5	0	1.5	1	0	0.5	1	0	2	0.5	0	1	1	1	1	1	0	1	1
14	3.5	3.5	1	1.5	1.5	3	1.5	1	3.5	1	3	3	1	2	2	1	2.5	1	3	3	1	1.5	1.5	0	1	1.5	0.5	2	0.5	0	3	3	1	1	1	0	1	1
15	3.5	3.5	3.5	2.5	3	3	1.5	1.5	3.5	2	3	3	3	3	3	2	2	2	2	3	1.5	1.5	1	0.5	1	2	0.5	1	0.5	1	3	3	1	1	1	0	2	1
16	3.5	3.5	3.5	3	3.5	2	1.5	2	3.5	3	3	3	3	3	3	2	1.5	3	1.5	3	2	1.5	1	0.5	1.5	3	1	1	0.5	2	3	3	1	0	1	0	2	1
17	3	3.5	3.5	3	3.5	2	2	2.5	3.5	3	2	3	3	3	3	1	1	3	1	2	1.5	1	1	0.5	1	2	0.5	1	0.5	2	3	3	0	1	1	0	1	1
18	2.5	3.5	3.5	3	3	2	1.5	2.5	3	3	2	4	2	3	3	1	1	2.5	1	1.5	1	1	1	0.5	1	2	0.5	0.5	0	2	2	3	0	0	1	0	1	1
19	2	3	3.5	2.5	2	1.5	1.5	2.5	3	3	2	3	1	3	3	1	1	2.5	1	1	1	1	1	0	1	2	0.5	0.5	0	1	1	3	0	0	0	0	1	0
20	1.5	3	4	2	2	1	1	2.5	2	3	2	3	1	3	3	1	1	2.5	0.5	1	1	1	1	0	1	2	0.5	0.5	0	1	1	2	0	0	0	0	1	0
21	1.5	3	4	1.5	2	1	1	2.5	2	3	2	3	1	3	3	0	0	2	0	0	0.5	1	0.5	0	1	2	0.5	0.5	0	0	1	2	0	0	0	0	0	0
22										2	2	3	1	3	2	0														0	0	1	0	0	0	0	0	0
23										2	2	3	0	3	2	0														0	0	0	0	0	0	0	0	0
24										0	2	3	1																	0	0	0	0	0
25

## Sheet: Figure 1D
C57BL/6 EAE Normalized weight
Day	Ocab (fl/fl) 1	Ocab (fl/fl) 2	Ocab (fl/fl) 3	Ocab (fl/fl) 4	Ocab (fl/fl) 5	Ocab (fl/fl) 6	Ocab (fl/fl) 7	Ocab (fl/fl) 8	Ocab (fl/fl) 9	Ocab (fl/fl) 10	Ocab (fl/fl) 11	Ocab (fl/fl) 12	Ocab (fl/fl) 13	Ocab (fl/fl) 14	Ocab (fl/fl) 15	Ocab (fl/fl) 16	Ocab (fl/fl);CD4-Cre 1	Ocab (fl/fl);CD4-Cre 2	Ocab (fl/fl);CD4-Cre 3	Ocab (fl/fl);CD4-Cre 4	Ocab (fl/fl);CD4-Cre 5	Ocab (fl/fl);CD4-Cre 6	Ocab (fl/fl);CD4-Cre 7	Ocab (fl/fl);CD4-Cre 8	Ocab (fl/fl);CD4-Cre 9	Ocab (fl/fl);CD4-Cre 10	Ocab (fl/fl);CD4-Cre 11	Ocab (fl/fl);CD4-Cre 12	Ocab (fl/fl);CD4-Cre 13	Ocab (fl/fl);CD4-Cre 14	Ocab (fl/fl);CD4-Cre 15	Ocab (fl/fl);CD4-Cre 16	Ocab (fl/fl);CD4-Cre 17	Ocab (fl/fl);CD4-Cre 18	Ocab (fl/fl);CD4-Cre 19	Ocab (fl/fl);CD4-Cre 20	Ocab (fl/fl);CD4-Cre 21	Ocab (fl/fl);CD4-Cre 22
0	1	1	1	1	1	1	1	1	1	1	1	1	1	1	1	1	1	1	1	1	1	1	1	1	1	1	1	1	1	1	1	1	1	1	1	1	1	1
1	0.993421	0.955445	0.932039	0.976654	0.938053	0.927039	0.945946										0.944681	0.941909	0.966981	0.995781	0.928571	0.934959	0.94958	0.957143	0.919811
2	1.02632	0.920792	0.917476	0.957198	0.929203	0.909871	0.936937	1	1	1	1	1	1	1	1	1	0.940426	0.950207	0.943396	1.00844	0.892857	0.902439	0.92437	0.942857	0.900943	1	1	1	1	1	1	1	1	1	1	1	1	1
3	1.02632	0.945545	0.946602	0.945525	0.920354	0.909871	0.927928										0.944681	0.970954	0.943396	0.970464	0.910714	0.910569	0.932773	0.919048	0.910377
4								0.955056	0.9375	0.953307	0.995495	0.985577	0.95	0.96861	1.0197	0.990654										0.978261	1	0.972093	0.991561	1	1.00479	0.977064	1	1.00881	0.976959	0.970732	0.973913	0.979381
5	0.680851	0.876596	0.880851	0.922179	0.911504	0.918455	0.932432	0.951311	0.950893	0.961089	1	0.990385	0.963636	0.96861	1.0197	0.981308	0.919149	1.01277	0.86383	1.00425	0.90625	0.914634	0.928571	0.942857	0.924528	0.978261	1	0.967442	1	1	1.01435	0.977064	0.991903	1	0.967742	0.990244	0.978261	0.989691
6	1.05263	1.02475	0.995146	0.929961	0.889381	0.922747	0.932432										0.944681	1.00415	0.981132	1.00422	0.915179	0.914634	0.932773	0.947619	0.929245
7	1.07895	1.05446	1.01942	0.945525	0.90708	0.935622	0.945946										0.93617	0.995851	0.990566	1.01688	0.924107	0.914634	0.932773	0.952381	0.924528
8	1.09211	1.07921	1.01942	0.96109	0.924779	0.944206	0.972973										0.902128	1.00415	1.00943	1.00422	0.950893	0.943089	0.97479	0.97619	0.957547
9	1.10526	1.06436	1.05825	0.972763	0.889381	0.939914	0.941441										0.957447	1.05394	1.04245	1.0211	0.941964	0.947154	0.966387	0.961905	0.933962
10								0.93633	0.928571	0.984436	0.995495	0.975962	0.963636	1.00448	1.01478	0.990654										0.965217	1.04681	1.00465	1.0211	1.03182	0.995215	1.00917	0.975709	1.01322	0.990783	1.01463	0.952174	1.00516
11	1.07895	1.07426	1.04369	0.941634	0.783186	0.896996	0.936937	0.850187	0.84375	0.964981	0.986486	0.927885	0.895455	0.995516	1.02463	0.911215	0.953191	1.04564	1.03302	1.02954	0.910714	0.857724	0.861345	0.866667	0.806604	0.926087	1.04255	0.986047	0.991561	1.02727	0.937799	1.00459	0.987854	1.02203	0.967742	1.00976	0.882609	1
12	0.973684	1.06931	1.04854	0.937743	0.721239	0.845494	0.936937	0.786517	0.830357	0.968872	0.990991	0.884615	0.813636	0.995516	1.03448	0.817757	0.914894	1.04564	0.966981	1.02532	0.924107	0.800813	0.831933	0.8	0.792453	0.83913	1.0383	0.948837	0.957806	1.04091	0.899522	0.986239	1.00405	1.00881	0.967742	1.01463	0.856522	1.01031
13	0.828947	0.940594	0.985437	0.863813	0.721239	0.776824	0.923423	0.749064	0.754464	0.898833	0.945946	0.850962	0.777273	0.964126	1.02463	0.775701	0.842553	1.0249	0.867925	0.978903	0.888393	0.756098	0.760504	0.752381	0.79717	0.795652	0.974468	0.883721	0.881857	0.995455	0.822967	0.926606	0.97166	0.951542	0.884793	0.95122	0.813043	1.03608
14	0.796053	0.90099	0.917476	0.766537	0.769911	0.763949	0.833333	0.745318	0.741071	0.821012	0.864865	0.822115	0.786364	0.919283	0.960591	0.724299	0.817021	1.0332	0.830189	0.970464	0.830357	0.756098	0.756303	0.82381	0.84434	0.743478	0.902128	0.897674	0.810127	0.922727	0.827751	0.894495	0.939271	0.889868	0.834101	0.892683	0.747826	0.994845
15	0.914474	0.79703	0.902913	0.719844	0.743363	0.759657	0.788288	0.737828	0.758929	0.735409	0.828829	0.8125	0.790909	0.90583	0.931034	0.766355	0.808511	1.04564	0.872642	0.978903	0.767857	0.678862	0.672269	0.842857	0.853774	0.778261	0.829787	0.902326	0.835443	0.909091	0.885167	0.885321	0.927126	0.872247	0.824885	0.882927	0.852174	1.04124
16	0.967105	0.757426	0.893204	0.712062	0.681416	0.751073	0.77027	0.741573	0.808036	0.731518	0.797297	0.8125	0.831818	0.914798	0.91133	0.831776	0.812766	1.02905	0.919811	0.940928	0.763393	0.719512	0.731092	0.866667	0.867925	0.821739	0.770213	0.911628	0.873418	0.877273	0.91866	0.87156	0.919028	0.854626	0.815668	0.882927	0.869565	1.03093
17	1	0.707921	0.956311	0.754864	0.783186	0.776824	0.788288	0.741573	0.816964	0.7393	0.806306	0.8125	0.831818	0.90583	0.906404	0.836449	0.87234	1.08299	0.985849	1.00422	0.758929	0.792683	0.819328	0.909524	0.891509	0.826087	0.778723	0.925581	0.877637	0.886364	0.913876	0.880734	0.898785	0.863436	0.824885	0.912195	0.882609	1.01546
18	1.00658	0.767327	0.970874	0.785992	0.787611	0.776824	0.797297	0.76779	0.816964	0.727626	0.828829	0.836538	0.881818	0.923767	0.921182	0.836449	0.868085	1.03734	0.95283	0.974684	0.78125	0.845528	0.831933	0.933333	0.896226	0.847826	0.787234	0.944186	0.881857	0.922727	0.933014	0.889908	0.91498	0.863436	0.83871	0.936585	0.891304	0.989691
19	1	0.79703	1.02913	0.801556	0.818584	0.776824	0.837838	0.812734	0.84375	0.727626	0.846847	0.841346	0.918182	0.950673	0.921182	0.85514	0.902128	1.04564	0.957547	1.01688	0.861607	0.849594	0.861345	0.957143	0.95283	0.865217	0.804255	0.981395	0.886076	0.954545	0.961722	0.889908	0.939271	0.889868	0.852535	0.985366	0.913043	0.979381
20	1	0.846535	1.04854	0.801556	0.761062	0.755365	0.855856	0.827715	0.875	0.715953	0.896396	0.899038	0.954545	0.982063	0.931034	0.897196	0.974468	1.07469	0.971698	1.00422	0.879464	0.833333	0.857143	0.952381	0.943396	0.882609	0.804255	1.01395	0.907173	0.995455	1	0.926606	0.97166	0.885463	0.875576	0.995122	0.926087	0.974227
21	1.00658	0.891089	1.03883	0.754864	0.707965	0.738197	0.896396	0.82397	0.870536	0.793774	0.918919	0.956731	0.959091	1.00448	0.926108	0.906542	0.987234	1.05809	0.966981	1.00422	0.90625	0.841463	0.852941	0.957143	0.957547	0.891304	0.8	1.02791	0.919831	1	1.00479	0.93578	1.01215	0.881057	0.875576	0.995122	0.930435	0.902062
22	1	0.861386	1.03398	0.770428	0.761062	0.742489	0.918919										1.00851	1.05394	0.976415	0.987342	0.924107	0.873984	0.857143	0.957143	0.962264
23	0.986842	0.910891	1.11165	0.828794	0.818584	0.763949	0.945946										0.987234	1.04564	0.966981	0.995781	0.950893	0.902439	0.890756	1	0.981132
24
25

## Sheet: Figure 1F
Ocab EAE Peak Disease MBP IF	% Demyelination
Ocab (fl/fl) 1	26.27
Ocab (fl/fl) 2	6.33
Ocab (fl/fl) 3	13.67
Ocab (fl/fl) 4	12.13
Ocab (fl/fl) 5	3.2
Ocab (fl/fl);CD4-Cre 1	2.4
Ocab (fl/fl);CD4-Cre 2	2.53
Ocab (fl/fl);CD4-Cre 3	1.36
Ocab (fl/fl);CD4-Cre 4	1.34
Ocab (fl/fl);CD4-Cre 5	0.89
Ocab (fl/fl);CD4-Cre 6	2.78

## Sheet: Figure 1H
Ocab EAE Peak Disease CNS Flow Cytometry	CNS CD4+ TCRb+ Cell Count
Ocab (fl/fl) 1	1093
Ocab (fl/fl) 2	1784
Ocab (fl/fl) 3	1959
Ocab (fl/fl) 4	2213
Ocab (fl/fl) 5	2357
Ocab (fl/fl) 6	2301
Ocab (fl/fl) 7	1966
Ocab (fl/fl) 8	1565
Ocab (fl/fl) 9	2620
Ocab (fl/fl);CD4-Cre 1	875
Ocab (fl/fl);CD4-Cre 2	1449
Ocab (fl/fl);CD4-Cre 3	1374
Ocab (fl/fl);CD4-Cre 4	1463
Ocab (fl/fl);CD4-Cre 5	1097
Ocab (fl/fl);CD4-Cre 6	899
Ocab (fl/fl);CD4-Cre 7	1536
Ocab (fl/fl);CD4-Cre 8	709
Ocab (fl/fl);CD4-Cre 9	993
Ocab (fl/fl);CD4-Cre 10	1409
Ocab (fl/fl);CD4-Cre 11	1350
Ocab (fl/fl);CD4-Cre 12	1235
Ocab (fl/fl);CD4-Cre 13	941

## Sheet: Figure 1J
Ocab EAE Peak Disease CNS Flow Cytometry	CNS MOG Tet+ Frequency of CD4+	CNS CD4+ MOG Tet+ Count
Ocab (fl/fl) 1	4.2	30
Ocab (fl/fl) 2	3.93	66
Ocab (fl/fl) 3	7.96	102
Ocab (fl/fl) 4	4.89	75
Ocab (fl/fl) 5	3.35	39
Ocab (fl/fl) 6	2.08	39
Ocab (fl/fl) 7	2.45	39
Ocab (fl/fl) 8	5.17	51
Ocab (fl/fl) 9	2.33	33
Ocab (fl/fl);CD4-Cre 1	2.76	21
Ocab (fl/fl);CD4-Cre 2	5.22	60
Ocab (fl/fl);CD4-Cre 3	1.66	15
Ocab (fl/fl);CD4-Cre 4	2.78	24
Ocab (fl/fl);CD4-Cre 5	4	18
Ocab (fl/fl);CD4-Cre 6	4.24	30
Ocab (fl/fl);CD4-Cre 7	2.74	39
Ocab (fl/fl);CD4-Cre 8	2.87	18
Ocab (fl/fl);CD4-Cre 9	1.23	9
Ocab (fl/fl);CD4-Cre 10	2.65	30
Ocab (fl/fl);CD4-Cre 11	3.14	39
Ocab (fl/fl);CD4-Cre 12	0.71	6
Ocab (fl/fl);CD4-Cre 13	0	0

## Sheet: Figure 2A
Th1 AT-EAE Clinical Scores
Day	Ocab (fl/fl) 1	Ocab (fl/fl) 2	Ocab (fl/fl) 3	Ocab (fl/fl) 4	Ocab (fl/fl) 5	Ocab (fl/fl);CD4-Cre 1	Ocab (fl/fl);CD4-Cre 2	Ocab (fl/fl);CD4-Cre 3	Ocab (fl/fl);CD4-Cre 4	Ocab (fl/fl);CD4-Cre 5
0	0	0	0	0	0	0	0	0	0	0
1	0	0	0	0	0	0	0	0	0	0
2	0	0	0	0	0	0	0	0	0	0
3	0	0	0	0	0	0	0	0	0	0
4	0	0	0	0	0	0	0	0	0	0
5	0	0	0	0	0	0	0	0	0	0
6	0	0	0	0	0	0	0	0	0	0
7	0	0	0	0.5	0	0	0	0	0	0
8	0	0	0.5	0.5	0	0	0	0	0	0
9	0	0.5	1	1.5	1	0	0	0	0	0
10	0.5	1.5	1.5	2	1.5	0	0	0	0	0.5
11	1	2	2	2.5	2	0.5	0	0	0	0.5
12	1.5	2	2	2	1.5	1	0	0	0.5	1
13	1	1.5	2	1.5	1.5	0.5	0	0	0	0.5
14	1	1.5	1.5	1.5	1.5	0	0	0	0	0.5
15	0.5	1	1.5	1	1.5	0	0	0	0	0

## Sheet: Figure 2B
Th17 AT-EAE Clinical Scores
Day	Ocab (fl/fl) 1	Ocab (fl/fl) 2	Ocab (fl/fl) 3	Ocab (fl/fl);CD4-Cre 1	Ocab (fl/fl);CD4-Cre 2	Ocab (fl/fl);CD4-Cre 3	Ocab (fl/fl);CD4-Cre 4
0	0	0	0	0	0	0	0
1
2
3
4	0	0	0	0	0	0	0
5	0	0	0	0	0	0	0
6
7	0	0	2.5	0	0	0	1
8
9	1	0.5	3	0	1	0	1.5
10	1.5	1.5	3	0	1.5	0	1
11	2	2	4	0	1	0	1
12	3	3	4	0	1	0	1
13	3	3	4	0	1	0	1
14	3	3	4	0	1	0	0.5
15

## Sheet: Figure 2C
Ocab Th17 AT-EAE Peak Disease CNS Flow Cytometry	Brain CD4+ Count	Spine CD4+ Count
Ocab (fl/fl) 1	649	821
Ocab (fl/fl) 2	747	2255
Ocab (fl/fl) 3	796	2426
Ocab (fl/fl);CD4-Cre 1	117	155
Ocab (fl/fl);CD4-Cre 2	205	308
Ocab (fl/fl);CD4-Cre 3	73	327
Ocab (fl/fl);CD4-Cre 4	129	258

## Sheet: Figure 2E
Ocab Th17 AT-EAE Peak Disease Spine Flow Cytometry	Spine IL-17+ Frequency of CD4+
Ocab (fl/fl) 1	12.2
Ocab (fl/fl) 2	8.87
Ocab (fl/fl) 3	6.06
Ocab (fl/fl);CD4-Cre 1	0
Ocab (fl/fl);CD4-Cre 2	1.3
Ocab (fl/fl);CD4-Cre 3	0
Ocab (fl/fl);CD4-Cre 4	1.16

## Sheet: Figure 2F
Ocab Th17 AT-EAE Peak Disease Spine Flow Cytometry	Spine CD4+ IL-17+ Count
Ocab (fl/fl) 1	100.162
Ocab (fl/fl) 2	200.018
Ocab (fl/fl) 3	147.016
Ocab (fl/fl);CD4-Cre 1	0
Ocab (fl/fl);CD4-Cre 2	4.004
Ocab (fl/fl);CD4-Cre 3	0
Ocab (fl/fl);CD4-Cre 4	2.9928

[truncated: 38 more sheets: Figure 3A, Figure 3C, Figure 3D, Figure 3F, Figure 3G, Figure 4B, Figure 4D, Figure 4H, Figure 5A, Figure 5B, Figure 5F, Figure 5G, Figure 5I, Supplemental Figure 1B, Supplemental Figure 2B, Supplemental Figure 2C, Supplemental Figure 2D, Supplemental Figure 2E, Supplemental Figure 1G, Supplemental Figure 2H …]
